# Supplementary material for: Ethanol resistance in Drosophila melanogaster has increased in parallel cold‐adapted populations and shows a variable genetic architecture within and between populations
Source: Ecol Evol. 2021 Oct 20;11(21):15364–76. doi: 10.1002/ece3.8228 (PMC8571616; doi:10.1002/ece3.8228)
Supplement: Supplementary file 1 — Table S1 [file ECE3-11-15364-s003.xlsx]

## Sheet: Sheet1
Table S1. Parental strain information, sequencing depth and accession numbers.
					Median Informative
			Mean Seq. Depth per Site		Reads per Window		SRA Accession Numbers
Cross ID	High Parent	Low Parent	High Pool	Low Pool	High Pool	Low Pool	High Parent	Low Parent	High Pool	Low Pool
SD	SD88	ZI31	67.7995	54.8204	3099	2468	SRX1890028	SRX7405231	SRX9726067	SRX9726068
EF	EF8N	ZI403N	23.7919	27.1665	1047	1163	SRX1890120	SRX7405686	SRX9726069	SRX9726070
FR305	FR305	ZI403N	51.4326	15.6117	1873	680	SRX9710807	SRX7405686	SRX9726071	SRX9726072
FR364	FR364	ZI418N	44.7845	54.9368	1853	2201	SRX9710808	SRX7409536	SRX9726073	SRX9726074
