# Supplementary material for: Ethanol resistance in Drosophila melanogaster has increased in parallel cold‐adapted populations and shows a variable genetic architecture within and between populations
Source: Ecol Evol. 2021 Oct 20;11(21):15364–76. doi: 10.1002/ece3.8228 (PMC8571616; doi:10.1002/ece3.8228)
Supplement: Supplementary file 2 — Table S2 [file ECE3-11-15364-s009.xlsx]

## Sheet: Sheet1
Table S2. ANOVA results comparing ethanol resistance between each of the more ethanol resistant populations (Ethiopia, South Africa, and France) against the ancestral range Zambia population.
S. Africa_Zambia	Df	Sum Sq	Mean Sq	F value	Pr(>F)
Population effect	1	241201	241201	45.8	3.21e-11
Strain effect	18	1401637	77869	14.79	<2e-16
Residuals	580	3054405	5266
Ethiopia_Zambia	Df	Sum Sq	Mean Sq	F value	Pr(>F)
Population effect	1	392448	392448	90.1	<2e-16
Strain effect	18	1299961	72220	16.58	<2e-16
Residuals	580	2526232	4356
France_Zambia	Df	Sum Sq	Mean Sq	F value	Pr(>F)
Population effect	1	1229895	1229895	477.87	<2e-16
Strain effect	18	1204948	66942	26.01	<2e-16
Residuals	580	1492747	2574
Numbers of mobile individuals (out of 30) at each time point (minutes) for each inbred strain.
Strain	15	30	45	60	75	90	105	120	135	150	165	180	195	210	225	240	255	270	285	300	315	330	345	360
FR12N	30	30	30	30	30	30	30	30	30	30	30	30	30	30	30	30	30	29	29	29	29	29	29	29
FR26N	30	30	30	30	30	30	30	30	30	30	30	30	30	30	30	30	30	29	29	29	29	29	29	29
FR34N	30	30	30	30	30	30	30	30	30	30	30	30	30	30	30	30	30	30	30	30	30	30	30	30
FR32N	30	30	30	30	30	30	30	30	30	30	30	30	30	30	30	30	30	30	30	30	30	30	30	30
FR2N	30	30	30	30	30	30	30	30	30	30	30	30	30	30	30	30	30	30	30	30	30	30	30	30
FR48N	30	30	30	30	30	30	30	30	30	30	30	29	29	29	29	29	29	29	29	29	29	29	29	29
FR28N	30	30	30	30	30	30	30	30	30	30	30	30	30	30	29	29	29	29	29	29	29	29	29	29
FR5N	30	30	30	30	30	30	30	30	30	30	30	30	30	30	30	30	30	30	30	30	30	30	30	30
FR16N	30	30	30	30	30	30	30	30	30	30	30	30	30	30	30	30	30	30	30	30	30	30	30	30
FR54N	30	30	30	30	30	30	30	30	30	30	30	30	30	30	29	29	29	29	29	29	29	29	29	29
EF10N	30	30	30	30	30	30	29	29	29	29	29	29	29	29	29	29	29	28	27	26	25	25	25	25
EF29N	30	30	30	30	30	29	28	28	28	28	28	28	28	28	28	28	28	28	23	20	15	10	10	10
EF8N	30	30	30	30	30	30	29	29	29	29	29	29	29	27	27	27	27	21	16	15	14	13	13	13
EF32N	30	30	30	30	30	30	30	30	30	28	26	26	26	26	26	25	25	23	16	13	13	8	8	8
EF6N	30	30	30	30	30	30	28	28	28	28	28	27	26	26	26	26	26	24	21	17	14	9	9	9
EF7N	30	30	30	30	30	29	29	29	29	29	29	27	27	27	27	27	26	23	20	15	10	7	7	7
EF43N	30	30	30	30	29	29	29	29	29	29	29	29	28	27	27	27	27	27	27	24	23	18	18	18
EF2N	30	30	30	30	30	30	30	29	29	29	28	28	28	27	27	27	27	27	27	27	27	27	27	27
EF12N	30	30	30	29	29	29	29	29	29	29	28	28	27	27	27	27	27	27	26	22	21	18	18	18
EF19N	30	30	30	30	30	29	29	29	29	29	29	29	29	29	29	29	29	29	29	24	24	24	24	24
SD28	30	30	30	30	30	28	28	28	28	28	27	26	26	26	24	24	24	24	24	24	24	22	18	18
SD47	30	30	30	30	30	30	29	28	28	26	26	26	26	26	26	26	26	26	25	25	25	25	22	22
SD42	30	30	30	30	30	30	30	30	30	30	30	30	27	27	27	27	27	26	26	24	24	24	21	21
SD30	30	30	30	30	30	28	28	28	28	28	28	28	28	28	27	27	27	27	25	25	25	24	24	24
SD49	29	29	29	29	29	29	28	27	27	26	26	25	24	24	24	24	24	18	17	17	17	16	16	16
SD15	30	30	30	30	30	30	29	29	29	29	29	28	28	25	24	24	20	17	16	15	10	4	4	4
SD5	30	30	30	30	30	29	29	29	29	29	29	29	29	28	28	27	27	27	25	24	21	21	20	20
SD21	30	30	30	30	28	27	25	24	24	22	22	19	18	18	16	16	16	15	13	13	13	13	10	10
SD8	30	30	30	30	30	30	30	30	30	28	28	27	27	27	27	27	25	24	23	20	15	15	15	15
SD20	30	30	30	30	30	29	29	29	29	29	28	28	28	27	27	27	24	20	13	9	9	9	9	9
ZI278	30	30	30	30	29	27	27	25	25	24	23	23	22	20	18	18	16	15	12	5	0	0	0	0
ZI159	30	30	30	27	26	26	26	26	26	21	21	20	20	17	16	15	10	5	0	0	0	0	0	0
ZI118	30	30	30	29	29	27	27	25	25	18	14	9	9	5	0	0	0	0	0	0	0	0	0	0
ZI31	30	30	29	29	28	28	28	28	28	28	26	25	25	25	25	24	24	18	10	10	6	0	0	0
ZI274	30	30	30	30	30	30	29	29	29	29	29	29	28	28	28	28	28	28	28	28	28	28	28	28
ZI114	30	30	30	30	30	30	30	29	29	29	29	28	27	27	27	27	27	27	24	22	21	20	20	20
ZI50	30	30	30	30	30	30	30	30	30	29	29	29	29	28	28	28	28	27	27	27	27	27	27	27
ZI86	30	30	28	28	25	23	19	17	17	16	14	12	12	10	7	0	0	0	0	0	0	0	0	0
ZI299	30	30	30	30	29	29	28	27	27	27	27	26	23	23	22	22	22	18	15	14	12	10	5	5
ZI284	30	30	30	30	30	30	30	29	29	28	28	28	28	26	26	26	22	19	16	16	16	16	13	13
