# Supplementary material for: Ethanol resistance in Drosophila melanogaster has increased in parallel cold‐adapted populations and shows a variable genetic architecture within and between populations
Source: Ecol Evol. 2021 Oct 20;11(21):15364–76. doi: 10.1002/ece3.8228 (PMC8571616; doi:10.1002/ece3.8228)
Supplement: Supplementary file 3 — Table S3 [file ECE3-11-15364-s007.xlsx]

## Sheet: Sheet1
Table S3. Locations and properties of significant QTLs identified by SIBSAM.
								Effect Size	Effect Size 90% CI		QTL Location 90% CI
ResistantParent	ChromArm	PeakWinStart	PeakWinStop	PeakHeight	PeakType	PValue	MatchingSimulations	PropVarExplained	PropVar5th	PropVar95th	LeftBoundPos	RightBoundPos
EF8N	X	11808516	11813932	0.227448	primary	0.0019	386	0.169114	0.097814	0.227823	11216417	12240271
EF8N	2L	6557731	6565229	0.270098	primary	0	338	0.201337	0.134061	0.258421	5967535	7082473
EF8N	3L	1835737	1839600	0.206182	primary	0.00696667	365	0.150287	0.0693636	0.213305	819687	4797041
FR305N	X	15015517	15021331	0.213884	primary	0.002575	399	0.160854	0.0847071	0.214826	14607300	15818730
FR305N	2L	7582681	7586806	0.253196	secondary_cluster	0	170	0.0981799	0.0334701	0.210005	3946091	9160888
FR305N	2L	11597341	11603405	0.415731	primary_cluster	0	170	0.128756	0.0800816	0.303742	10786586	12277433
FR305N	2L	14178964	14184454	0.327045	secondary_cluster	0	170	0.0629624	0.00921478	0.145379	12513967	16108882
FR305N	2L	18478950	18486252	0.327928	secondary_cluster	0	170	0.100913	0.0223301	0.243464	16384918	4583372
FR305N	2R	12540760	12545176	0.399451	primary	0	277	0.273483	0.226424	0.316178	12422790	12709170
FR305N	3L	1960212	1965298	0.206377	primary	0.00348	362	0.142536	0.0746805	0.204243	945397	4684540
FR305N	3L	14298296	14305020	0.318951	primary	0	272	0.220924	0.161241	0.273956	13835767	15432841
FR305N	3R	14334612	14342155	0.204844	primary	0.00325	417	0.142374	0.0593788	0.209394	10967305	16603302
FR305N	3R	25601263	25606140	0.17192	primary	0.029	449	0.117047	0.0353609	0.183169	18510929	26964887
FR364N	X	9720742	9726018	0.295933	primary	0	330	0.219024	0.167936	0.272106	9720742	9726018
FR364N	X	10978288	10985427	0.193483	secondary_cluster	0.0355872	1518	0.0658935	0.00824105	0.138601	10135691	12001782
FR364N	X	16266066	16277975	0.165338	primary	0.0445833	460	0.118874	0.0368336	0.188793	14696062	18463819
FR364N	2L	8578784	8584478	0.226011	primary	0.0011	376	0.167631	0.0956265	0.224972	7949099	9805885
FR364N	2L	13929634	13934067	0.304518	primary	0	317	0.218625	0.161147	0.26828	13301692	14463737
FR364N	3L	4314395	4318744	0.195368	primary	0.009275	387	0.135386	0.0587033	0.20787	2525772	7599811
FR364N	3L	5291971	5304132	0.172505	primary	0.03408	479	0.115274	0.034628	0.185352	2733376	9877675
SD88N	X	5018958	5027053	0.182233	secondary_cluster	0.0462287	3202	0.117028	0.0434287	0.181052	2598214	5034573
SD88N	X	10403274	10409971	0.198814	primary_cluster	0.01325	3202	0.113664	0.0301631	0.178567	5594428	10409971
SD88N	2R	9698077	9708157	0.174245	primary	0.0204286	497	0.122202	0.0366603	0.193702	5951954	12271449
SD88N	2R	10421238	10425835	0.163816	primary	0.0312	496	0.114264	0.0376871	0.192032	6950929	13879881
SD88N	2R	11983901	11988507	0.177524	primary	0.02286	434	0.124795	0.0436581	0.193618	8341007	14781825
SD88N	2R	12438581	12442211	0.174971	primary	0.0224	481	0.122906	0.0438597	0.189417	9569500	15874670
SD88N	2R	12799347	12804805	0.16272	primary	0.02992	488	0.112214	0.0294022	0.185511	8930427	16578986
SD88N	2R	12980667	12987092	0.187571	secondary_cluster	0.0127877	4988	0.0506896	0.00611768	0.112127	12980667	12987092
SD88N	2R	13075743	13079976	0.216881	primary_cluster	0.0067	4988	0.0525786	0.00776166	0.112878	13011302	14140338
SD88N	2R	16199070	16206619	0.181924	primary	0.021125	458	0.129027	0.0455185	0.202341	13283027	18427636
SD88N	2R	18233181	18241948	0.182505	primary	0.0272333	428	0.12739	0.0454251	0.194199	15333381	19756565
SD88N	2R	21125133	21146707	0.173752	primary	0.0184875	418	0.124155	0.0255877	0.195266	21067911	5465131
