# Supplementary material for: Ethanol resistance in Drosophila melanogaster has increased in parallel cold‐adapted populations and shows a variable genetic architecture within and between populations
Source: Ecol Evol. 2021 Oct 20;11(21):15364–76. doi: 10.1002/ece3.8228 (PMC8571616; doi:10.1002/ece3.8228)
Supplement: Supplementary file 4 — Table S4 [file ECE3-11-15364-s006.xlsx]

## Sheet: Sheet1
Table S4. Full results for genetic differentiation within QTL regions. Window FST, SNP FST and the hapoloytpe statistic X_MD are shown for each window, along with their chromosomal arm quantiles for all QTL genomic windows between each of three high ethanol resistance populations and the low ethanol resistance population (Zambia).
Population	Chromosome Arm	WinStart	WinStop	WinFST	WinFSTQuantile	SNPMaxFST	SNPMaxFSTQuantile	Chi	ChiQuant
SD	X	2584809	2590938	0.000199621	0.508065	0.164036	0.654326	0.752051	0.748075
SD	X	2590939	2598213	-0.00153676	0.735337	0.142857	0.734238	0.497942	0.912358
SD	X	2598214	2604148	-0.00222773	0.806085	0.0874725	0.947947	0.523848	0.901724
SD	X	2604149	2612071	-0.00259319	0.83651	0.0707306	0.984238	0.528704	0.898423
SD	X	2612072	2620160	0.00156919	0.316349	0.150327	0.704912	0.570759	0.879355
SD	X	2620161	2629155	-0.00151042	0.732038	0.0986842	0.918988	0.966036	0.470114
SD	X	2629156	2639214	0.00215481	0.246701	0.169085	0.631232	1.26268	0.0641731
SD	X	2639215	2647655	-0.00376527	0.90066	0.23964	0.42632	0.962493	0.475614
SD	X	2647656	2655662	-0.00239026	0.817815	0.101659	0.909091	0.778629	0.725706
SD	X	2655663	2662952	-0.00342751	0.880132	0.322581	0.270528	0.84956	0.638064
SD	X	2662953	2668453	-0.00521436	0.936217	0.15896	0.672654	0.961833	0.477081
SD	X	2668454	2676782	0.00149778	0.326613	0.253697	0.38893	0.694831	0.79538
SD	X	2676783	2685541	-0.00158069	0.740469	0.0958969	0.931818	0.79737	0.704804
SD	X	2685542	2692349	0.000326515	0.489003	0.159151	0.671554	0.578079	0.873487
SD	X	2692350	2700665	-0.000433827	0.596408	0.351048	0.228739	0.680396	0.807481
SD	X	2700666	2708393	0.00110353	0.382698	0.214677	0.493402	0.741464	0.755409
SD	X	2708394	2714234	0.00522747	0.0619501	0.134181	0.771994	1.18488	0.128713
SD	X	2714235	2729000	-0.00033541	0.583211	0.14067	0.745968	0.0401402	0.994499
SD	X	2729001	2735692	0.00484058	0.0729472	0.270065	0.357038	0.502321	0.910891
SD	X	2735693	2752084	0.00433124	0.0934751	0.630918	0.0337243	0.0920713	0.982765
SD	X	2752085	2758294	-0.00327494	0.8761	0.139298	0.751833	1.05999	0.305097
SD	X	2758295	2764753	-0.00158333	0.740836	0.124919	0.810117	0.949742	0.503117
SD	X	2764754	2770910	-0.00397002	0.909457	0.109927	0.871701	0.853553	0.633663
SD	X	2770911	2778396	-0.00873984	0.965176	0.27957	0.339443	0.515669	0.904657
SD	X	2778397	2783293	-0.000652265	0.629765	0.145155	0.727273	0.80969	0.690502
SD	X	2783294	2790214	0.000188555	0.509164	0.0897436	0.943548	0.728739	0.76421
SD	X	2790215	2797794	0.00300616	0.173387	0.184897	0.578079	0.584278	0.870187
SD	X	2797795	2802932	0.0021439	0.2489	0.34472	0.23937	1.0437	0.335534
SD	X	2802933	2810352	0.00232831	0.230572	0.288503	0.324047	0.912511	0.563256
SD	X	2810353	2817499	-0.000321006	0.581012	0.333738	0.252199	0.758645	0.743308
SD	X	2817500	2823419	-0.000130695	0.555352	0.0875391	0.947214	0.708174	0.786212
SD	X	2823420	2829709	-0.00433337	0.922287	0.302752	0.302053	1.05422	0.318298
SD	X	2829710	2834752	-0.000815954	0.646994	0.167489	0.636364	1.01283	0.393473
SD	X	2834753	2840986	0.00436211	0.0920088	0.612925	0.0384897	1.26584	0.0623396
SD	X	2840987	2847590	-0.00325921	0.874633	0.214778	0.493035	0.904842	0.572424
SD	X	2847591	2855906	-0.00136702	0.712977	0.166357	0.644428	0.796058	0.706637
SD	X	2855907	2866343	0.00723901	0.0267595	0.287086	0.326246	1.10114	0.241291
SD	X	2866344	2873137	0.00263297	0.206012	0.593498	0.0465543	0.898047	0.580125
SD	X	2873138	2882400	0.003351	0.145894	0.374066	0.200147	0.428743	0.936927
SD	X	2882401	2891911	-0.00127243	0.702346	0.164799	0.650293	0.470031	0.922626
SD	X	2891912	2899619	-0.000280015	0.574413	0.472357	0.108504	1.0351	0.349102
SD	X	2899620	2908210	0.00404726	0.104472	0.222046	0.474707	0.831342	0.661533
SD	X	2908211	2916627	0.000848004	0.420088	0.305263	0.296921	0.970563	0.46278
SD	X	2916628	2924307	0.000515447	0.46151	0.505811	0.0887097	0.583186	0.871287
SD	X	2924308	2933136	0.00188456	0.281891	0.127322	0.799487	1.10684	0.23139
SD	X	2933137	2940172	-0.00250345	0.828446	0.0921865	0.937683	1.10566	0.232857
SD	X	2940173	2947516	-0.00147639	0.728372	0.229574	0.451979	1.08146	0.265493
SD	X	2947517	2955815	-0.00539193	0.939516	0.1875	0.569282	1.04052	0.340301
SD	X	2955816	2963988	0.00534508	0.0579179	0.9375	0.00146628	1.03497	0.349835
SD	X	2963989	2977615	0.00258433	0.210044	0.289617	0.322214	0.0999778	0.981665
SD	X	2977616	2983840	-0.00184097	0.768328	0.623636	0.0355572	0.668022	0.816282
SD	X	2983841	2989791	0.000800497	0.424853	0.2	0.531525	0.428446	0.937294
SD	X	2989792	2994934	-0.000691748	0.634164	0.128713	0.794355	1.23274	0.0850752
SD	X	2994935	3001335	0.00364926	0.1261	0.28343	0.333944	0.774961	0.73084
SD	X	3001336	3008277	0.00355239	0.131965	0.7	0.0208944	0.469092	0.923359
SD	X	3008278	3015164	-0.00418351	0.915689	0.320988	0.274194	0.521806	0.90209
SD	X	3015165	3021598	0.00288331	0.183651	0.526549	0.0777126	0.362185	0.951962
SD	X	3021599	3028108	-0.000561165	0.61437	0.232	0.447214	0.422899	0.939494
SD	X	3028109	3035690	0.0044133	0.0898094	0.153846	0.688416	1.05124	0.324532
SD	X	3035691	3044359	-0.00139689	0.717375	0.1875	0.569282	0.407873	0.943528
SD	X	3044360	3050705	4.51457e-05	0.527859	0.214286	0.494501	0.623834	0.847451
SD	X	3050706	3057809	0.00303702	0.170821	0.377766	0.193548	0.898093	0.579758
SD	X	3057810	3066351	1.7893e-05	0.531525	0.181756	0.589443	0.334736	0.956362
SD	X	3066352	3071088	-2.6828e-05	0.53849	0.142857	0.73717	0.926056	0.544554
SD	X	3071089	3085825	0.000268784	0.498167	0.214286	0.494135	0.0310676	0.995966
SD	X	3085826	3091113	-0.000596416	0.621334	0.186413	0.573314	0.801125	0.69967
SD	X	3091114	3098322	0.000957383	0.404692	0.107508	0.884531	0.379116	0.948662
SD	X	3098323	3104199	-0.000325598	0.581745	0.335744	0.249633	0.697571	0.793913
SD	X	3104200	3110611	0.00334686	0.146261	0.143767	0.732405	0.477847	0.920425
SD	X	3110612	3126434	-0.00154848	0.737537	0.632432	0.0333578	0.0334635	0.9956
SD	X	3126435	3136716	-0.00119863	0.692815	0.308384	0.292889	0.580339	0.872754
SD	X	3136717	3142621	-0.00131604	0.707478	0.4838	0.104839	1.07631	0.273927
SD	X	3142622	3147709	-0.00150468	0.731305	0.366484	0.208578	0.440739	0.931426
SD	X	3147710	3153769	-0.00316413	0.870235	0.215627	0.48937	0.717721	0.778144
SD	X	3153770	3159367	-0.00178747	0.76283	0.473246	0.108138	0.751543	0.748442
SD	X	3159368	3165263	0.00268224	0.201613	0.20371	0.521628	0.682438	0.803814
SD	X	3165264	3171155	-0.000191842	0.562683	0.190728	0.560117	0.349596	0.953795
SD	X	3171156	3177089	-0.000649577	0.629032	0.124066	0.814516	0.525834	0.900257
SD	X	3177090	3182233	-0.00325971	0.875	0.124444	0.81305	0.680505	0.807114
SD	X	3182234	3189714	0.000926798	0.408724	0.153427	0.690249	1.05735	0.310598
SD	X	3189715	3196097	-0.00102173	0.667889	0.151163	0.70088	0.846938	0.642464
SD	X	3196098	3201939	-0.000447254	0.597507	0.240212	0.424487	0.894004	0.583425
SD	X	3201940	3207603	8.59403e-05	0.52346	0.136746	0.76393	0.951651	0.49945
SD	X	3207604	3213540	-0.00365796	0.896994	0.052223	0.997067	0.460397	0.926293
SD	X	3213541	3219008	0.00446485	0.0883431	0.350273	0.230205	1.02745	0.366703
SD	X	3219009	3225028	0.000521463	0.461144	0.125914	0.804252	0.361355	0.952329
SD	X	3225029	3231614	0.00174692	0.295455	0.21165	0.5	0.573779	0.876788
SD	X	3231615	3240173	0.00225148	0.23937	0.595238	0.045088	0.916969	0.555556
SD	X	3240174	3246133	0.00155815	0.319282	0.527232	0.0769795	1.2966	0.0451045
SD	X	3246134	3251401	1.22334e-05	0.532258	0.208007	0.510264	0.549049	0.889256
SD	X	3251402	3257783	0.00232348	0.230938	0.266055	0.364003	0.806694	0.694536
SD	X	3257784	3263115	0.000248683	0.500367	0.0981513	0.923021	1.10234	0.239091
SD	X	3263116	3272900	0.000241268	0.502199	0.25	0.398094	1.21181	0.101944
SD	X	3272901	3284593	0.00819	0.0164956	0.257068	0.383431	0.955526	0.489916
SD	X	3284594	3289719	0.000617073	0.44868	0.0794982	0.969941	0.844751	0.645398
SD	X	3289720	3296304	-0.00207673	0.788123	0.288889	0.323314	0.305578	0.961129
SD	X	3296305	3302567	0.00138231	0.33871	0.226087	0.461877	0.834932	0.657866
SD	X	3302568	3308768	0.00145263	0.331378	0.571429	0.0549853	0.937195	0.524019
SD	X	3308769	3321055	0.000113689	0.519062	0.20429	0.518328	0.0269279	0.997066
SD	X	3321056	3326462	0.00135745	0.343842	0.245045	0.413123	1.04838	0.328199
SD	X	3326463	3333447	0.00193868	0.278226	0.136391	0.764296	0.727964	0.76531
SD	X	3333448	3341286	-2.05729e-05	0.53739	0.30109	0.304619	0.723427	0.771544
SD	X	3341287	3347681	-0.00114861	0.68585	0.21723	0.484238	0.813297	0.683902
SD	X	3347682	3354363	0.00176388	0.293622	0.357308	0.221041	0.716201	0.778878
SD	X	3354364	3361533	-0.0055955	0.943548	0.17823	0.598974	1.08353	0.262193
SD	X	3361534	3367437	-0.00346394	0.883065	0.226667	0.459677	0.305127	0.961863
SD	X	3367438	3374700	-0.00226904	0.808651	0.210526	0.502566	0.762447	0.740741
SD	X	3374701	3380915	-0.00384721	0.904692	0.247538	0.408358	0.51438	0.906124
SD	X	3380916	3387084	0.000559901	0.454912	0.15493	0.684384	1.00735	0.40264
SD	X	3387085	3404025	0.000698369	0.440616	0.336537	0.2489	0.00943777	0.9989
SD	X	3404026	3410979	-0.0016731	0.7511	0.112045	0.86327	0.9367	0.524752
SD	X	3410980	3417187	-0.00222166	0.804252	0.141011	0.744135	0.77774	0.727173
SD	X	3417188	3423926	0.0012802	0.355938	0.305556	0.296188	0.848254	0.640631
SD	X	3423927	3430395	0.00315766	0.160557	0.168037	0.635264	0.852162	0.634763
SD	X	3430396	3436076	0.00322548	0.155059	0.372768	0.201613	1.24691	0.0737074
SD	X	3436077	3444164	0.00316626	0.159091	0.173913	0.615469	0.953866	0.494683
SD	X	3444165	3449966	-0.00176945	0.760997	0.333333	0.252933	1.16036	0.155482
SD	X	3449967	3456699	-9.85547e-05	0.55022	0.138211	0.755499	0.796885	0.705904
SD	X	3456700	3463670	-0.00185899	0.771261	0.135177	0.767595	0.951386	0.500917
SD	X	3463671	3469163	-0.0032745	0.875733	0.102191	0.905425	0.820705	0.675101
SD	X	3469164	3474255	0.00195339	0.277126	0.365854	0.209311	1.55435	0.00770077
SD	X	3474256	3480932	-0.00352469	0.887097	0.145366	0.725806	0.519101	0.90319
SD	X	3480933	3487204	-0.00198809	0.781158	0.0712427	0.982771	0.654266	0.826549
SD	X	3487205	3516058	-0.00268716	0.843842	0.215549	0.489736	0	0.999267
SD	X	3516059	3522031	0.00129509	0.352639	0.654321	0.0278592	0.726136	0.767143
SD	X	3522032	3527586	0.00028846	0.495601	0.297411	0.31085	0.584097	0.870554
SD	X	3527587	3531684	-0.00567561	0.945015	0.17863	0.597141	0.67976	0.808581
SD	X	3531685	3537024	-2.36194e-05	0.537757	0.272727	0.353006	0.790822	0.713238
SD	X	3537025	3543432	0.00316236	0.159457	0.152061	0.696481	0.435835	0.93216
SD	X	3543433	3548484	-0.0031586	0.869868	0.380556	0.191349	0.966474	0.469014
SD	X	3548485	3553987	-0.00236492	0.815982	0.204198	0.519062	0.534328	0.89659
SD	X	3553988	3558410	0.0005658	0.454545	0.238529	0.429252	0.933188	0.53062
SD	X	3558411	3565207	0.00575993	0.0472874	0.116399	0.846408	0.737435	0.757976
SD	X	3565208	3573768	0.0032115	0.155792	0.25	0.398094	0.795544	0.707371
SD	X	3573769	3585022	-0.00222371	0.804985	0.180602	0.591642	1.26456	0.0634397
SD	X	3585023	3597964	0.00325475	0.152493	0.0916707	0.938416	0.920528	0.552622
SD	X	3597965	3605343	0.00869727	0.0128299	0.308664	0.292155	0.776783	0.729373
SD	X	3605344	3611263	-0.00392532	0.908724	0.582375	0.0505865	0.597242	0.86322
SD	X	3611264	3619689	0.00368843	0.122067	0.13369	0.773094	1.01329	0.391639
SD	X	3619690	3630111	-0.003833	0.903592	0.75	0.0120968	0.299639	0.964063
SD	X	3630112	3640576	0.00210817	0.254032	0.231993	0.447581	1.21385	0.100843
SD	X	3640577	3658017	-0.00348018	0.883798	0.157143	0.676686	0.0922007	0.982398
SD	X	3658018	3662772	0.00111236	0.381598	0.4375	0.13783	0.617136	0.852585
SD	X	3662773	3685791	-0.000830736	0.648827	0.117862	0.839076	1.06893	0.286029
SD	X	3685792	3705241	0.00900557	0.0113636	0.571429	0.0546188	0.239783	0.96993
SD	X	3705242	3711152	-0.000723614	0.638196	0.0772177	0.973607	1.06277	0.299597
SD	X	3711153	3717529	0.00124484	0.359238	0.169832	0.627933	0.816909	0.679868
SD	X	3717530	3722593	-0.00481237	0.932918	0.1875	0.569282	0.920929	0.552255
SD	X	3722594	3728630	0.000595862	0.450147	0.272727	0.353006	0.798271	0.703337
SD	X	3728631	3733474	0.00113611	0.377199	0.235294	0.439516	0.826958	0.667033
SD	X	3733475	3740586	0.0016168	0.31085	0.262295	0.372801	0.267571	0.966997
SD	X	3740587	3747987	0.00095108	0.406158	0.133333	0.773827	0.271814	0.96663
SD	X	3747988	3755333	-0.00861192	0.964809	0.269231	0.358504	0.934303	0.526586
SD	X	3755334	3762631	-0.000403568	0.591642	0.323529	0.269428	0.907177	0.568757
SD	X	3762632	3770208	0.00157326	0.315249	0.136961	0.763196	0.465183	0.924459
SD	X	3770209	3779285	0.000583601	0.451246	0.577137	0.0531525	0.928093	0.541621
SD	X	3779286	3786891	0.0010458	0.391862	0.238486	0.429619	0.577897	0.873854
SD	X	3786892	3794467	0.00119156	0.365469	0.118761	0.834311	0.456864	0.927026
SD	X	3794468	3802014	-0.000331363	0.582845	0.386695	0.183651	0.499742	0.911624
SD	X	3802015	3809601	0.00114492	0.375	0.115012	0.852273	0.993063	0.423909
SD	X	3809602	3818433	-0.00114954	0.686217	0.0563062	0.994501	0.449868	0.929226
SD	X	3818434	3838100	0.00501672	0.066349	0.619825	0.0366569	0.993433	0.423542
SD	X	3838101	3859768	0.0060445	0.0436217	0.224661	0.466276	0.849783	0.637697
SD	X	3859769	3866588	-0.00279759	0.85044	0.0523787	0.996701	0.77428	0.73194
SD	X	3866589	3874724	-0.000104741	0.551686	0.315364	0.282625	0.819332	0.676934
SD	X	3874725	3880317	0.000786961	0.427419	0.446809	0.127933	1.0641	0.296663
SD	X	3880318	3895750	0.000303228	0.493402	0.321429	0.273094	0.0742007	0.986432
SD	X	3895751	3903592	0.000338824	0.48607	0.2	0.532258	0.728856	0.763843
SD	X	3903593	3912154	-0.000479029	0.60154	1	0.000366569	0.757574	0.744041
SD	X	3912155	3918448	-4.3555e-05	0.542155	0.231642	0.448314	1.00106	0.411441
SD	X	3918449	3925550	0.00293277	0.178519	0.139392	0.751466	0.850363	0.636964
SD	X	3925551	3934889	0.00464544	0.079912	0.375	0.19868	0.83762	0.654932
SD	X	3934890	3940242	0.000111924	0.519428	0.208569	0.508431	0.929668	0.539054
SD	X	3940243	3948009	0.00754118	0.0230938	0.448068	0.126466	1.05572	0.314998
SD	X	3948010	3957852	0.00210203	0.254765	0.421687	0.155425	1.02298	0.376971
SD	X	3957853	3965118	-0.006108	0.95088	0.422222	0.154326	1.18841	0.124679
SD	X	3965119	3971625	-0.00189055	0.772361	0.368126	0.206745	1.07476	0.276128
SD	X	3971626	3982186	0.000766034	0.429985	0.332303	0.258798	1.30189	0.0421709
SD	X	3982187	3991589	0.00565733	0.0494868	0.144737	0.728739	0.557987	0.884855
SD	X	3991590	4003107	0.004637	0.0806452	0.0780183	0.972507	0.684401	0.801613
SD	X	4003108	4019486	0.00255162	0.21151	0.429832	0.145528	1.11469	0.216722
SD	X	4019487	4028059	-0.0113639	0.972507	0.173364	0.616935	1.13397	0.188852
SD	X	4028060	4039158	0.00559569	0.0516862	0.119021	0.832111	0.817311	0.679501
SD	X	4039159	4047729	0.00511213	0.0648827	0.231884	0.447947	0.428185	0.938027
SD	X	4047730	4063430	-0.000838995	0.649927	0.214861	0.492302	0.0451488	0.993033
SD	X	4063431	4071341	0.00595157	0.0454545	0.203714	0.521261	0.634728	0.841951
SD	X	4071342	4078616	-0.000257052	0.572214	0.285714	0.328446	1.14421	0.174551
SD	X	4078617	4086415	0.00730863	0.0256598	0.397143	0.175587	1.36455	0.0216355
SD	X	4086416	4094857	-0.000123522	0.553886	0.110524	0.869135	0.374643	0.949028
SD	X	4094858	4102254	0.00190806	0.281525	0.165443	0.647727	0.836605	0.655666
SD	X	4102255	4108396	0.000684171	0.441716	0.267503	0.36217	0.930408	0.536854
SD	X	4108397	4114137	-5.14972e-05	0.543988	0.0859672	0.949413	0.587706	0.867987
SD	X	4114138	4121367	0.00337835	0.142595	0.231212	0.44868	1.17607	0.138614
SD	X	4121368	4127111	0.00308408	0.165323	0.12766	0.797287	0.939094	0.520719
SD	X	4127112	4136301	0.000780155	0.428152	0.336134	0.249267	0.793843	0.709571
SD	X	4136302	4143280	-0.00227745	0.809751	0.105263	0.892229	0.956183	0.488449
SD	X	4143281	4155058	0.00244431	0.221041	0.120024	0.828446	0.90985	0.56619
SD	X	4155059	4175085	0.0014967	0.326979	0.220779	0.477639	1.06762	0.288596
SD	X	4175086	4191733	0.00186092	0.283358	0.573071	0.0542522	0.321551	0.958196
SD	X	4191734	4199684	0.000292434	0.494135	0.102733	0.902493	0.607355	0.855519
SD	X	4199685	4205630	0.00023667	0.503666	0.2	0.532258	0.654047	0.827283
SD	X	4205631	4216226	0.000946757	0.406891	0.237037	0.434018	1.3858	0.0187019
SD	X	4216227	4225343	0.00451729	0.0865103	0.459337	0.116202	0.914626	0.559223
SD	X	4225344	4232218	0.00272853	0.197947	0.369486	0.205645	0.847447	0.641731
SD	X	4232219	4239516	0.0056852	0.0491202	0.201465	0.527859	0.421184	0.940594
SD	X	4239517	4246243	0.0045584	0.0835777	0.164384	0.652859	0.69882	0.793179
SD	X	4246244	4252267	0.00228779	0.234604	0.112903	0.861437	0.842796	0.647231
SD	X	4252268	4262649	0.00144332	0.332478	0.255814	0.385264	0.873652	0.605427
SD	X	4262650	4270825	0.00184582	0.284824	0.152381	0.693915	1.18281	0.132013
SD	X	4270826	4277495	-0.000345516	0.584311	0.246517	0.410191	0.811839	0.686102
SD	X	4277496	4282830	-0.00875964	0.965543	0.165854	0.646628	1.22528	0.0924092
SD	X	4282831	4288529	-0.00189858	0.773827	0.200897	0.530059	0.715451	0.779978
SD	X	4288530	4295086	0.00398376	0.108138	0.274016	0.350073	0.884819	0.592226
SD	X	4295087	4301912	-0.00311018	0.868035	0.247039	0.408724	1.0724	0.279795
SD	X	4301913	4306394	0.000544457	0.457111	0.125692	0.804985	1.03457	0.351302
SD	X	4306395	4312734	0.000657502	0.443915	0.242857	0.418622	1.13237	0.190686
SD	X	4312735	4318687	0.00417786	0.0993402	0.177129	0.600806	1.06807	0.287129
SD	X	4318688	4325981	-0.000576869	0.616202	0.118107	0.83871	0.910016	0.565823
SD	X	4325982	4333885	0.000426739	0.47324	0.314664	0.283724	0.682009	0.804547
SD	X	4333886	4342227	0.00304092	0.169721	0.384436	0.18695	1.00023	0.412908
SD	X	4342228	4352557	0.000122161	0.517962	0.331381	0.259897	0.575038	0.876054
SD	X	4352558	4362268	-0.000238971	0.568915	0.23913	0.427786	0.749791	0.750275
SD	X	4362269	4372671	0.00133187	0.347141	0.229392	0.452713	0.504568	0.910158
SD	X	4372672	4381499	0.00279572	0.192082	0.0967742	0.928152	0.697285	0.794279
SD	X	4381500	4387764	-0.00257365	0.833578	0.149741	0.707845	1.19936	0.111845
SD	X	4387765	4396377	-0.000836577	0.64956	0.113821	0.857771	0.463226	0.925559
SD	X	4396378	4403227	-0.000133734	0.556085	0.193548	0.552419	1.10268	0.238357
SD	X	4403228	4409207	-0.000544463	0.611437	0.288016	0.325147	0.597888	0.861753
SD	X	4409208	4413735	0.00254174	0.21261	0.245	0.41349	0.951005	0.502384
SD	X	4413736	4419235	0.00176755	0.293255	0.129834	0.789589	0.751274	0.748808
SD	X	4419236	4425527	-0.00493316	0.934018	0.215686	0.487903	1.19098	0.121746
SD	X	4425528	4434020	-0.000707538	0.635264	0.0636159	0.990469	0.688513	0.797946
SD	X	4434021	4441828	0.00209866	0.255132	0.232439	0.446114	1.2738	0.0564723
SD	X	4441829	4448821	0.000277618	0.497434	0.0893354	0.944282	0.970192	0.463146
SD	X	4448822	4457202	0.00765709	0.0208944	0.175154	0.609238	0.872494	0.606161
SD	X	4457203	4465622	0.00253807	0.213343	0.117647	0.839443	0.598889	0.860286
SD	X	4465623	4474125	0.00379854	0.116202	0.082828	0.959311	1.48504	0.00916758
SD	X	4474126	4481296	0.00342528	0.139296	0.132786	0.777859	1.29044	0.0506051
SD	X	4481297	4490854	0.00327866	0.15066	0.141522	0.741569	0.604952	0.856252
SD	X	4490855	4498985	0.00305439	0.168255	0.152707	0.692449	1.2023	0.109278
SD	X	4498986	4506776	0.0017391	0.296188	0.132236	0.780425	1.06209	0.301797
SD	X	4506777	4514739	-0.00162899	0.746334	0.0612327	0.991935	1.02793	0.36487
SD	X	4514740	4524582	0.00292372	0.180352	0.143316	0.732771	0.71899	0.777044
SD	X	4524583	4533344	-0.000421871	0.594575	0.128258	0.795821	1.23632	0.0825083
SD	X	4533345	4540350	0.000432819	0.472874	0.117647	0.839443	0.210366	0.971397
SD	X	4540351	4552090	-0.00181985	0.765762	0.0696758	0.985704	0.577468	0.874587
SD	X	4552091	4558115	0.000336166	0.486437	0.25	0.395528	0.718942	0.777411
SD	X	4558116	4565397	-0.00130938	0.707111	0.24	0.424853	0.710381	0.785112
SD	X	4565398	4572090	0.00183826	0.285191	0.236373	0.436217	0.725374	0.768243
SD	X	4572091	4579528	0.00289827	0.181818	0.108327	0.880499	1.31158	0.0392373
SD	X	4579529	4588122	0.0125038	0.00366569	0.27928	0.339809	1.09604	0.247158
SD	X	4588123	4598583	0.00177543	0.291789	0.333333	0.252933	0.809568	0.690869
SD	X	4598584	4606884	0.00322713	0.154692	0.219318	0.479839	0.647635	0.833883
SD	X	4606885	4613009	-0.00191182	0.775293	0.176532	0.604472	1.1777	0.137147
SD	X	4613010	4618790	0.00225636	0.23827	0.391377	0.180352	1.04972	0.325999
SD	X	4618791	4624792	0.00498138	0.0681818	0.176631	0.603372	1.03256	0.356436
SD	X	4624793	4635186	0.0053013	0.0590176	0.197712	0.541056	0.0847114	0.983865
SD	X	4635187	4641430	0.00278463	0.192449	0.163679	0.655792	1.24083	0.0788412
SD	X	4641431	4647700	0.00281801	0.18915	0.23563	0.438783	0.528041	0.89879
SD	X	4647701	4655714	0.00176366	0.293988	0.313238	0.28629	0.722029	0.773011
SD	X	4655715	4660300	-0.00228298	0.810484	0.5	0.0920088	1.76696	0.000733407
SD	X	4660301	4669184	0.00176948	0.292522	0.223314	0.470674	0.905414	0.571324
SD	X	4669185	4678032	0.00433825	0.0931085	0.543872	0.0674487	0.704166	0.790979
SD	X	4678033	4687256	0.00274848	0.196848	0.571429	0.0549853	0.308163	0.960763
SD	X	4687257	4696292	6.87636e-06	0.532991	0.090474	0.941716	1.14183	0.177484
SD	X	4696293	4703553	0.00172488	0.298387	0.164388	0.652493	1.17072	0.142648
SD	X	4703554	4709507	-0.003002	0.86437	0.107799	0.882698	0.7709	0.734507
SD	X	4709508	4717098	-0.00071502	0.637097	0.173469	0.616202	0.491127	0.915292
SD	X	4717099	4721103	-0.0166563	0.984604	0.39947	0.174487	1.4556	0.0110011
SD	X	4721104	4735729	0.000400651	0.476906	0.269231	0.358504	0.0443108	0.993766
SD	X	4735730	4743470	-0.00124788	0.697947	0.4	0.170088	0.416736	0.941694
SD	X	4743471	4750676	-0.00169202	0.752933	0.145381	0.72544	0.599579	0.859553
SD	X	4750677	4758936	-0.00218928	0.80132	0.14	0.749633	0.705907	0.789512
SD	X	4758937	4765550	0.00118316	0.367669	0.333333	0.252933	0.952375	0.497616
SD	X	4765551	4771769	-0.00675244	0.955645	0.116322	0.846774	0.928617	0.541254
SD	X	4771770	4777892	0.00201815	0.269062	0.0922827	0.937317	1.04744	0.3293
SD	X	4777893	4784276	0.000175786	0.51173	0.207158	0.512463	1.01269	0.394573
SD	X	4784277	4789968	0.00251874	0.215909	0.227921	0.456378	1.01805	0.386505
SD	X	4789969	4796000	-0.00128322	0.704179	0.0957447	0.932551	0.723772	0.77081
SD	X	4796001	4802906	-0.00149426	0.729472	0.148936	0.710044	0.620622	0.851118
SD	X	4802907	4812089	-0.00102783	0.669355	0.0699854	0.984604	1.02979	0.361203
SD	X	4812090	4833995	-0.0188006	0.989003	0.293144	0.315616	0.346296	0.954529
SD	X	4833996	4841948	-0.00295743	0.86107	0.104575	0.895894	1.16118	0.154749
SD	X	4841949	4848275	0.000494527	0.46371	0.0766586	0.97434	0.434194	0.93326
SD	X	4848276	4854448	-0.00574349	0.946481	0.351351	0.228006	1.01933	0.383938
SD	X	4854449	4859125	-0.00272404	0.846408	0.156351	0.678886	1.12967	0.193253
SD	X	4859126	4864124	0.00264978	0.204179	0.264994	0.365836	0.760344	0.742208
SD	X	4864125	4871670	-0.00064724	0.627566	0.584615	0.0491202	1.18618	0.127246
SD	X	4871671	4877630	-0.00154349	0.736804	0.517857	0.0835777	0.525278	0.900623
SD	X	4877631	4883923	0.000991058	0.39846	0.320603	0.27566	0.718998	0.776678
SD	X	4883924	4897437	0.00305027	0.168622	0.167319	0.637463	0.0612205	0.988999
SD	X	4897438	4903588	0.000236113	0.504032	0.201458	0.528226	0.942473	0.515218
SD	X	4903589	4911077	0.00193813	0.278592	0.15322	0.690616	0.893269	0.584158
SD	X	4911078	4918116	0.00108042	0.385997	0.921053	0.00256598	0.531816	0.89769
SD	X	4918117	4923580	0.00134753	0.345308	0.5	0.0920088	0.954075	0.493583
SD	X	4923581	4929420	0.00492413	0.0703812	0.230964	0.449047	1.07267	0.279428
SD	X	4929421	4937374	-0.00461519	0.928886	0.263158	0.369135	1.32782	0.0341034
SD	X	4937375	4944538	0.00196	0.274927	0.502564	0.090176	0.876625	0.60176
SD	X	4944539	4954883	-0.000128806	0.554619	0.669281	0.0252933	0.405173	0.944628
SD	X	4954884	4968296	0.00172758	0.297654	0.126316	0.802053	0.835759	0.656766
SD	X	4968297	4979594	0.00239355	0.225073	0.426969	0.148827	1.23321	0.0847085
SD	X	4979595	4986838	-0.00095336	0.659091	0.625	0.0344575	1.07999	0.268794
SD	X	4986839	4999948	-0.00163218	0.746701	0.3	0.306085	0.0245895	0.997433
SD	X	4999949	5006135	0.000144433	0.515396	0.206415	0.51393	1.03945	0.343601
SD	X	5006136	5012418	0.000292091	0.494501	0.611111	0.0395894	0.773053	0.733773
SD	X	5012419	5018957	-0.00295476	0.860704	0.264603	0.366935	0.619999	0.851485
SD	X	5018958	5027053	0.000242492	0.501466	0.148936	0.710044	0.823172	0.672534
SD	X	5027054	5034573	-0.00105172	0.672287	0.416667	0.16129	0.564487	0.881922
SD	X	5605787	5608370	-0.0224038	0.994135	0.24981	0.404326	1.27303	0.0575724
SD	X	5608371	5613259	0.00173105	0.297287	0.119641	0.830279	0.597911	0.861386
SD	X	5613260	5626522	0.00285073	0.185484	0.757111	0.0113636	0.317622	0.958929
SD	X	5626523	5635670	0.00451142	0.0872434	0.109677	0.872434	1.01781	0.386872
SD	X	5635671	5646863	0.00499475	0.0674487	0.0786634	0.971041	0.984665	0.434543
SD	X	5646864	5655960	0.00209252	0.256232	0.198005	0.539589	1.28909	0.0517052
SD	X	5655961	5666129	0.00262922	0.206378	0.138254	0.755132	1.18971	0.123212
SD	X	5666130	5670965	-0.0093102	0.968842	0.261658	0.374267	1.07085	0.282362
SD	X	5670966	5677217	0.000313248	0.491202	0.105971	0.889663	1.07939	0.269894
SD	X	5677218	5686581	0.000157671	0.514296	0.532258	0.0729472	1.01894	0.385039
SD	X	5686582	5694025	0.00411427	0.102639	0.113845	0.857405	0.91101	0.56509
SD	X	5694026	5699401	0.002489	0.217009	0.509834	0.0872434	0.790341	0.714705
SD	X	5699402	5706498	-0.000991406	0.664589	0.203063	0.522727	0.301011	0.963696
SD	X	5706499	5711811	-0.00388175	0.906158	0.188135	0.567449	0.98006	0.442978
SD	X	5711812	5716132	-0.014621	0.981305	0.414256	0.16239	1.19394	0.119179
SD	X	5716133	5722180	0.000456298	0.469575	0.137117	0.761364	0.61068	0.854785
SD	X	5722181	5729456	0.00112125	0.381232	0.133333	0.773827	0.998043	0.418775
SD	X	5729457	5736482	0.00529318	0.0593842	0.224138	0.467742	0.98055	0.441144
SD	X	5736483	5741649	-0.00114247	0.683651	0.262194	0.373167	0.838097	0.653832
SD	X	5741650	5747609	-0.00142336	0.720674	0.250048	0.395161	0.565216	0.881188
SD	X	5747610	5752433	-0.000762769	0.641496	0.131159	0.785557	1.18353	0.130913
SD	X	5752434	5758649	0.000194579	0.508798	0.137926	0.757698	0.513889	0.906491
SD	X	5758650	5765347	-0.0182343	0.98717	0.46552	0.112903	0.808329	0.692336
SD	X	5765348	5775886	-0.000579965	0.617302	0.0747705	0.975806	1.13128	0.191419
SD	X	5775887	5783445	-0.00196347	0.777859	0.277085	0.345308	1.0154	0.389806
SD	X	5783446	5790625	-0.00048606	0.603006	0.3125	0.287757	0.590694	0.86652
SD	X	5790626	5804171	-0.001847	0.768695	0.302938	0.300587	1.04167	0.339201
SD	X	5804172	5810542	-0.000189119	0.561584	0.128205	0.796554	0.618755	0.852219
SD	X	5810543	5818616	0.000787183	0.427053	0.170865	0.6239	1.0622	0.300697
SD	X	5818617	5833158	-0.00539177	0.93915	0.378813	0.192449	0.106931	0.979831
SD	X	5833159	5846244	0.00222743	0.240103	0.211481	0.500367	0.836394	0.656032
SD	X	5846245	5853388	-0.00462879	0.929252	0.210526	0.502566	1.01928	0.384305
SD	X	5853389	5860144	0.0016542	0.306085	0.0794124	0.970308	1.18501	0.128346
SD	X	5860145	5866286	-0.000906852	0.653959	0.8	0.00623167	0.900007	0.576458
SD	X	5866287	5872638	0.000128173	0.517229	0.103025	0.901393	0.70693	0.787679
SD	X	5872639	5877401	-0.0118023	0.973607	0.237565	0.432185	1.29313	0.0473047
SD	X	5877402	5883606	-0.00163429	0.747067	0.150967	0.701613	0.585351	0.869087
SD	X	5883607	5888705	-0.0156526	0.983138	0.330986	0.260264	0.930673	0.53612
SD	X	5888706	5895004	0.00464577	0.0795455	0.160296	0.668988	0.794676	0.709204
SD	X	5895005	5900372	-0.00236139	0.814883	0.090301	0.942082	1.07499	0.275394
SD	X	5900373	5907101	-0.000769851	0.641862	0.166667	0.640762	0.944461	0.511918
SD	X	5907102	5914777	0.00306303	0.167522	0.0735966	0.978372	0.654769	0.826183
SD	X	5914778	5918900	-0.018824	0.98937	0.386364	0.184018	1.11246	0.220755
SD	X	5918901	5924293	-0.00125852	0.700513	0.14168	0.740836	0.999059	0.414741
SD	X	5924294	5933172	0.00169324	0.303152	0.0944105	0.935117	0.577838	0.874221
SD	X	5933173	5941352	0.000897026	0.412757	0.129326	0.791056	1.05725	0.311698
SD	X	5941353	5949290	0.000386321	0.479472	0.0772201	0.97324	0.915055	0.558856
SD	X	5949291	5957444	0.00108301	0.384897	0.387755	0.182551	1.08131	0.26586
SD	X	5957445	5966053	-0.00153459	0.734604	0.651163	0.0293255	0.743686	0.754309
SD	X	5966054	5971842	-0.00105622	0.673387	0.0553541	0.994868	0.678761	0.809681
SD	X	5971843	5979464	-0.000519651	0.607771	0.102041	0.906525	0.81848	0.678034
SD	X	5979465	5990170	0.00244068	0.221408	0.0985091	0.920455	1.07006	0.282728
SD	X	5990171	5996930	-0.00025519	0.571481	0.085206	0.952713	0.754598	0.746608
SD	X	5996931	6007593	-0.000194222	0.56305	0.192308	0.554619	0.80173	0.698203
SD	X	6007594	6017003	0.00144045	0.333211	0.0668058	0.987537	0.79486	0.708471
SD	X	6017004	6024653	-0.000549293	0.612903	0.500354	0.0909091	1.17816	0.13678
SD	X	6024654	6033140	0.000330392	0.48717	0.34	0.246701	1.1144	0.217822
SD	X	6033141	6040424	0.00437172	0.0916422	0.119996	0.829545	0.622047	0.849652
SD	X	6040425	6050146	0.00162709	0.307918	0.515152	0.0846774	0.715363	0.780345
SD	X	6050147	6058151	-0.00333021	0.877199	0.0953235	0.933284	0.785515	0.719472
SD	X	6058152	6065206	-0.00445775	0.92632	0.115272	0.85154	0.91707	0.555189
SD	X	6065207	6080535	0.00294546	0.177419	0.795455	0.00769795	0.0563296	0.990099
SD	X	6080536	6088718	-0.00220483	0.802419	0.155904	0.680718	1.4016	0.0157682
SD	X	6088719	6093774	0.0010769	0.387097	0.135665	0.766862	0.560819	0.883388
SD	X	6093775	6098515	0.0027759	0.193915	0.126087	0.803152	0.632296	0.844151
SD	X	6098516	6101547	-0.0183748	0.987537	0.212598	0.497801	1.37503	0.0201687
SD	X	6101548	6108239	-0.00345036	0.881965	0.213592	0.496334	0.622505	0.849285
SD	X	6108240	6112584	-0.00131933	0.708211	0.108696	0.876833	0.661737	0.821049
SD	X	6112585	6118344	-0.000664097	0.631232	0.181818	0.586144	0.537976	0.894023
SD	X	6118345	6126800	-0.00162062	0.745235	0.0548221	0.995601	0.811161	0.687569
SD	X	6126801	6135716	0.0016654	0.305352	0.610963	0.0403226	1.02159	0.378805
SD	X	6135717	6144153	-2.92017e-05	0.539589	0.0804133	0.967375	0.329676	0.956729
SD	X	6144154	6153906	-0.000469926	0.599707	0.158824	0.673021	0.695079	0.795013
SD	X	6153907	6165118	-0.000605047	0.622434	0.347163	0.235337	1.15124	0.164283
SD	X	6165119	6178667	0.00196178	0.27456	0.302796	0.301686	0.782865	0.722039
SD	X	6178668	6191155	0.000386592	0.479106	0.0845761	0.954179	0.714519	0.781078
SD	X	6191156	6197905	0.00525797	0.0604839	0.836066	0.0047654	1.16809	0.146315
SD	X	6197906	6202549	0.00271811	0.199047	0.105754	0.891129	0.683516	0.802347
SD	X	6202550	6207296	0.00225325	0.239003	0.3125	0.28739	0.673106	0.813348
SD	X	6207297	6214096	-0.00215565	0.798387	0.107937	0.881598	1.18318	0.13128
SD	X	6214097	6219936	-0.0025849	0.834677	0.210526	0.503299	0.648689	0.831316
SD	X	6219937	6232228	-0.00031461	0.580645	0.5	0.0920088	0.688741	0.79758
SD	X	6232229	6240278	0.00199335	0.271261	0.583333	0.0494868	0.992631	0.424276
SD	X	6240279	6248758	-0.00105225	0.672654	0.451317	0.122067	0.97193	0.460579
SD	X	6248759	6256499	0.000345407	0.484971	0.196774	0.544355	0.980033	0.443344
SD	X	6256500	6266234	-0.00118662	0.690982	0.0785059	0.971408	1.04219	0.338467
SD	X	6266235	6272098	0.00203685	0.265762	0.137115	0.76173	0.915387	0.558489
SD	X	6272099	6279227	0.00887687	0.0117302	0.241935	0.420821	0.49192	0.914558
SD	X	6279228	6292511	-0.00307852	0.866202	0.104762	0.895528	0.100697	0.981298
SD	X	6292512	6300470	0.000799962	0.42522	0.423567	0.152493	1.09523	0.248258
SD	X	6300471	6306661	0.00417273	0.0997067	0.678232	0.0230938	0.644877	0.835717
SD	X	6306662	6315629	-0.0126908	0.975806	0.444444	0.130132	0.880925	0.59516
SD	X	6315630	6322744	0.000198417	0.508431	0.619419	0.0370235	0.983409	0.436744
SD	X	6322745	6334481	0.00102665	0.392595	0.571429	0.0549853	0.0350501	0.995233
SD	X	6334482	6347628	-0.00174721	0.759164	0.16	0.669721	0.0503474	0.991199
SD	X	6347629	6353831	-0.000927165	0.655792	0.180514	0.592009	0.835696	0.657132
SD	X	6353832	6366074	0.00131923	0.350073	0.166667	0.638563	0.621602	0.850018
SD	X	6366075	6378653	-0.0191666	0.989736	0.491228	0.10044	1.22675	0.0909424
SD	X	6378654	6385528	-0.00244563	0.822214	0.27907	0.340176	0.635844	0.840851
SD	X	6385529	6392617	0.00578813	0.0469208	0.156433	0.678519	1.0109	0.39824
SD	X	6392618	6399273	0.0105356	0.00623167	0.356457	0.222507	0.747965	0.752109
SD	X	6399274	6405221	0.00339742	0.141496	0.263158	0.370235	0.680259	0.808214
SD	X	6405222	6411140	0.00159406	0.31415	0.451515	0.121334	0.863575	0.618995
SD	X	6411141	6419119	0.00273654	0.197581	0.416111	0.161657	0.590919	0.866153
SD	X	6419120	6424240	-0.000969823	0.660924	0.129607	0.790323	0.891539	0.585259
SD	X	6424241	6428357	-0.000990935	0.664223	0.338692	0.247434	1.06295	0.298863
SD	X	6428358	6434427	-0.00267494	0.843109	0.216	0.48717	1.14086	0.178951
SD	X	6434428	6438665	-0.000424096	0.594941	0.333333	0.252933	0.989523	0.429043
SD	X	6438666	6444663	0.00199869	0.270894	0.378378	0.193182	1.11245	0.221122
SD	X	6444664	6452461	0.00415268	0.100806	0.144113	0.732038	0.683073	0.80308
SD	X	6452462	6467630	0.0087174	0.0124633	0.2706	0.355572	0.199766	0.972497
SD	X	6467631	6477085	0.000545493	0.456745	0.140793	0.745235	0.69409	0.795746
SD	X	6477086	6487252	0.0086132	0.0139296	0.205266	0.516129	1.19984	0.111478
SD	X	6487253	6493490	0.00237071	0.22654	0.0854617	0.951246	0.9512	0.50165
SD	X	6493491	6502996	-3.13358e-06	0.534091	0.15126	0.700513	0.372413	0.949395
SD	X	6502997	6509948	5.12082e-05	0.526393	0.234097	0.442815	0.525005	0.90099
SD	X	6509949	6516759	-0.00548897	0.941349	0.521739	0.0821114	1.0693	0.284928
SD	X	6516760	6522476	0.00227139	0.23717	0.375	0.196481	0.495392	0.913825
SD	X	6522477	6530895	-0.000249087	0.569282	0.274247	0.34934	0.658271	0.822882
SD	X	6530896	6538051	0.00137589	0.339809	0.0793434	0.970674	1.04779	0.328933
SD	X	6538052	6544620	0.00384767	0.113636	0.175153	0.609604	0.943414	0.513385
SD	X	6544621	6552725	-0.000647328	0.627933	0.0833333	0.958211	0.64653	0.834617
SD	X	6552726	6559628	0.0027837	0.192815	0.166667	0.640762	1.26163	0.0645398
SD	X	6559629	6567225	0.00370557	0.120601	0.648729	0.0296921	0.553066	0.887422
SD	X	6567226	6573936	0.00089005	0.41349	0.150049	0.706012	1.10146	0.240557
SD	X	6573937	6580303	0.00248497	0.217375	0.134533	0.769795	0.706229	0.788779
SD	X	6580304	6589208	0.00369385	0.121334	0.306678	0.295821	1.02732	0.367437
SD	X	6589209	6604428	0.00037706	0.481672	0.299789	0.307918	0.839002	0.651999
SD	X	6604429	6613962	-0.00214218	0.795455	0.0819611	0.961877	0.948849	0.505317
SD	X	6613963	6622226	0.00104899	0.391129	0.121932	0.82478	0.479043	0.920059
SD	X	6622227	6628098	-0.00437399	0.924487	0.158331	0.67412	0.680833	0.806381
SD	X	6628099	6635229	-0.00115981	0.68805	0.246651	0.409091	0.869379	0.610561
SD	X	6635230	6640914	0.00341371	0.140029	0.113774	0.858138	0.812979	0.684635
SD	X	6640915	6648359	0.00867077	0.0131965	0.129312	0.791422	0.593177	0.86542
SD	X	6648360	6664967	-0.00186346	0.771994	0.166905	0.63783	1.1184	0.211221
SD	X	6664968	6674042	0.00399307	0.107771	0.0842166	0.956012	0.342536	0.955262
SD	X	6674043	6682533	0.00354315	0.133065	0.124183	0.813783	1.18969	0.123579
SD	X	6682534	6689488	-0.000572381	0.614736	0.125	0.808284	0.974962	0.454345
SD	X	6689489	6697814	0.00100077	0.396628	0.163743	0.655059	0.722296	0.772644
SD	X	6697815	6707145	0.000745902	0.434384	0.0854617	0.951246	1.11014	0.225523
SD	X	6707146	6714191	0.00136561	0.342742	0.0715455	0.982405	0.761263	0.741841
SD	X	6714192	6724845	0.000636208	0.447581	0.116883	0.842742	0.889304	0.587092
SD	X	6724846	6734921	-0.000573367	0.615469	0.115107	0.851906	0.831421	0.661166
SD	X	6734922	6740827	-0.000735431	0.63893	0.0912526	0.93915	0.918779	0.553355
SD	X	6740828	6751151	0.00472309	0.0758798	0.241935	0.420821	1.10532	0.233957
SD	X	6751152	6766690	-0.000946252	0.657991	0.296296	0.311584	1.14676	0.17125
SD	X	6766691	6778150	0.00114172	0.376833	0.29821	0.309018	1.13789	0.184085
SD	X	6778151	6784585	0.00206206	0.260264	0.21652	0.485337	0.636337	0.840117
SD	X	6784586	6791232	6.28543e-05	0.525293	0.273092	0.351906	0.650904	0.82985
SD	X	6791233	6795935	-0.00325218	0.874267	0.2	0.532258	0.916557	0.556289
SD	X	6795936	6801593	9.40677e-05	0.522727	0.261749	0.373534	0.98009	0.442611
SD	X	6801594	6807875	-0.000643621	0.626833	0.419047	0.157625	0.527124	0.899157
SD	X	6807876	6813649	0.000524247	0.460411	0.25974	0.377933	1.11798	0.212688
SD	X	6813650	6819397	0.0025637	0.210777	0.191033	0.558651	0.8396	0.650532
SD	X	6819398	6823799	-0.015362	0.982771	0.305474	0.296554	1.16414	0.150348
SD	X	6823800	6830375	0.000904717	0.412023	0.1012	0.910924	0.725471	0.767877
SD	X	6830376	6835954	0.00180231	0.289956	0.160352	0.668622	0.656582	0.824716
SD	X	6835955	6843529	-0.00182423	0.767229	0.442308	0.131965	0.537982	0.893656
SD	X	6843530	6848464	0.0036297	0.126466	0.545876	0.0652493	1.20404	0.108544
SD	X	6848465	6855654	-0.00427862	0.919721	0.676592	0.023827	0.727235	0.766043
SD	X	6855655	6861349	0.00407798	0.103372	0.160741	0.666789	0.824174	0.671434
SD	X	6861350	6866834	0.00813701	0.0168622	0.214448	0.493768	0.985339	0.433443
SD	X	6866835	6873557	0.0117061	0.00403226	0.307067	0.295088	0.942743	0.514851
SD	X	6873558	6881615	0.00287989	0.184018	0.106132	0.889296	1.0132	0.392006
SD	X	6881616	6887037	0.00535198	0.0575513	0.110445	0.869868	0.737746	0.757242
SD	X	6887038	6896599	-0.00326064	0.875367	0.545586	0.0656158	1.1478	0.168317
SD	X	6896600	6904308	0.00347083	0.135997	0.229104	0.453446	0.95714	0.487349
SD	X	6904309	6910535	-0.00027372	0.573314	0.0675339	0.98717	0.810534	0.689402
SD	X	6910536	6916520	-0.0223279	0.993768	0.652174	0.0282258	0.479741	0.919325
SD	X	6916521	6928850	0.00293381	0.178152	0.355692	0.22434	0.0478301	0.991566
SD	X	6928851	6934303	0.00214355	0.249267	0.528967	0.0758798	0.602374	0.858086
SD	X	6934304	6939532	-0.000872569	0.652126	0.126098	0.802786	1.03667	0.345801
SD	X	6939533	6944239	-0.00153071	0.733504	0.0820339	0.961144	0.615374	0.853685
SD	X	6944240	6949222	-0.00202803	0.784824	0.0985509	0.920088	0.561455	0.882655
SD	X	6949223	6954202	0.000917421	0.409824	0.116854	0.843109	0.92964	0.539421
SD	X	6954203	6959361	0.000460543	0.469208	0.261569	0.374633	0.979197	0.445178
SD	X	6959362	6964244	-0.00113366	0.682551	0.153846	0.686584	1.0418	0.338834
SD	X	6964245	6970645	0.0010426	0.392229	0.47097	0.108871	0.94072	0.517418
SD	X	6970646	6983306	0.000799204	0.425953	0.37037	0.204179	0.811006	0.687935
SD	X	6983307	6993270	0.002806	0.190616	0.595745	0.0443548	0.898446	0.579025
SD	X	6993271	6999691	0.00133736	0.346041	0.0667335	0.987903	0.58333	0.87092
SD	X	6999692	7005146	0.000590117	0.45088	0.0981042	0.923387	0.752445	0.747708
SD	X	7005147	7010144	0.00309034	0.164589	0.279808	0.33871	1.13342	0.189219
SD	X	7010145	7013153	-0.0162639	0.983871	0.288896	0.322947	1.11087	0.224789
SD	X	7013154	7028443	0.00414188	0.101173	0.855769	0.00403226	0.0590568	0.989366
SD	X	7028444	7036552	0.0018129	0.289223	0.893617	0.00329912	1.03478	0.350935
SD	X	7036553	7043138	0.00360912	0.128299	0.309524	0.291422	1.17264	0.141914
SD	X	7043139	7050568	0.00294088	0.177786	0.291667	0.317449	0.94627	0.508984
SD	X	7050569	7057881	-0.00115366	0.68695	0.343284	0.241569	0.989264	0.429776
SD	X	7057882	7065622	0.000984379	0.401026	0.0733946	0.979106	1.09074	0.253759
SD	X	7065623	7071378	-9.80789e-06	0.535557	0.33018	0.262463	1.09795	0.244958
SD	X	7071379	7078854	-0.000534884	0.610704	0.258963	0.379399	0.953139	0.496516
SD	X	7078855	7085209	0.00134117	0.345674	0.166667	0.640762	1.08642	0.259626
SD	X	7085210	7092487	0.0015172	0.324047	0.4	0.170088	1.17934	0.134947
SD	X	7092488	7102653	-0.000689922	0.633798	0.108122	0.881232	0.9356	0.525486
SD	X	7102654	7112065	-0.000275477	0.57368	0.263103	0.370968	1.06059	0.304364
SD	X	7112066	7119418	0.000618315	0.448314	0.58	0.0520528	0.967786	0.466447
SD	X	7119419	7130467	0.00389636	0.11217	0.316321	0.280059	0.81453	0.682068
SD	X	7130468	7140359	-0.0116807	0.972874	0.446429	0.128299	0.79095	0.712871
SD	X	7140360	7146040	-0.00118072	0.690616	0.340426	0.245968	1.28425	0.053172
SD	X	7146041	7152547	0.00112553	0.379765	0.433503	0.142962	1.13789	0.184452
SD	X	7152548	7159610	0.00575986	0.047654	0.294701	0.314516	0.868325	0.612028
SD	X	7159611	7165298	0.00327789	0.151026	0.403542	0.168255	0.86879	0.610928
SD	X	7165299	7170863	0.000229343	0.504765	0.190716	0.560484	0.977725	0.449212
SD	X	7170864	7177821	-0.00130556	0.706378	0.123838	0.815616	0.607997	0.855152
SD	X	7177822	7185433	0.00106377	0.389296	0.172242	0.621334	0.9848	0.434177
SD	X	7185434	7190710	-0.000909266	0.654326	0.12766	0.798021	1.05724	0.312065
SD	X	7190711	7198391	0.00165513	0.305718	0.316369	0.279692	0.832532	0.659333
SD	X	7198392	7209441	0.00132458	0.348607	0.21548	0.490103	1.06214	0.30143
SD	X	7209442	7216893	0.000667158	0.442815	0.166667	0.638563	1.06617	0.291896
SD	X	7216894	7225369	-0.00148701	0.729106	0.5	0.0920088	0.91615	0.556656
SD	X	7225370	7231059	0.00341977	0.139663	0.645161	0.0307918	0.827427	0.665933
SD	X	7231060	7237505	-0.000181393	0.56085	0.434641	0.140762	0.952373	0.497983
SD	X	7237506	7244011	-0.00066657	0.631965	0.0852824	0.952346	1.12815	0.195453
SD	X	7244012	7250715	-0.000648953	0.628666	0.132653	0.778959	0.946632	0.508251
SD	X	7250716	7259481	0.000464778	0.468109	0.19697	0.543988	1.14687	0.170884
SD	X	7259482	7266580	-0.00264904	0.839809	0.201315	0.528959	0.711834	0.783645
SD	X	7266581	7273737	-9.15491e-05	0.54912	0.286597	0.326979	0.973161	0.459846
SD	X	7273738	7281375	0.00228794	0.234238	0.207786	0.51063	1.07746	0.272827
SD	X	7281376	7289963	-0.00107771	0.675587	0.132879	0.777126	1.24151	0.0777411
SD	X	7289964	7303787	-0.000395428	0.589443	0.538517	0.068915	1.07597	0.274661
SD	X	7303788	7309190	0.00466146	0.0780792	0.347338	0.234971	1.0671	0.290062
SD	X	7309191	7314484	0.00132547	0.34824	0.428012	0.148094	0.739534	0.756876
SD	X	7314485	7320944	-0.00423599	0.917889	0.27664	0.346041	1.06279	0.29923
SD	X	7320945	7329374	-0.00112458	0.681085	0.193893	0.55132	0.97844	0.448111
SD	X	7329375	7336367	-0.0139953	0.978739	0.241071	0.422287	1.19578	0.117345
SD	X	7336368	7342864	-0.00445063	0.925953	0.322167	0.271628	0.800107	0.701137
SD	X	7342865	7349294	-0.00215363	0.797654	0.150576	0.704179	0.973716	0.458012
SD	X	7349295	7358078	0.00359136	0.130132	0.440375	0.134164	0.672014	0.814448
SD	X	7358079	7364352	0.00337089	0.143695	0.503205	0.0890762	0.953884	0.494316
SD	X	7364353	7371378	-0.00185648	0.770528	0.127386	0.79912	1.09952	0.243124
SD	X	7371379	7382149	-0.00220514	0.802786	0.208333	0.508798	0.301364	0.962963
SD	X	7382150	7392012	0.00711731	0.0274927	0.568256	0.0571848	1.18014	0.134213
SD	X	7392013	7400839	-0.00440453	0.92522	0.0899032	0.942815	1.18452	0.12908
SD	X	7400840	7413213	0.00412453	0.10154	0.393862	0.178886	1.32511	0.0352035
SD	X	7413214	7420269	0.000326672	0.488636	0.277282	0.344941	1.23215	0.0858086
SD	X	7420270	7428017	-0.00322334	0.872801	0.103448	0.90066	1.24152	0.0773744
SD	X	7428018	7437951	0.0028384	0.18695	0.175485	0.607771	1.04227	0.3381
SD	X	7437952	7445275	0.00332268	0.146994	0.281063	0.33651	0.948969	0.504584
SD	X	7445276	7454002	-1.87845e-06	0.533724	0.149129	0.709677	1.01117	0.397873
SD	X	7454003	7464060	-0.00260265	0.83761	0.478261	0.106305	0.964223	0.474147
SD	X	7464061	7475383	0.000579636	0.451979	0.5	0.0920088	0.797282	0.705171
SD	X	7475384	7486636	-0.00364525	0.896261	0.164454	0.651393	0.663593	0.819215
SD	X	7486637	7499147	0.000490226	0.464076	0.930233	0.00183284	1.02583	0.370004
SD	X	7499148	7515765	-0.00348418	0.884164	0.235294	0.439516	0.438828	0.931793
SD	X	7515766	7530820	-0.0025089	0.829179	0.114139	0.855205	1.16481	0.149248
SD	X	7530821	7547253	0.000814454	0.423021	0.149545	0.708578	1.04333	0.336267
SD	X	7547254	7561187	0.00504953	0.0659824	0.446305	0.128666	0.734874	0.759443
SD	X	7561188	7575736	0.00727497	0.026393	0.0898126	0.943182	1.13619	0.186285
SD	X	7575737	7585332	0.00121219	0.363636	0.467682	0.11107	0.775985	0.730106
SD	X	7585333	7596037	-0.00134037	0.711144	0.39022	0.181085	1.00277	0.409241
SD	X	7596038	7607799	0.00251992	0.215543	0.766902	0.0102639	1.34594	0.0256692
SD	X	7607800	7614902	0.00128726	0.354106	0.244303	0.415689	0.735914	0.758343
SD	X	7614903	7622114	0.0105093	0.00733138	0.155306	0.683651	1.20462	0.107444
SD	X	7622115	7632850	0.00398148	0.108871	0.0971256	0.927419	1.02866	0.363403
SD	X	7632851	7639437	0.002316	0.231305	0.0814726	0.962977	1.12922	0.193986
SD	X	7639438	7646368	0.0047437	0.0747801	0.351879	0.226906	1.09562	0.247891
SD	X	7646369	7652675	-0.00147156	0.727639	0.145833	0.723974	1.24915	0.0722406
SD	X	7652676	7659136	0.00683246	0.0326246	0.186364	0.57368	1.19802	0.113678
SD	X	7659137	7667230	0.00114352	0.375733	0.273756	0.350806	0.955249	0.490649
SD	X	7667231	7676160	0.00467931	0.0769795	0.122007	0.824413	0.807412	0.694169
SD	X	7676161	7682459	5.02205e-05	0.52676	0.352941	0.22544	1.06978	0.283462
SD	X	7682460	7686971	0.00638547	0.0384897	0.36852	0.206012	1.18393	0.13018
SD	X	7686972	7693405	0.00252554	0.214809	0.607843	0.0410557	1.11392	0.218555
SD	X	7693406	7702436	-0.00119924	0.693182	0.163525	0.657258	0.603362	0.857719
SD	X	7702437	7718085	-0.0124234	0.975073	0.391804	0.179985	0.102224	0.980931
SD	X	7718086	7725647	0.00554407	0.0531525	0.666667	0.0256598	1.28917	0.0513385
SD	X	7725648	7733434	-3.39337e-05	0.541056	0.245463	0.412023	0.623595	0.847818
SD	X	7733435	7739247	0.00772692	0.0201613	0.0997738	0.915323	1.3719	0.0212688
SD	X	7739248	7746713	0.0132848	0.00293255	0.5	0.0920088	0.765006	0.738907
SD	X	7746714	7752609	0.00614983	0.0417889	0.184936	0.577346	0.857693	0.628896
SD	X	7752610	7759606	0.0183013	0.00146628	0.254428	0.387463	0.870472	0.608728
SD	X	7759607	7767224	0.0108245	0.00549853	0.538152	0.0700147	1.14915	0.16685
SD	X	7767225	7772598	0.00754246	0.0227273	0.18583	0.575147	0.980397	0.441511
SD	X	7772599	7778867	0.000228048	0.505132	0.12723	0.799853	0.664464	0.818482
SD	X	7778868	7790993	0.00216318	0.245601	0.147971	0.714076	1.12761	0.196186
SD	X	7790994	7803831	0.00778561	0.0190616	0.280374	0.337977	1.10677	0.231757
SD	X	7803832	7827870	-0.00209469	0.789956	0.0795219	0.969575	0.975452	0.452879
SD	X	7827871	7851616	-0.000944506	0.657625	0.0838355	0.957111	1.14735	0.169417
SD	X	7851617	7866564	-0.0015229	0.732771	0.291439	0.318548	0.858516	0.627796
SD	X	7866565	7873323	0.00214302	0.249633	0.209569	0.505132	1.00506	0.405574
SD	X	7873324	7880853	-0.00119308	0.691716	0.261661	0.3739	0.914498	0.559589
SD	X	7880854	7884964	-0.00509677	0.935484	0.403077	0.168622	1.09214	0.252292
SD	X	7884965	7893101	0.000454025	0.469941	0.197588	0.542155	1.07126	0.281628
SD	X	7893102	7899029	0.000744174	0.434751	0.441367	0.133065	1.04505	0.333333
SD	X	7899030	7905004	0.00366946	0.124267	0.456643	0.118035	0.938354	0.521452
SD	X	7905005	7909893	-0.000827613	0.64846	0.208734	0.508065	1.10851	0.228456
SD	X	7909894	7916009	0.00222031	0.240836	0.385644	0.185484	0.877116	0.601027
SD	X	7916010	7921848	-0.00446219	0.926686	0.131968	0.781525	1.23222	0.0854419
SD	X	7921849	7937991	0.000872755	0.416056	0.439024	0.136364	1.31672	0.0374037
SD	X	7937992	7958540	0.000916681	0.410191	0.123192	0.818182	0.769069	0.735974
SD	X	7958541	7967200	0.00349536	0.13563	0.102784	0.902126	0.672093	0.814081
SD	X	7967201	7974069	0.010177	0.00843109	0.202319	0.525293	0.82829	0.663733
SD	X	7974070	7980146	0.000224885	0.505499	0.263104	0.370601	0.851659	0.635864
SD	X	7980147	7991181	0.00368316	0.122434	0.202131	0.52566	0.911129	0.564723
SD	X	7991182	7999676	0.00398129	0.109238	0.108333	0.879765	0.639478	0.839384
SD	X	7999677	8005805	0.000571156	0.453446	0.189394	0.564516	0.95374	0.495416
SD	X	8005806	8013678	-0.00305721	0.865469	0.761268	0.0109971	1.00183	0.410341
SD	X	8013679	8020390	-0.00109711	0.677419	0.248083	0.406158	0.648929	0.83095
SD	X	8020391	8029231	0.00236272	0.227639	0.141014	0.743768	1.12525	0.199487
SD	X	8029232	8040584	-0.00173047	0.757331	0.146199	0.722874	1.16532	0.148515
SD	X	8040585	8046864	-0.00140909	0.718475	0.0913976	0.938783	1.11199	0.222222
SD	X	8046865	8053465	-0.00170038	0.753299	0.144737	0.728739	0.703311	0.791713
SD	X	8053466	8058581	0.00299129	0.174487	0.180328	0.593109	0.68065	0.806747
SD	X	8058582	8066001	0.00223684	0.239736	0.145488	0.725073	0.364917	0.951228
SD	X	8066002	8072597	0.00336257	0.144795	0.4	0.170088	0.817652	0.678768
SD	X	8072598	8079305	-0.0442078	0.9989	0.206645	0.51283	1.33864	0.0293363
SD	X	8079306	8085697	0.000355267	0.483504	0.0972222	0.926686	0.865883	0.614961
SD	X	8085698	8092827	-0.00217878	0.799853	0.113333	0.860337	0.902127	0.575724
SD	X	8092828	8099766	0.00116972	0.370968	0.198653	0.53849	0.435713	0.932527
SD	X	8099767	8105677	0.00159447	0.313783	0.225821	0.462243	0.899193	0.577558
SD	X	8105678	8113035	0.00261401	0.208211	0.247779	0.406891	0.707105	0.786945
SD	X	8113036	8120106	0.00240158	0.223974	0.138512	0.754765	1.10798	0.229556
SD	X	8120107	8127482	0.00346998	0.136364	0.731707	0.013563	0.810152	0.689769
SD	X	8127483	8137425	0.00288892	0.182918	0.181694	0.589809	1.08384	0.261459
SD	X	8137426	8145894	-0.000252542	0.571114	0.122765	0.820015	1.15219	0.16355
SD	X	8145895	8150645	0.00131725	0.350806	0.144289	0.730572	1.10512	0.234323
SD	X	8150646	8155674	0.00132184	0.34934	0.376812	0.195015	1.24485	0.0751742
SD	X	8155675	8160972	0.00202328	0.268328	0.146244	0.722507	1.03287	0.354969
SD	X	8160973	8166840	0.00121344	0.36327	0.205128	0.516496	0.998787	0.415475
SD	X	8166841	8174366	-2.882e-05	0.539223	0.666667	0.0256598	0.937443	0.522919
SD	X	8174367	8180315	0.00398315	0.108504	0.248484	0.405425	1.05211	0.322699
SD	X	8180316	8190347	0.00337718	0.142962	0.545455	0.066349	1.00161	0.410708
SD	X	8190348	8195500	-0.000372862	0.587243	0.372576	0.201979	0.599424	0.859919
SD	X	8195501	8201088	-0.00271306	0.846041	0.100293	0.912757	1.1408	0.179685
SD	X	8201089	8207079	0.00117212	0.369868	0.4	0.170088	0.907612	0.568023
SD	X	8207080	8212581	-0.00434098	0.923021	0.215093	0.491202	1.40883	0.0146681
SD	X	8212582	8218262	-0.00314181	0.869501	0.424144	0.151393	1.29452	0.0462046
SD	X	8218263	8224149	0.000900652	0.41239	0.116523	0.844941	1.59573	0.00550055
SD	X	8224150	8230493	0.00122054	0.362537	0.17655	0.603739	1.04464	0.334067
SD	X	8230494	8237116	-0.00114698	0.684751	0.109577	0.873534	0.954889	0.492116
SD	X	8237117	8245520	0.000151964	0.515029	0.155568	0.682918	0.774908	0.731206
SD	X	8245521	8253152	-0.000403707	0.592009	0.208333	0.509531	0.857287	0.629263
SD	X	8253153	8262462	0.00143822	0.333944	0.240741	0.423021	0.633118	0.843784
SD	X	8262463	8268842	-0.005728	0.946114	0.555556	0.0615836	0.987708	0.431977
SD	X	8268843	8275401	0.00208803	0.256598	0.186869	0.571848	0.958727	0.484415
SD	X	8275402	8282558	0.00314175	0.16129	0.219116	0.480572	1.08152	0.26476
SD	X	8282559	8288463	-0.00201878	0.784091	0.27024	0.356672	0.7652	0.738174
SD	X	8288464	8292581	-0.00223475	0.806452	0.163636	0.656158	1.29758	0.0443711
SD	X	8292582	8301563	0.000395669	0.477639	0.0863525	0.94868	0.706003	0.789146
SD	X	8301564	8320329	-0.00129745	0.705279	0.0820772	0.960411	1.06736	0.288962
SD	X	8320330	8331046	-0.000997632	0.665323	0.107657	0.883798	1.20527	0.105977
SD	X	8331047	8339470	0.00361396	0.127566	0.727273	0.0139296	1.02914	0.362303
SD	X	8339471	8345964	0.00453676	0.0854106	0.291667	0.317449	0.474033	0.920792
SD	X	8345965	8351094	-0.001895	0.773094	0.135755	0.766496	1.25889	0.0663733
SD	X	8351095	8357039	0.00340836	0.140396	0.266366	0.363636	0.66632	0.817382
SD	X	8357040	8362803	-0.00057851	0.616569	0.260268	0.376466	0.715902	0.779611
SD	X	8362804	8368503	0.00131883	0.35044	0.316898	0.278226	0.672313	0.813715
SD	X	8368504	8373479	0.000266225	0.4989	0.113337	0.859971	0.932818	0.531353
SD	X	8373480	8382466	0.000222428	0.505865	0.219117	0.480205	0.923501	0.548955
SD	X	8382467	8390175	-0.00838547	0.962977	0.226804	0.458944	1.02943	0.361936
SD	X	8390176	8395954	0.000773578	0.429619	0.15798	0.674487	1.01412	0.390906
SD	X	8395955	8403414	0.00745257	0.023827	0.137273	0.760264	0.943226	0.514118
SD	X	8403415	8412182	-0.000590116	0.619135	0.135529	0.767229	0.951418	0.50055
SD	X	8412183	8418714	-0.000796765	0.645161	0.321111	0.273827	0.647807	0.832783
SD	X	8418715	8423953	0.00278144	0.193182	0.110457	0.869501	0.554789	0.886322
SD	X	8423954	8427802	0.00673434	0.0333578	0.279704	0.339076	1.02458	0.373304
SD	X	8427803	8432755	0.000133378	0.516862	0.22422	0.467375	0.889026	0.587459
SD	X	8432756	8436335	-0.00324616	0.8739	0.447811	0.127199	1.01355	0.391272
SD	X	8436336	8444731	0.00324143	0.152859	0.18686	0.572214	0.604899	0.856619
SD	X	8444732	8453669	-0.0023685	0.816349	0.124814	0.81085	0.46832	0.923726
SD	X	8453670	8464804	0.00137805	0.339443	0.285714	0.328812	0.988728	0.430876
SD	X	8464805	8470560	0.00080422	0.423754	0.0931291	0.936217	0.651679	0.829483
SD	X	8470561	8474204	-0.00637929	0.953812	0.611111	0.0395894	1.05176	0.323066
SD	X	8474205	8479870	0.000106012	0.520161	0.105812	0.890762	0.80062	0.700037
SD	X	8479871	8488098	0.000363092	0.482771	0.09659	0.929252	0.837239	0.655299
SD	X	8488099	8493938	0.000936819	0.408358	0.0867745	0.948314	0.635064	0.841217
SD	X	8493939	8500788	-0.00211857	0.792522	0.0933333	0.93585	0.496349	0.913091
SD	X	8500789	8505702	-0.00259236	0.836144	0.291194	0.319282	0.790736	0.713971
SD	X	8505703	8509170	-0.0137217	0.977639	0.292135	0.317082	1.61352	0.00403374
SD	X	8509171	8514426	-0.00278472	0.850073	0.140187	0.747801	0.997529	0.419509
SD	X	8514427	8521887	-0.000217832	0.565249	0.361702	0.215543	0.987942	0.43161
SD	X	8521888	8528877	0.00788786	0.018695	0.124856	0.810484	1.11765	0.213055
SD	X	8528878	8534727	-0.00115107	0.686584	0.203704	0.521994	0.876498	0.602127
SD	X	8534728	8543491	0.000309109	0.492302	0.154639	0.685117	0.762659	0.740374
SD	X	8543492	8549575	-0.0042647	0.919355	0.291363	0.318915	0.973359	0.459113
SD	X	8549576	8556371	-0.001142	0.683284	0.580637	0.0516862	0.648389	0.831683
SD	X	8556372	8561319	-0.0144993	0.980572	0.435897	0.139663	1.36028	0.0223689
SD	X	8561320	8564967	0.00207415	0.258798	0.450435	0.1239	1.30127	0.0425376
SD	X	8564968	8571347	0.000323586	0.489736	0.142675	0.737903	0.78075	0.723506
SD	X	8571348	8579895	0.000603245	0.449047	0.222506	0.472141	0.57236	0.878254
SD	X	8579896	8590929	-0.00356651	0.892229	0.192001	0.556085	0.939893	0.518885
SD	X	8590930	8598825	-0.0200446	0.990103	0.393064	0.179252	0.592066	0.865787
SD	X	8598826	8604182	-0.0025428	0.831745	0.637218	0.0326246	1.08496	0.260726
SD	X	8604183	8609434	-0.00240983	0.818915	0.162068	0.663123	0.962969	0.474881
SD	X	8609435	8615729	0.000408981	0.475806	0.120648	0.827346	0.817398	0.679135
SD	X	8615730	8620279	0.00089587	0.413123	0.538462	0.0692815	1.05215	0.322332
SD	X	8620280	8624747	-0.00101006	0.666789	0.328771	0.263563	0.942947	0.514485
SD	X	8624748	8629099	0.00107025	0.388563	0.142857	0.734238	1.05926	0.306197
SD	X	8629100	8634383	-0.0103718	0.971408	0.307692	0.293988	1.06538	0.292629
SD	X	8634384	8640012	-9.34529e-05	0.549487	0.351969	0.22654	0.923219	0.550055
SD	X	8640013	8645272	0.00301378	0.172654	0.191983	0.556452	1.12985	0.192519
SD	X	8645273	8652812	-0.00915015	0.968109	0.24	0.424853	1.10784	0.230656
SD	X	8652813	8661858	-0.000110168	0.552786	0.156177	0.680352	0.507377	0.909058
SD	X	8661859	8669645	-0.000166327	0.559018	0.232432	0.446481	0.726911	0.76641
SD	X	8669646	8678190	-0.00557452	0.943182	0.373577	0.200513	0.792234	0.711404
SD	X	8678191	8684927	-0.00190478	0.77456	0.17	0.627566	0.633874	0.842684
SD	X	8684928	8691999	-0.00218639	0.800953	0.152174	0.695015	0.922274	0.551155
SD	X	8692000	8698100	-0.00422826	0.917155	0.348837	0.232405	0.919935	0.552989
SD	X	8698101	8703181	-0.0036656	0.897361	0.159848	0.670088	1.08778	0.257426
SD	X	8703182	8708910	-0.00233375	0.813416	0.124512	0.81195	0.960126	0.480381
SD	X	8708911	8715139	-0.00109355	0.676686	0.440217	0.134897	1.21863	0.0982765
SD	X	8715140	8721591	-0.00181783	0.765396	0.335668	0.25	0.97944	0.444811
SD	X	8721592	8725521	-0.0141539	0.979106	0.235849	0.437683	0.897826	0.580491
SD	X	8725522	8730852	-0.00138177	0.715176	0.148695	0.711877	1.21492	0.100477
SD	X	8730853	8734865	-0.00960076	0.970674	0.500267	0.0912757	1.27162	0.0590392
SD	X	8734866	8740738	0.00146274	0.329179	0.366893	0.208211	1.19099	0.121379
SD	X	8740739	8745330	0.00250406	0.216642	0.295707	0.312317	1.05929	0.305831
SD	X	8745331	8751273	0.00195975	0.275293	0.21784	0.481672	0.431064	0.935094
SD	X	8751274	8757655	0.0010629	0.389663	0.483618	0.105205	0.913204	0.561056
SD	X	8757656	8762588	-0.00424891	0.918255	0.700307	0.0205279	1.14174	0.177851
SD	X	8762589	8769997	0.00152692	0.322947	0.186784	0.572581	0.65608	0.825083
SD	X	8769998	8775180	0.00252543	0.215176	0.215902	0.487537	0.864102	0.617162
SD	X	8775181	8781756	-8.71183e-06	0.535191	0.290323	0.320748	0.690741	0.796846
SD	X	8781757	8789541	0.000238676	0.503299	0.5	0.0920088	1.13818	0.183352
SD	X	8789542	8795625	0.0019593	0.276026	0.155739	0.681818	0.799652	0.70187
SD	X	8795626	8800687	-0.00287291	0.854839	0.204074	0.520161	0.724944	0.76861
SD	X	8800688	8804661	-0.00321172	0.871701	0.171153	0.623534	1.40579	0.0150348
SD	X	8804662	8809229	0.000284403	0.496701	0.25105	0.393695	1.34195	0.0275028
SD	X	8809230	8814281	0.00312559	0.163123	0.234344	0.440982	1.01215	0.395306
SD	X	8814282	8819839	-0.00289398	0.856672	0.127438	0.798387	0.683022	0.803447
SD	X	8819840	8829140	0.00524318	0.0608504	0.8	0.00623167	0.302622	0.962596
SD	X	8829141	8835925	4.97494e-05	0.527126	0.240283	0.42412	0.219173	0.97103
SD	X	8835926	8840735	-0.00201144	0.783358	0.122423	0.822581	1.07326	0.278695
SD	X	8840736	8853402	0.000330173	0.487537	0.438776	0.13673	0.0469823	0.991933
SD	X	8853403	8860094	7.50823e-05	0.524927	0.2	0.532258	1.24553	0.0748075
SD	X	8860095	8866165	-0.00142086	0.720308	0.238762	0.428886	0.575456	0.875688
SD	X	8866166	8872687	0.000161466	0.51393	0.481504	0.105572	0.866078	0.613495
SD	X	8872688	8877780	-0.0033398	0.877566	0.14966	0.708211	0.973221	0.459479
SD	X	8877781	8884188	0.00196608	0.273827	0.485566	0.104472	1.23896	0.0806747
SD	X	8884189	8888362	-0.00348604	0.884531	0.229508	0.452346	0.995149	0.422442
SD	X	8888363	8895817	0.00116006	0.372801	0.4298	0.145894	0.35935	0.952695
SD	X	8895818	8899895	0.00231457	0.231672	0.215684	0.488636	1.02282	0.377338
SD	X	8899896	8903939	0.00706696	0.0289589	0.548387	0.0648827	1.19663	0.115512
SD	X	8903940	8909002	0.00982598	0.00916422	0.456763	0.117669	1.18679	0.126879
SD	X	8909003	8912363	-0.00138191	0.715543	0.333333	0.252933	0.765957	0.737807
SD	X	8912364	8919438	-0.000249967	0.569648	0.0933926	0.935484	0.813571	0.683168
SD	X	8919439	8926126	0.00548013	0.0546188	0.228505	0.454545	1.02502	0.372204
SD	X	8926127	8931366	0.00547852	0.0549853	0.122583	0.820748	1.24955	0.0715072
SD	X	8931367	8937173	-0.00229703	0.81085	0.171429	0.622434	0.863605	0.618629
SD	X	8937174	8945496	-0.000368045	0.586144	0.096104	0.930352	1.01158	0.39604
SD	X	8945497	8950904	-0.00237968	0.817449	0.12305	0.819282	0.885946	0.591126
SD	X	8950905	8956933	0.000506131	0.46261	0.371429	0.203079	1.05731	0.310964
SD	X	8956934	8963086	0.000778125	0.428886	0.290323	0.320748	0.875346	0.603227
SD	X	8963087	8967418	-0.00351319	0.88673	0.0598912	0.992669	1.28449	0.0524386
SD	X	8967419	8972939	0.00457895	0.0828446	0.148632	0.712243	0.786785	0.716538
SD	X	8972940	8987089	0.00744783	0.0241935	0.130925	0.787023	0.879985	0.59626
SD	X	8987090	8993676	0.000596984	0.449413	0.283498	0.333578	0.706495	0.788045
SD	X	8993677	8999626	0.000596077	0.44978	0.123201	0.817449	1.10554	0.233223
SD	X	8999627	9007996	-0.00153915	0.73607	0.0948454	0.934384	1.22035	0.0971764
SD	X	9007997	9015848	0.0036685	0.125	0.0856167	0.950513	1.29597	0.0454712
SD	X	9015849	9027375	0.00430075	0.0953079	0.322139	0.272361	0.292791	0.965163
SD	X	9027376	9033745	-0.0208962	0.991569	0.293231	0.315249	1.06256	0.299963
SD	X	9033746	9043225	-8.7364e-05	0.548021	0.129043	0.793255	1.42611	0.013568
SD	X	9043226	9054164	0.00221822	0.241569	0.0841435	0.956378	0.714381	0.781812
SD	X	9054165	9069516	0.00875296	0.0120968	0.312977	0.287023	1.02497	0.372571
SD	X	9069517	9083445	-0.00154897	0.737903	0.576642	0.0535191	0.479329	0.919692
SD	X	9083446	9088137	0.000242756	0.5011	0.333333	0.258065	1.14016	0.180785
SD	X	9088138	9094351	0.000452921	0.470674	0.169063	0.631598	1.12127	0.206821
SD	X	9094352	9097985	0.000465616	0.467742	0.175615	0.607405	1.15548	0.160249
SD	X	9097986	9103129	-0.00793415	0.960777	0.116032	0.847874	0.982512	0.437844
SD	X	9103130	9109203	0.00106155	0.390029	0.19026	0.563783	1.23642	0.0821415
SD	X	9109204	9113707	0.00308326	0.165689	0.314286	0.284091	0.851375	0.63623
SD	X	9113708	9119902	0.0033995	0.141129	0.115385	0.85044	0.798936	0.702237
SD	X	9119903	9127281	0.00243435	0.222141	0.0812295	0.964076	0.834872	0.658232
SD	X	9127282	9133433	-0.00525454	0.937317	0.129132	0.792522	1.32949	0.0330033
SD	X	9133434	9149778	-0.00092503	0.655425	0.184211	0.580645	0.575686	0.874954
SD	X	9149779	9164343	-0.00112023	0.679619	0.118573	0.835044	1.16223	0.153649
SD	X	9164344	9173665	0.00152966	0.321848	0.115702	0.84824	1.24701	0.0733407
SD	X	9173666	9180718	0.00354156	0.133431	0.373075	0.20088	0.923519	0.548588
SD	X	9180719	9187457	-0.00114438	0.684018	0.15625	0.679619	0.430506	0.935827
SD	X	9187458	9191221	-0.00385516	0.905059	0.225806	0.462977	0.731905	0.761276
SD	X	9191222	9196729	-0.0024963	0.826979	0.182057	0.585044	1.07164	0.280895
SD	X	9196730	9202381	-0.000747727	0.640396	0.291045	0.319648	0.662227	0.820315
SD	X	9202382	9207359	-0.00109455	0.677053	0.5625	0.0593842	0.517192	0.90429
SD	X	9207360	9210656	-0.00740338	0.957845	0.744302	0.0131965	1.02111	0.379538
SD	X	9210657	9214768	-0.00138898	0.716276	0.118466	0.836144	1.29129	0.049505
SD	X	9214769	9222303	-0.00081681	0.647361	0.0855133	0.95088	1.14078	0.180418
SD	X	9222304	9228671	-0.00220626	0.803152	0.169231	0.630132	0.618906	0.851852
SD	X	9228672	9235894	-0.00110986	0.678886	0.172576	0.619501	0.434189	0.933627
SD	X	9235895	9243744	-0.0007331	0.638563	0.302326	0.303152	0.743642	0.754675
SD	X	9243745	9263764	0.00130855	0.351173	0.223542	0.469941	0.640398	0.838651
SD	X	9263765	9270976	-0.00389523	0.906891	0.174192	0.613636	0.730771	0.76201
SD	X	9270977	9277725	-0.00391392	0.908358	0.180159	0.593842	0.953759	0.49505
SD	X	9277726	9284598	-0.00123504	0.697581	0.416668	0.160924	1.11716	0.213788
SD	X	9284599	9291008	-0.00773756	0.959677	0.365607	0.210411	1.29976	0.043271
SD	X	9291009	9295991	-0.00880474	0.966276	0.301887	0.304252	1.00703	0.403007
SD	X	9295992	9301924	0.00159677	0.31305	0.41	0.164223	0.681517	0.804914
SD	X	9301925	9308312	0.00152467	0.32368	0.151786	0.697214	1.66378	0.00220022
SD	X	9308313	9314068	-0.00209473	0.790323	0.155384	0.683284	1.20762	0.105611
SD	X	9314069	9317765	-0.0208802	0.991202	0.278056	0.342375	1.27145	0.0594059
SD	X	9317766	9324233	0.00789251	0.0183284	0.612173	0.0388563	1.02247	0.378071
SD	X	9324234	9331159	-8.22746e-05	0.547287	0.10932	0.875	0.623126	0.848185
SD	X	9331160	9338259	0.00236414	0.226906	0.162975	0.659091	1.14251	0.176018
SD	X	9338260	9346475	-0.00285329	0.854472	0.202381	0.524927	0.687485	0.799413
SD	X	9346476	9354420	-0.000572789	0.615103	0.172881	0.618768	0.981728	0.439311
SD	X	9354421	9358671	-0.017858	0.986437	0.249897	0.403592	1.19423	0.118812
SD	X	9358672	9367505	-0.00430421	0.920821	0.52963	0.0751466	1.07488	0.275761
SD	X	9367506	9375114	-0.000803258	0.645528	0.35746	0.220674	0.790484	0.714338
SD	X	9375115	9381975	-0.00618589	0.951979	0.6	0.042522	0.676355	0.811514
SD	X	9381976	9389562	0.00444274	0.0887097	0.508088	0.08761	1.11164	0.223689
SD	X	9389563	9396397	0.00304088	0.170088	0.282353	0.334311	1.036	0.348001
SD	X	9396398	9402047	0.00181639	0.288856	0.773837	0.00989736	1.06724	0.289329
SD	X	9402048	9409358	0.00390601	0.111804	0.174576	0.61217	0.111189	0.978731
SD	X	9409359	9411724	-0.0165744	0.984238	0.312158	0.28849	1.11219	0.221489
SD	X	9411725	9418059	-0.00202853	0.785191	0.145833	0.723974	0.658434	0.822516
SD	X	9418060	9424829	-0.000188078	0.561217	0.139159	0.752566	0.648173	0.832417
SD	X	9424830	9428809	-0.00105866	0.673754	0.213768	0.495968	1.27241	0.0586725
SD	X	9428810	9431888	0.00246299	0.219575	0.348616	0.233504	1.16873	0.145581
SD	X	9431889	9437151	-0.00131664	0.707845	0.253113	0.390396	0.720546	0.774477
SD	X	9437152	9442114	-0.00125096	0.69868	0.356055	0.223974	1.00054	0.412541
SD	X	9442115	9448131	-0.00150216	0.730938	0.0814279	0.96371	1.24028	0.0799413
SD	X	9448132	9453830	-0.00414797	0.915323	0.208333	0.508798	1.08205	0.264393
SD	X	9453831	9464313	0.00351209	0.134531	0.138205	0.755865	0.405877	0.944261
SD	X	9464314	9473381	0.000524717	0.460044	0.25	0.395528	0.429015	0.93656
SD	X	9473382	9484036	-0.00160535	0.743402	0.27907	0.340176	1.02884	0.36267
SD	X	9484037	9489468	-0.000641356	0.626466	0.322166	0.271994	0.804076	0.69637
SD	X	9489469	9494398	-0.00842968	0.963343	0.490962	0.101173	1.05726	0.311331
SD	X	9494399	9502331	0.00112619	0.379399	0.2	0.532258	0.480875	0.918959
SD	X	9502332	9508729	8.25743e-05	0.524194	0.292848	0.315982	0.709836	0.785479
SD	X	9508730	9513613	-0.00220738	0.803519	0.589541	0.0472874	0.931355	0.53392
SD	X	9513614	9519467	-0.0119502	0.97434	0.464189	0.113636	1.21131	0.102677
SD	X	9519468	9526893	-0.0158699	0.983504	0.263158	0.369135	1.14914	0.167217
SD	X	9526894	9534493	0.00195973	0.27566	0.108396	0.879032	1.10478	0.235424
SD	X	9534494	9543160	0.00185276	0.284457	0.714286	0.0172287	1.06431	0.29593
SD	X	9543161	9550126	-0.000191591	0.562317	0.531795	0.0740469	1.11204	0.221856
SD	X	9550127	9557457	0.00505963	0.0656158	0.764706	0.0106305	1.05901	0.307297
SD	X	9557458	9568672	0.0036574	0.125733	0.131021	0.786657	0.883746	0.592959
SD	X	9568673	9584932	0.0031607	0.159824	0.116667	0.843842	1.04921	0.326733
SD	X	9584933	9592393	0.00116508	0.372067	0.216374	0.48607	0.874804	0.60396
SD	X	9592394	9599484	0.000828747	0.420821	0.178373	0.59824	1.34288	0.0267693
SD	X	9599485	9605312	-0.00897991	0.967009	0.273045	0.352273	1.06964	0.284562
SD	X	9605313	9611501	-7.8625e-05	0.546188	0.190892	0.559384	1.33911	0.0282362
SD	X	9611502	9618670	-0.00277464	0.84934	0.277697	0.344208	1.31546	0.0385039
SD	X	9618671	9621906	-0.0151506	0.982038	0.268293	0.360337	1.33796	0.0315365
SD	X	9621907	9628362	0.00303152	0.171188	0.353118	0.225073	1.09568	0.247525
SD	X	9628363	9636431	0.00203757	0.264663	0.145876	0.723607	0.84934	0.638431
SD	X	9636432	9644070	-0.001744	0.758431	0.4	0.170088	0.681216	0.805647
SD	X	9644071	9651204	-0.00161535	0.744135	0.208924	0.507331	1.10787	0.23029
SD	X	9651205	9656239	0.00109274	0.383431	0.162169	0.662757	0.997683	0.419142
SD	X	9656240	9661962	-0.00344545	0.880865	0.22766	0.457111	1.20505	0.106344
SD	X	9661963	9666569	-0.00582362	0.946848	0.332168	0.259531	1.02997	0.360469
SD	X	9666570	9672346	0.00296106	0.17632	0.174978	0.610337	1.13893	0.182618
SD	X	9672347	9678376	-0.000484077	0.602639	0.13806	0.756598	1.09016	0.254859
SD	X	9678377	9683634	-0.00241486	0.819648	0.347151	0.235704	0.869985	0.609461
SD	X	9683635	9691001	0.00110209	0.383065	0.361328	0.215909	0.486534	0.917125
SD	X	9691002	9703541	-0.0120008	0.974707	0.464305	0.11327	0.154079	0.974697
SD	X	9703542	9707430	-0.0485692	0.999267	0.330688	0.26173	1.35026	0.0245691
SD	X	9707431	9714150	0.00411511	0.102273	0.790123	0.00806452	0.553453	0.887055
SD	X	9714151	9720741	0.00282025	0.188783	0.102797	0.90176	1.08842	0.255959
SD	X	9720742	9726018	0.0019147	0.281158	0.133333	0.775293	1.03602	0.347635
SD	X	9726019	9733222	0.00110981	0.381965	0.807692	0.00549853	0.823443	0.672167
SD	X	9733223	9738106	0.00107837	0.38673	0.494253	0.0993402	1.02785	0.365603
SD	X	9738107	9745103	-0.00057616	0.615836	0.305193	0.297287	0.667561	0.816648
SD	X	9745104	9751341	-0.00120276	0.693915	0.588785	0.047654	0.966202	0.46938
SD	X	9751342	9757829	-0.00439867	0.924853	0.367468	0.207478	0.772294	0.73414
SD	X	9757830	9762767	0.00307317	0.166422	0.159826	0.670455	0.585349	0.869454
SD	X	9762768	9766418	-0.02339	0.995968	0.458818	0.116569	0.983585	0.43601
SD	X	9766419	9772883	-0.00420167	0.916056	0.243902	0.416056	0.382762	0.948295
SD	X	9772884	9776820	-0.014264	0.980205	0.330842	0.261364	1.03069	0.359369
SD	X	9776821	9782837	-0.00141169	0.718842	0.105244	0.894428	1.2507	0.0696736
SD	X	9782838	9789858	0.00291375	0.180718	0.184211	0.580645	0.77968	0.724606
SD	X	9789859	9796585	-0.00102931	0.670088	0.468619	0.109971	0.991986	0.425743
SD	X	9796586	9800210	-0.0202798	0.990836	0.46232	0.114736	1.38153	0.0194353
SD	X	9800211	9805333	0.0018648	0.282991	0.75	0.0120968	0.774196	0.732307
SD	X	9805334	9811595	-0.00116224	0.688783	0.0712058	0.983138	0.839966	0.650165
SD	X	9811596	9814976	-0.00882597	0.966642	0.36426	0.212243	1.17818	0.136414
SD	X	9814977	9820825	0.0010126	0.394795	0.196254	0.546554	1.26109	0.0649065
SD	X	9820826	9826465	0.000321705	0.490103	0.150679	0.703079	0.897307	0.580858
SD	X	9826466	9833420	-0.00168244	0.752566	0.197673	0.541422	0.790736	0.713605
SD	X	9833421	9837861	-0.00832083	0.96261	0.417021	0.160557	0.959032	0.483682
SD	X	9837862	9843579	0.00722384	0.0271261	0.101555	0.909457	0.712944	0.782545
SD	X	9843580	9850028	0.00419984	0.0975073	0.137255	0.76063	0.661761	0.820682
SD	X	9850029	9855348	-0.00955014	0.969941	0.581227	0.0513196	0.849091	0.639164
SD	X	9855349	9861007	0.00374096	0.118768	0.321168	0.27346	0.799726	0.701503
SD	X	9861008	9866750	-0.00284152	0.853006	0.0849151	0.953812	1.02571	0.37037
SD	X	9866751	9874403	-0.00165058	0.749267	0.124232	0.813416	1.31383	0.0388706
SD	X	9874404	9881968	-0.000597618	0.622067	0.13449	0.770528	0.81356	0.683535
SD	X	9881969	9888678	-0.0014733	0.728006	0.205479	0.515029	0.921884	0.551889
SD	X	9888679	9898891	0.00205846	0.26063	0.153846	0.688416	0.370587	0.950128
SD	X	9898892	9904054	-0.00170934	0.755865	0.136054	0.765762	0.992253	0.425009
SD	X	9904055	9908888	0.000758433	0.432551	0.0975446	0.92522	0.930607	0.536487
SD	X	9908889	9913843	-0.00210192	0.791422	0.172414	0.619868	1.00536	0.40484
SD	X	9913844	9921533	0.00213182	0.251466	0.565217	0.0582845	0.45319	0.928493
SD	X	9921534	9928357	0.000824091	0.421921	0.444851	0.129399	0.570101	0.879721
SD	X	9928358	9933017	0.00244918	0.220674	0.11315	0.86107	0.981193	0.440044
SD	X	9933018	9940595	0.000397599	0.477273	0.0746812	0.976173	0.776947	0.728273
SD	X	9940596	9945042	-0.00384289	0.904326	0.150943	0.701979	0.860167	0.624862
SD	X	9945043	9954325	-0.000263383	0.572947	0.119015	0.832478	0.508184	0.908691
SD	X	9954326	9959754	0.00298812	0.17522	0.114286	0.854472	0.521305	0.902457
SD	X	9959755	9967073	0.00257317	0.210411	0.342105	0.242669	0.937525	0.522552
SD	X	9967074	9976880	0.00137238	0.340543	0.162677	0.66129	0.580865	0.872387
SD	X	9976881	9981549	0.00516359	0.063783	0.140625	0.746334	0.824836	0.6707
SD	X	9981550	9988112	-0.000710703	0.635997	0.228076	0.456012	1.03506	0.349468
SD	X	9988113	9999784	-0.00943073	0.969575	0.3971	0.17632	0.121947	0.976898
SD	X	9999785	10007514	-1.99971e-05	0.536657	0.190789	0.559751	0.604347	0.856986
SD	X	10007515	10014062	0.00105046	0.390396	0.265393	0.365469	1.41208	0.0139347
SD	X	10014063	10017378	-0.0219065	0.992669	0.564249	0.058651	1.03627	0.346901
SD	X	10017379	10022921	0.00153058	0.321481	0.422166	0.155059	1.0288	0.363036
SD	X	10022922	10029438	0.000988222	0.399927	0.0983547	0.921921	1.1001	0.242024
SD	X	10029439	10042746	-0.00376998	0.901026	0.722892	0.0153959	0.0280213	0.996333
SD	X	10042747	10049267	0.00227899	0.23607	0.147167	0.718109	1.15003	0.166483
SD	X	10049268	10053665	-0.0149162	0.981672	0.313464	0.285557	1.0331	0.353869
SD	X	10053666	10059696	0.00268128	0.201979	0.79781	0.00733138	0.923994	0.547855
SD	X	10059697	10064654	0.00161443	0.311217	0.334487	0.251466	1.16267	0.152549
SD	X	10064655	10069032	0.00182248	0.287757	0.140187	0.747801	1.15357	0.161716
SD	X	10069033	10073439	0.0028275	0.188416	0.102273	0.904692	0.815626	0.681702
SD	X	10073440	10077722	-0.00159832	0.743035	0.191489	0.557551	0.713218	0.782178
SD	X	10077723	10083726	0.000872652	0.416422	0.489111	0.102273	0.76767	0.736707
SD	X	10083727	10089479	0.000341516	0.485704	0.2	0.532258	1.11198	0.222589
SD	X	10089480	10094949	0.000166451	0.51283	0.170399	0.626466	1.15109	0.165017
SD	X	10094950	10101667	0.00411988	0.101906	0.383076	0.187683	1.34172	0.0278695
SD	X	10101668	10108700	-0.00078392	0.644062	0.0976359	0.924487	0.791518	0.712138
SD	X	10108701	10112697	-0.00603295	0.94978	0.232558	0.445748	1.14512	0.173084
SD	X	10112698	10118622	-0.00569068	0.945381	0.2	0.531525	0.84874	0.640264
SD	X	10118623	10124635	0.00559485	0.0520528	0.191283	0.558284	0.851918	0.635497
SD	X	10124636	10130431	0.00239478	0.224707	0.167411	0.63673	1.16447	0.149615
SD	X	10130432	10135690	-0.0139802	0.978372	0.29222	0.316716	1.05693	0.312798
SD	X	10135691	10139750	-0.00119609	0.692082	0.145985	0.72324	0.925832	0.544921
SD	X	10139751	10144990	-0.00409026	0.913856	0.244365	0.415323	0.9158	0.557756
SD	X	10144991	10154183	0.00222647	0.240469	0.190476	0.56085	1.11894	0.209754
SD	X	10154184	10159537	-0.0117541	0.97324	0.611193	0.0392229	1.34275	0.027136
SD	X	10159538	10175139	0.00207531	0.258431	0.466422	0.112537	0.0896529	0.983498
SD	X	10175140	10180813	-0.000586346	0.618035	0.127713	0.796921	0.795353	0.708104
SD	X	10180814	10186073	-0.0029798	0.862903	0.169014	0.631965	1.12172	0.205721
SD	X	10186074	10191065	-0.00467078	0.929985	0.20283	0.523827	1.19603	0.116612
SD	X	10191066	10196368	0.00480712	0.0740469	0.257143	0.383065	1.14702	0.170517
SD	X	10196369	10199848	-0.0310582	0.997801	0.316745	0.278959	1.21728	0.0990099
SD	X	10199849	10205640	0.00171578	0.30022	0.138796	0.753666	0.793477	0.710304
SD	X	10205641	10212148	-0.00267134	0.842009	0.389255	0.181452	1.05892	0.308031
SD	X	10212149	10220602	-0.00155677	0.738636	0.128504	0.795088	0.974446	0.455812
SD	X	10220603	10228451	0.000746922	0.434018	0.289629	0.321848	1.01895	0.384672
SD	X	10228452	10234670	-0.0216026	0.992302	0.288859	0.32368	0.955831	0.489182
SD	X	10234671	10241927	-0.00324281	0.873534	0.214953	0.491569	0.716249	0.778511
SD	X	10241928	10257328	0.00743283	0.0245601	0.8	0.00623167	0.0805966	0.985332
SD	X	10257329	10265681	-0.000677691	0.632698	0.096546	0.929619	0.745215	0.753575
SD	X	10265682	10273180	-7.36365e-06	0.534824	0.147438	0.717375	0.740433	0.755776
SD	X	10273181	10280821	-0.00355426	0.889663	0.176471	0.605938	1.10139	0.240924
SD	X	10280822	10289156	-0.00129252	0.704545	0.37561	0.196114	1.13969	0.181518
SD	X	10289157	10297639	-0.00616895	0.951613	0.372549	0.202346	0.827603	0.664833
SD	X	10297640	10307792	0.0044235	0.0894428	0.455996	0.118768	0.647749	0.83315
SD	X	10307793	10314818	-0.00114558	0.684384	0.12366	0.816349	0.962491	0.475981
SD	X	10314819	10324027	-0.00028837	0.576613	0.309756	0.291056	0.57175	0.878988
SD	X	10324028	10331988	9.57689e-05	0.522361	0.147541	0.715909	0.41857	0.940961
SD	X	10331989	10338881	-0.0024252	0.820381	0.307416	0.294721	1.1718	0.142281
SD	X	10338882	10346547	0.000381706	0.481305	0.133609	0.77346	0.786406	0.718005
SD	X	10346548	10354401	0.00134978	0.344208	0.080242	0.968109	0.658038	0.823249
SD	X	10354402	10370112	-0.00112741	0.681452	0.386218	0.184384	1.03292	0.354602
SD	X	10370113	10381558	0.00180167	0.290323	0.118312	0.837977	1.04027	0.341401
SD	X	10381559	10390168	0.00419016	0.098607	0.190476	0.56085	0.982221	0.438577
SD	X	10390169	10397199	0.00240351	0.223607	0.44186	0.132331	0.807559	0.693803
SD	X	10397200	10403273	0.00446733	0.0879765	0.132671	0.778592	0.675834	0.812248
SD	X	10403274	10409971	0.00939674	0.0106305	0.114049	0.856305	0.709786	0.785845
SD	2R	6307425	6312683	-0.0103538	0.958298	0.164384	0.773865	0.906317	0.517197
SD	2R	6312684	6319559	0.00650126	0.175408	0.206186	0.5944	0.781623	0.693035
SD	2R	6319560	6326048	-0.0177536	0.99785	0.22314	0.513789	0.765495	0.712382
SD	2R	6326049	6331709	0.00918993	0.1135	0.214546	0.557064	0.584674	0.882201
SD	2R	6331710	6338317	0.00322348	0.27816	0.217105	0.546457	0.675008	0.822872
SD	2R	6338318	6343871	0.00311753	0.282889	0.381153	0.142978	1.03071	0.33577
SD	2R	6343872	6353291	-0.00217195	0.590714	0.223684	0.509546	0.985096	0.403267
SD	2R	6353292	6360274	-0.000265113	0.473345	0.195312	0.637251	0.98623	0.398538
SD	2R	6360275	6368476	-0.000894044	0.514617	0.217105	0.546457	0.932575	0.479364
SD	2R	6368477	6374913	-0.0110596	0.970335	0.251435	0.4056	1.21877	0.139725
SD	2R	6374914	6385587	-0.0048167	0.764832	0.412371	0.115825	1.02515	0.341359
SD	2R	6385588	6397128	-0.00111771	0.524936	0.205298	0.599491	0.669612	0.827171
SD	2R	6397129	6411758	0.0156684	0.0472915	0.346154	0.193042	1.01515	0.358555
SD	2R	6411759	6430694	0.0223084	0.0283749	0.279416	0.327111	1.00043	0.377042
SD	2R	6430695	6437788	-0.0047011	0.756664	0.295082	0.287654	1.25667	0.11178
SD	2R	6437789	6442810	-0.00603923	0.828031	0.369565	0.160373	0.791284	0.680997
SD	2R	6442811	6448154	-0.00285535	0.639725	0.152542	0.828171	1.2641	0.106191
SD	2R	6448155	6451899	0.00479076	0.22313	0.250314	0.40857	1.01519	0.358126
SD	2R	6451900	6461011	-0.00425163	0.733018	0.473118	0.0780653	1.01699	0.353396
SD	2R	6461012	6468489	0.00359195	0.263113	0.299439	0.275774	0.67446	0.823302
SD	2R	6468490	6484246	-0.00352101	0.684867	0.292249	0.294442	0.0525857	0.99871
SD	2R	6484247	6490836	0.000367979	0.430353	0.214286	0.559185	0.740372	0.747635
SD	2R	6490837	6498553	-0.00558719	0.805675	0.148026	0.845991	0.725601	0.765262
SD	2R	6498554	6507172	-0.00203345	0.584265	0.226398	0.497242	1.01665	0.354256
SD	2R	6507173	6526680	-0.000905251	0.515477	0.255032	0.395418	0.110319	0.996131
SD	2R	6526681	6533054	-0.0108566	0.965606	0.210526	0.576156	0.968794	0.424334
SD	2R	6533055	6537028	-0.00712418	0.871883	0.131434	0.907934	1.0633	0.293637
SD	2R	6537029	6542777	0.0122679	0.0765262	0.248155	0.423844	0.967171	0.427343
SD	2R	6542778	6555887	0.00710444	0.156922	0.394191	0.132372	0.169116	0.993121
SD	2R	6555888	6560549	-0.00500803	0.7773	0.161074	0.786593	0.94776	0.452279
SD	2R	6560550	6566103	-0.00254365	0.615219	0.210526	0.576156	0.797896	0.670249
SD	2R	6566104	6573429	-0.00502012	0.77859	0.386555	0.139584	1.22357	0.135856
SD	2R	6573430	6579276	0.000117836	0.44282	0.288591	0.302927	1.42679	0.0490112
SD	2R	6579277	6586609	0.00603178	0.185297	0.256961	0.38863	0.898624	0.531384
SD	2R	6586610	6592538	0.00138635	0.373173	0.210462	0.578277	0.737737	0.752365
SD	2R	6592539	6599348	0.00949445	0.11135	0.207001	0.591854	1.07173	0.285039
SD	2R	6599349	6608166	-0.00345057	0.680138	0.29426	0.288927	0.96094	0.435512
SD	2R	6608167	6617712	0.00692446	0.162941	0.465625	0.0840051	1.49282	0.033104
SD	2R	6617713	6625827	-0.00823045	0.909286	0.164474	0.772592	1.13913	0.210232
SD	2R	6625828	6633593	-0.00200667	0.582975	0.243956	0.436996	1.21297	0.145744
SD	2R	6633594	6640507	-0.00285579	0.640155	0.928571	0.00169707	0.649826	0.843938
SD	2R	6640508	6646914	-0.0113993	0.972485	0.151506	0.832838	0.884991	0.55331
SD	2R	6646915	6653076	-0.00435034	0.737317	0.285714	0.308867	0.429148	0.957438
SD	2R	6653077	6660430	-0.00815525	0.906707	0.198675	0.62622	0.571135	0.88994
SD	2R	6660431	6667054	-0.00617919	0.83319	0.413223	0.115401	0.84191	0.613929
SD	2R	6667055	6672744	-0.0125741	0.984093	0.188506	0.668647	1.01802	0.349957
SD	2R	6672745	6678672	0.00477227	0.22356	0.289284	0.30123	1.11018	0.243336
SD	2R	6678673	6683603	0.0083375	0.133276	0.235714	0.461179	1.47681	0.0369733
SD	2R	6683604	6690321	-0.00418358	0.727859	0.187504	0.674162	0.956925	0.441101
SD	2R	6690322	6700449	0.00461183	0.228289	0.146475	0.853203	1.248	0.116939
SD	2R	6700450	6712838	-0.00627169	0.837489	0.160839	0.789139	1.35765	0.0705073
SD	2R	6712839	6720799	-0.000565028	0.494841	0.297141	0.282563	1.41658	0.0528805
SD	2R	6720800	6727888	-0.00132409	0.536973	0.172185	0.742045	1.3236	0.0825451
SD	2R	6727889	6734284	0.00875853	0.126827	0.16513	0.770895	1.02234	0.344368
SD	2R	6734285	6739421	0.00459482	0.229579	0.75	0.00636402	1.60944	0.0180567
SD	2R	6739422	6744229	-7.74539e-05	0.459587	0.224468	0.507425	1.20953	0.148753
SD	2R	6744230	6748166	-0.00476261	0.763113	0.198529	0.627917	1.20709	0.150473
SD	2R	6748167	6752648	-0.000230911	0.469905	0.210884	0.574883	1.09026	0.266982
SD	2R	6752649	6757704	0.00925366	0.11264	0.525495	0.047518	0.779954	0.695185
SD	2R	6757705	6764413	-0.00271074	0.627257	0.239574	0.451846	1.34567	0.0743766
SD	2R	6764414	6773718	-0.010556	0.963027	0.115702	0.948239	1.11621	0.234738
SD	2R	6773719	6785211	-0.00222697	0.595013	0.181564	0.700467	1.36079	0.0687876
SD	2R	6785212	6790541	-0.00752767	0.884781	0.310345	0.252864	1.11459	0.237747
SD	2R	6790542	6797068	-0.00454576	0.747206	0.209302	0.581672	0.936071	0.473775
SD	2R	6797069	6802492	0.0062255	0.179708	0.224386	0.507849	0.938449	0.469046
SD	2R	6802493	6809654	-0.0109719	0.967756	0.16129	0.78532	1.18672	0.16638
SD	2R	6809655	6815536	-0.00681335	0.857696	0.333333	0.210437	0.909637	0.510318
SD	2R	6815537	6822552	-0.00490553	0.770421	0.8	0.00466695	1.10399	0.251075
SD	2R	6822553	6827684	0.00240768	0.324162	0.218057	0.543487	1.341	0.0773861
SD	2R	6827685	6834744	0.0025609	0.312554	0.211009	0.574459	0.910991	0.509028
SD	2R	6834745	6848499	0.00328679	0.27515	0.235294	0.462452	0.433417	0.955288
SD	2R	6848500	6854990	-0.0108907	0.967326	0.321349	0.235469	1.38821	0.061049
SD	2R	6854991	6860591	-0.0084674	0.914875	0.264368	0.365295	0.942288	0.463027
SD	2R	6860592	6868819	-0.00245982	0.60963	0.342857	0.197285	0.707449	0.789338
SD	2R	6868820	6876925	-0.00883679	0.924334	0.49324	0.0657616	0.959802	0.436371
SD	2R	6876926	6885794	0.00133145	0.374893	0.225806	0.500212	0.545934	0.903267
SD	2R	6885795	6893233	0.0114521	0.0846948	0.328671	0.221892	0.947369	0.454428
SD	2R	6893234	6914683	0.00623738	0.178418	0.24	0.448876	0.279762	0.979794
SD	2R	6914684	6920481	0.0105783	0.0950129	0.38	0.144675	0.72812	0.762683
SD	2R	6920482	6926827	-0.00562038	0.807825	0.282456	0.321171	0.706635	0.791058
SD	2R	6926828	6934123	-0.0120617	0.980224	0.247191	0.425541	0.756326	0.727859
SD	2R	6934124	6943109	-0.00398314	0.713672	0.236559	0.45821	1.02177	0.345228
SD	2R	6943110	6950928	-0.00424178	0.731728	0.366667	0.164192	0.465555	0.94282
SD	2R	6950929	6958478	-0.00520215	0.789338	0.173973	0.733135	0.614321	0.859845
SD	2R	6958479	6970618	0.00297332	0.290628	0.264901	0.363598	1.10579	0.248925
SD	2R	6970619	6981551	8.54378e-05	0.44454	0.18543	0.683072	0.422561	0.960877
SD	2R	6981552	6988765	-0.00908726	0.929063	0.227189	0.493	0.683555	0.815563
SD	2R	6988766	6995203	-0.00921744	0.934222	0.229854	0.48112	1.38937	0.0601892
SD	2R	6995204	7000425	-0.0116409	0.975064	0.505618	0.0572762	1.18261	0.169819
SD	2R	7000426	7005484	-0.00922764	0.934652	0.41129	0.117947	1.2805	0.101462
SD	2R	7005485	7015787	-0.00412256	0.7227	0.586551	0.0296988	0.237158	0.983663
SD	2R	7015788	7021277	-0.00194852	0.577386	0.172185	0.742045	0.886143	0.550731
SD	2R	7021278	7024101	-0.0102604	0.957008	0.369128	0.161222	1.12991	0.219261
SD	2R	7024102	7028266	0.0103668	0.0967326	0.277778	0.330929	0.88871	0.546432
SD	2R	7028267	7032304	-0.00467309	0.755804	0.223529	0.510395	1.16751	0.183577
SD	2R	7032305	7038608	0.0109914	0.0902837	0.184413	0.689436	1.76563	0.00773861
SD	2R	7038609	7043416	0.00277431	0.301376	0.205298	0.599491	1.44739	0.044282
SD	2R	7043417	7046914	0.00125431	0.380482	0.311688	0.251167	1.32609	0.0808255
SD	2R	7046915	7052869	-0.00423083	0.730868	0.297518	0.280866	1.6715	0.0128977
SD	2R	7052870	7057990	0.000230737	0.438951	0.285665	0.31311	1.96827	0.00343938
SD	2R	7057991	7063934	0.00713725	0.156492	0.352095	0.184557	1.69036	0.0124678
SD	2R	7063935	7068934	-0.00870684	0.921754	0.497	0.0644888	1.38209	0.0619089
SD	2R	7068935	7073821	-0.00682446	0.858555	0.571429	0.0326686	1.27377	0.104471
SD	2R	7073822	7081031	-0.00934749	0.938521	0.138889	0.876962	0.832147	0.628977
SD	2R	7081032	7091269	-0.0020558	0.585985	0.15894	0.795078	1.25513	0.114359
SD	2R	7091270	7104382	-0.00142552	0.542562	0.229148	0.484514	1.22193	0.137575
SD	2R	7104383	7110044	0.00999906	0.100172	0.212205	0.571913	1.14783	0.200774
SD	2R	7110045	7115004	0.00134254	0.374033	0.379509	0.146373	1.29345	0.0950129
SD	2R	7115005	7120251	0.00842117	0.131986	0.351351	0.185829	1.18249	0.170249
SD	2R	7120252	7124549	-0.00483366	0.766122	0.158027	0.801867	1.17094	0.180997
SD	2R	7124550	7129746	0.00304972	0.285899	0.189156	0.665252	0.711336	0.780739
SD	2R	7129747	7134212	-0.000103013	0.461737	0.267241	0.357234	0.942586	0.462167
SD	2R	7134213	7137808	-0.00513423	0.785039	0.221477	0.522274	1.14807	0.200344
SD	2R	7137809	7143756	0.00308788	0.285039	0.356801	0.179041	0.863715	0.584265
SD	2R	7143757	7148647	-0.00559103	0.806105	0.301887	0.269835	0.903383	0.522356
SD	2R	7148648	7154337	0.000413268	0.428203	0.278867	0.328384	0.949954	0.450129
SD	2R	7154338	7159927	-0.000696791	0.50172	0.15894	0.795078	0.679094	0.819862
SD	2R	7159928	7174102	-0.00389341	0.709802	0.466935	0.0827323	1.04502	0.315563
SD	2R	7174103	7184348	-0.00644076	0.843938	0.180098	0.708528	0.749303	0.735598
SD	2R	7184349	7199482	-0.00415769	0.726139	0.419753	0.11031	0.913277	0.506019
SD	2R	7199483	7206650	0.00592187	0.188736	0.242759	0.441239	1.37618	0.0627687
SD	2R	7206651	7215992	-0.00716103	0.873603	0.10551	0.964361	1.47924	0.0356836
SD	2R	7215993	7224779	-0.00419104	0.728289	0.173333	0.736105	0.865101	0.582115
SD	2R	7224780	7234313	-0.00921064	0.933362	0.131848	0.905388	0.903508	0.521926
SD	2R	7234314	7249628	-0.00397425	0.712812	0.227273	0.490878	0.468822	0.940671
SD	2R	7249629	7259065	0.00746737	0.148753	0.211921	0.572762	0.791885	0.679708
SD	2R	7259066	7265626	-0.00576191	0.815133	0.350427	0.187951	0.837238	0.620378
SD	2R	7265627	7273851	-0.00949841	0.94368	0.6	0.0250318	0.713593	0.77773
SD	2R	7273852	7280611	0.00233501	0.325881	0.231788	0.476453	0.846012	0.606621
SD	2R	7280612	7289387	0.00319645	0.27945	0.192053	0.652949	0.712558	0.77902
SD	2R	7289388	7294779	0.000477435	0.424764	0.25	0.411964	0.649875	0.843508
SD	2R	7294780	7298520	-0.00038972	0.481083	0.193182	0.647009	0.726455	0.764402
SD	2R	7298521	7307737	0.000606688	0.419175	0.187887	0.671616	0.673501	0.823732
SD	2R	7307738	7315609	0.0010568	0.394669	0.247487	0.425117	0.931775	0.481083
SD	2R	7315610	7321345	0.00884287	0.123388	0.435699	0.0980059	0.736151	0.755804
SD	2R	7321346	7325381	0.00623697	0.178848	0.344444	0.195163	0.579687	0.885211
SD	2R	7325382	7332411	0.020324	0.0326741	0.384615	0.140008	0.492374	0.932932
SD	2R	7332412	7344220	-0.000181749	0.468186	0.238148	0.453118	0.866601	0.579966
SD	2R	7344221	7357753	-0.00462929	0.752794	0.190167	0.661434	1.02367	0.342648
SD	2R	7357754	7367189	0.00506614	0.209372	0.235677	0.462028	0.992493	0.39123
SD	2R	7367190	7373909	0.00262683	0.307825	0.215827	0.551973	1.17573	0.175838
SD	2R	7373910	7381060	0.0063096	0.176698	0.26433	0.365719	1.39201	0.0584695
SD	2R	7381061	7387855	0.00592899	0.187446	0.219048	0.537123	0.979105	0.411436
SD	2R	7387856	7395072	0.0032825	0.27558	0.315789	0.246076	1.17545	0.176698
SD	2R	7395073	7403258	-0.00350469	0.684437	0.208	0.588884	1.09018	0.267412
SD	2R	7403259	7411268	-0.00862288	0.918745	0.428571	0.102249	0.82894	0.634136
SD	2R	7411269	7421311	-0.00272652	0.628977	0.312009	0.250318	1.17518	0.177128
SD	2R	7421312	7427115	0.00103528	0.395959	0.306122	0.262622	1.0826	0.274291
SD	2R	7427116	7434823	0.00163076	0.358555	0.5625	0.0356385	0.882467	0.55675
SD	2R	7434824	7440207	-0.00105902	0.522356	0.115193	0.949936	0.910815	0.509458
SD	2R	7440208	7447783	0.00527095	0.204213	0.538462	0.0432754	1.07666	0.27902
SD	2R	7447784	7453385	-0.000229793	0.469475	0.265578	0.360628	1.36471	0.0657782
SD	2R	7453386	7459564	0.0123894	0.0743766	0.338742	0.205346	1.04625	0.313844
SD	2R	7459565	7464649	0.0204785	0.0313844	0.234923	0.465422	0.976229	0.416595
SD	2R	7464650	7473351	0.00697628	0.160361	0.220708	0.527365	0.91313	0.506449
SD	2R	7473352	7485379	-0.00304328	0.653482	0.186047	0.681799	0.708912	0.786758
SD	2R	7485380	7493447	0.000794349	0.410146	0.223355	0.511667	0.954313	0.44282
SD	2R	7493448	7501922	0.00480833	0.2227	0.2	0.616886	0.576063	0.88693
SD	2R	7501923	7509071	-0.00455757	0.747635	0.452381	0.0895206	0.875389	0.568788
SD	2R	7509072	7515517	0.00323346	0.27773	0.465517	0.0844294	0.936785	0.471625
SD	2R	7515518	7526756	0.00579978	0.192175	0.156288	0.808655	0.830733	0.631126
SD	2R	7526757	7537717	-0.00674728	0.855546	0.12	0.938057	0.907633	0.514617
SD	2R	7537718	7544541	0.0246044	0.0227859	0.293959	0.291048	0.867202	0.578246
SD	2R	7544542	7551217	0.0284727	0.016767	0.309539	0.254561	1.15464	0.193895
SD	2R	7551218	7559235	0.0142741	0.0571797	0.411765	0.116674	0.952263	0.4454
SD	2R	7559236	7566074	0.00577808	0.192605	0.197044	0.631735	0.760666	0.72227
SD	2R	7566075	7570192	0.00524088	0.204643	0.4	0.125583	1.02471	0.341788
SD	2R	7570193	7575931	-0.0090883	0.929493	0.149254	0.839627	1.42003	0.0520206
SD	2R	7575932	7584916	-0.00347513	0.682717	0.163869	0.774289	1.06752	0.290198
SD	2R	7584917	7590092	-0.00255809	0.616079	0.22449	0.507	1.01741	0.351677
SD	2R	7590093	7597111	0.0124041	0.0739467	0.310709	0.25244	1.21209	0.147463
SD	2R	7597112	7607034	0.00829297	0.133706	0.451374	0.0903691	1.293	0.0963027
SD	2R	7607035	7617030	0.000267878	0.435512	0.296703	0.282987	1.23026	0.127687
SD	2R	7617031	7624663	0.00452001	0.231298	0.209709	0.57955	1.39518	0.0571797
SD	2R	7624664	7630975	0.00753509	0.146604	0.420752	0.109037	0.88956	0.544282
SD	2R	7630976	7636197	0.00629463	0.177128	0.138502	0.878659	0.877169	0.564488
SD	2R	7636198	7643730	0.0357803	0.00730868	0.381882	0.14213	0.751504	0.732158
SD	2R	7643731	7650653	0.0123141	0.0760963	0.298246	0.280017	1.36129	0.0683577
SD	2R	7650654	7657953	0.0156641	0.0477214	0.189394	0.663555	1.1657	0.185727
SD	2R	7657954	7665430	0.00615209	0.182287	0.254317	0.397539	1.12938	0.22055
SD	2R	7665431	7672526	0.00912357	0.115219	0.466667	0.0831566	1.12975	0.21969
SD	2R	7672527	7677476	-0.00188232	0.573947	0.180328	0.707679	1.09205	0.263972
SD	2R	7677477	7684722	0.015541	0.0481513	0.290703	0.297836	1.48214	0.0343938
SD	2R	7684723	7693646	-0.000595738	0.495271	0.243651	0.43742	1.42324	0.0503009
SD	2R	7693647	7704041	0.0175926	0.0408426	0.534985	0.0441239	1.30439	0.0898538
SD	2R	7704042	7713112	0.0340254	0.0116079	0.246202	0.429359	1.93131	0.00429923
SD	2R	7713113	7721599	0.00953686	0.11092	0.591632	0.0267289	1.7759	0.00687876
SD	2R	7721600	7730174	0.0118604	0.0799656	0.222857	0.516334	0.991814	0.393809
SD	2R	7730175	7741271	-0.00547984	0.800946	0.18543	0.683072	1.08333	0.273001
SD	2R	7741272	7754875	0.0227095	0.027945	0.340837	0.201527	1.13586	0.213672
SD	2R	7754876	7765322	0.0204218	0.0318143	0.414136	0.114552	1.28056	0.101032
SD	2R	7765323	7779115	0.00962411	0.107911	0.532291	0.0449724	0.668766	0.828461
SD	2R	7779116	7792601	0.000806319	0.409716	0.229398	0.482817	0.819762	0.643164
SD	2R	7792602	7802901	0.00302448	0.287188	0.128911	0.917268	0.74413	0.743766
SD	2R	7802902	7810505	-0.00206531	0.586844	0.277778	0.330929	0.95839	0.439381
SD	2R	7810506	7816454	0.0090087	0.118659	0.252806	0.400933	0.91541	0.503869
SD	2R	7816455	7823665	-0.000497237	0.489682	0.35023	0.188375	0.943639	0.461307
SD	2R	7823666	7831417	-0.00100566	0.518917	0.22	0.531608	0.967944	0.426053
SD	2R	7831418	7837883	0.00973884	0.104041	0.249991	0.416207	1.01641	0.354686
SD	2R	7837884	7847470	0.00210344	0.336199	0.15894	0.795078	1.65295	0.0146174
SD	2R	7847471	7859168	0.0068115	0.16595	0.231316	0.477302	0.933972	0.477214
SD	2R	7859169	7869701	0.00976506	0.103181	0.238123	0.453543	1.21262	0.146604
SD	2R	7869702	7882336	0.0039088	0.251505	0.139073	0.875265	1.019	0.348667
SD	2R	7882337	7890153	0.00202261	0.340929	0.187337	0.677132	1.11015	0.243766
SD	2R	7890154	7896046	0.00560021	0.198194	0.145021	0.856597	1.10626	0.247635
SD	2R	7896047	7902120	0.0165384	0.0438521	0.254564	0.396691	0.842049	0.61307
SD	2R	7902121	7907508	0.00187368	0.348667	0.193333	0.644888	0.864499	0.582975
SD	2R	7907509	7912995	0.00167127	0.356836	0.205085	0.600339	1.2141	0.144454
SD	2R	7912996	7923275	-0.00292521	0.645314	0.154711	0.817565	1.22286	0.136285
SD	2R	7923276	7930006	-0.00289391	0.642734	0.188666	0.668222	1.10149	0.254514
SD	2R	7930007	7935689	0.011388	0.0859845	0.521622	0.0483666	1.43527	0.0464316
SD	2R	7935690	7943144	0.00901138	0.118229	0.168076	0.754773	0.890372	0.542562
SD	2R	7943145	7947902	0.00987954	0.102322	0.207572	0.590581	0.978516	0.413586
SD	2R	7947903	7953501	0.0145082	0.0541702	0.355769	0.179465	1.22907	0.128547
SD	2R	7953502	7960924	0.0158551	0.0455718	0.391186	0.135342	1.50424	0.0322442
SD	2R	7960925	7968442	0.00784318	0.140585	0.165563	0.767925	0.978242	0.414445
SD	2R	7968443	7980062	0.0114543	0.0842648	0.619048	0.0203649	0.702693	0.796217
SD	2R	7980063	7987901	-0.00937825	0.939811	0.306437	0.261773	0.792314	0.678418
SD	2R	7987902	7996922	0.0151883	0.0503009	0.421139	0.108188	1.42427	0.049871
SD	2R	7996923	8004779	-0.00361838	0.689596	0.265485	0.361052	1.39325	0.0580396
SD	2R	8004780	8012961	-0.00229664	0.598452	0.16129	0.78532	0.808478	0.656922
SD	2R	8012962	8019791	-0.00243282	0.605331	0.167289	0.75944	1.20186	0.153912
SD	2R	8019792	8034877	0.000642108	0.417455	0.362124	0.171829	1.07563	0.27945
SD	2R	8034878	8050516	0.021147	0.0292347	0.281534	0.323292	1.36252	0.0670679
SD	2R	8050517	8063096	0.00407974	0.246776	0.323675	0.231226	1.05346	0.305675
SD	2R	8063097	8076975	0.00117481	0.386071	0.246667	0.427662	0.743429	0.744196
SD	2R	8076976	8086793	0.0247147	0.022356	0.338981	0.204497	2.06276	0.00214961
SD	2R	8086794	8092829	-0.00229175	0.598022	0.195567	0.636402	1.62258	0.016767
SD	2R	8092830	8097868	-0.00276223	0.631986	0.192485	0.649555	1.48124	0.0352537
SD	2R	8097869	8103016	-0.0011274	0.526225	0.220274	0.529487	1.01728	0.352966
SD	2R	8103017	8107957	0.00448263	0.232158	0.279748	0.324565	0.740895	0.746776
SD	2R	8107958	8112643	-0.0110361	0.969046	0.204724	0.600764	0.926282	0.490972
SD	2R	8112644	8117223	-0.00630381	0.838779	0.17551	0.729741	0.958993	0.437661
SD	2R	8117224	8121509	-0.00606707	0.829751	0.268657	0.356385	1.02548	0.340499
SD	2R	8121510	8126226	-0.000178889	0.467756	0.500134	0.0593975	0.642392	0.848237
SD	2R	8126227	8129977	-0.00078028	0.507309	0.308824	0.257106	0.803193	0.662941
SD	2R	8129978	8133510	-0.00519713	0.788908	0.314708	0.247773	0.737219	0.754944
SD	2R	8133511	8139443	-0.00196514	0.579106	0.173219	0.737802	1.18974	0.161651
SD	2R	8139444	8145446	-0.00031514	0.476354	0.2	0.614765	0.994345	0.38779
SD	2R	8145447	8152451	-0.0112092	0.971195	0.417476	0.112855	1.2251	0.131986
SD	2R	8152452	8158028	0.00099881	0.398968	0.282353	0.321595	1.06594	0.291488
SD	2R	8158029	8166343	5.57061e-05	0.447979	0.30137	0.270683	0.814408	0.650473
SD	2R	8166344	8171667	-0.00145965	0.543852	0.228023	0.487908	0.72002	0.772571
SD	2R	8171668	8175886	-0.0110532	0.969905	0.146667	0.851082	1.17166	0.180138
SD	2R	8175887	8182002	0.00767462	0.143594	0.235048	0.464998	1.34076	0.077816
SD	2R	8182003	8188458	0.0152679	0.0494411	0.253258	0.400085	1.02541	0.340929
SD	2R	8188459	8195793	0.00674665	0.1681	0.227604	0.489605	1.48184	0.0348237
SD	2R	8195794	8201450	-0.00520306	0.790198	0.213333	0.56258	1.22866	0.129407
SD	2R	8201451	8208856	0.00214507	0.3319	0.1799	0.711073	1.51489	0.0305245
SD	2R	8208857	8220875	0.00969513	0.106191	0.227604	0.489605	1.55081	0.0253654
SD	2R	8220876	8234801	-0.000407689	0.483663	0.163368	0.775138	1.26381	0.106621
SD	2R	8234802	8245003	0.000315667	0.432932	0.197152	0.631311	1.18236	0.171109
SD	2R	8245004	8252783	-0.00380892	0.704643	0.166667	0.763683	0.495909	0.930782
SD	2R	8252784	8260821	0.00114056	0.38994	0.253156	0.400509	0.694429	0.805675
SD	2R	8260822	8272242	-0.00140304	0.540843	0.166667	0.763683	0.720384	0.771711
SD	2R	8272243	8279094	0.0102575	0.0975924	0.238411	0.452694	0.973076	0.419604
SD	2R	8279095	8284371	0.0130113	0.0670679	0.219582	0.535002	0.964017	0.431642
SD	2R	8284372	8291303	0.00729123	0.153912	0.271748	0.345779	1.01571	0.355546
SD	2R	8291304	8300689	0.00222793	0.329751	0.222222	0.518456	0.767455	0.709802
SD	2R	8300690	8306763	-0.00150212	0.546862	0.278711	0.328808	0.904031	0.521066
SD	2R	8306764	8314100	0.00108733	0.393379	0.222521	0.517183	0.990149	0.395529
SD	2R	8314101	8325988	0.00213542	0.33362	0.130383	0.912176	0.653144	0.840499
SD	2R	8325989	8333206	0.00129156	0.378332	0.25	0.411964	1.11499	0.236028
SD	2R	8333207	8341006	0.00626371	0.177988	0.418182	0.112007	1.06151	0.294497
SD	2R	8341007	8351701	0.00411056	0.244626	0.275907	0.337293	1.00838	0.365434
SD	2R	8351702	8360016	-0.00256936	0.616939	0.170087	0.746712	1.6318	0.0154772
SD	2R	8360017	8366162	0.00280182	0.298796	0.186046	0.682647	1.38821	0.0606191
SD	2R	8366163	8375918	0.00362907	0.260963	0.162162	0.779381	0.709637	0.784179
SD	2R	8375919	8382977	0.000784092	0.410576	0.127113	0.921935	1.18696	0.16595
SD	2R	8382978	8394907	-0.00493434	0.772571	0.0823834	0.980484	0.414469	0.962167
SD	2R	8394908	8408451	-0.00103481	0.521066	0.149689	0.838354	0.655429	0.839209
SD	2R	8408452	8414273	0.00620306	0.180138	0.208054	0.587611	1.19698	0.156492
SD	2R	8414274	8420398	-0.00292534	0.645744	0.147651	0.846839	1.55773	0.0240757
SD	2R	8420399	8427053	0.00132443	0.375752	0.192418	0.649979	0.697321	0.803955
SD	2R	8427054	8433101	0.00344236	0.268702	0.222222	0.518456	1.236	0.122098
SD	2R	8433102	8440287	0.0020287	0.340069	0.678261	0.0131523	1.24023	0.119518
SD	2R	8440288	8445846	0.00886838	0.122528	0.251969	0.403055	0.977273	0.415735
SD	2R	8445847	8453550	0.00542327	0.201204	0.614035	0.0220619	0.946695	0.457008
SD	2R	8453551	8471688	0.0136558	0.061049	0.142739	0.865931	1.40888	0.0541702
SD	2R	8471689	8485925	0.00784284	0.141015	0.512289	0.0534578	1.13701	0.212382
SD	2R	8485926	8491590	0.00249786	0.316423	0.666635	0.0144251	0.835418	0.624678
SD	2R	8491591	8497918	0.00214765	0.33147	0.131148	0.909631	1.6031	0.0184867
SD	2R	8497919	8507126	0.00819338	0.134136	0.218275	0.54179	1.25613	0.11264
SD	2R	8507127	8513220	0.00565864	0.196475	0.172293	0.740772	0.935008	0.475064
SD	2R	8513221	8519075	0.0185401	0.038693	0.261745	0.374204	1.60146	0.0189166
SD	2R	8519076	8529019	0.014356	0.0558899	0.198908	0.624947	1.25549	0.1135
SD	2R	8529020	8534791	-0.00503894	0.77988	0.272727	0.343233	1.13745	0.211522
SD	2R	8534792	8543659	-0.00472088	0.759243	0.203741	0.604158	0.94742	0.453998
SD	2R	8543660	8549258	0.00185669	0.349527	0.235294	0.462452	0.71996	0.773001
SD	2R	8549259	8554850	0.00487213	0.218831	0.614553	0.0216377	1.11818	0.233448
SD	2R	8554851	8559911	0.00151303	0.365434	0.413333	0.114977	0.844455	0.60963
SD	2R	8559912	8565589	-0.00127258	0.534394	0.111111	0.957997	0.623754	0.855116
SD	2R	8565590	8575300	0.00361105	0.262253	0.161315	0.784896	0.891964	0.539123
SD	2R	8575301	8580825	0.00284318	0.297077	0.169292	0.748833	0.909598	0.510748
SD	2R	8580826	8586329	0.00339872	0.271711	0.378378	0.149342	0.991599	0.394239
SD	2R	8586330	8591293	0.00504215	0.210662	0.562009	0.0360628	1.10879	0.245056
SD	2R	8591294	8605233	0.00488645	0.217111	0.250677	0.406873	0.182757	0.991402
SD	2R	8605234	8611638	0.00178781	0.352537	0.275218	0.338566	0.932843	0.478504
SD	2R	8611639	8616507	0.00165089	0.357266	0.279747	0.324989	0.807784	0.657782
SD	2R	8616508	8620535	0.00111968	0.392519	0.321101	0.236317	1.07699	0.27859
SD	2R	8620536	8626865	-0.00414179	0.72313	0.22449	0.506152	0.985324	0.401118
SD	2R	8626866	8633058	-0.00513034	0.784609	0.294118	0.290199	0.551976	0.901118
SD	2R	8633059	8640384	-0.00753895	0.885641	0.21445	0.557913	1.00155	0.375752
SD	2R	8640385	8650683	-0.000245708	0.472055	0.322581	0.232499	1.19303	0.160361
SD	2R	8650684	8656258	-0.000111943	0.463457	0.531155	0.0466695	1.08034	0.27644
SD	2R	8656259	8663030	0.00784166	0.141445	0.30812	0.258379	1.2242	0.134996
SD	2R	8663031	8669072	0.0109239	0.0920034	0.30007	0.271532	1.16625	0.184867
SD	2R	8669073	8676581	0.0048737	0.218401	0.389665	0.136614	0.897699	0.532674
SD	2R	8676582	8694550	0.00431514	0.238177	0.310345	0.252864	0.175214	0.992691
SD	2R	8694551	8701158	-0.00461431	0.751935	0.142857	0.864658	0.962553	0.433792
SD	2R	8701159	8712416	0.0096996	0.105761	0.387097	0.138736	0.447375	0.949699
SD	2R	8712417	8719169	-0.00429979	0.734738	0.480769	0.0691557	0.866211	0.580396
SD	2R	8719170	8726433	-0.0058011	0.817283	0.158947	0.794654	0.368577	0.970765
SD	2R	8726434	8732956	0.0115588	0.0825451	0.271984	0.344081	0.652021	0.842218
SD	2R	8732957	8738810	0.00877415	0.126397	0.317896	0.241833	0.604903	0.865864
SD	2R	8738811	8755932	0.0279224	0.0180567	0.535725	0.0436996	0.272793	0.981083
SD	2R	8755933	8767409	-0.00132765	0.537833	0.126667	0.923207	1.05736	0.297506
SD	2R	8767410	8776188	0.00510545	0.208083	0.208955	0.58252	0.905696	0.518487
SD	2R	8776189	8782580	0.0100112	0.099742	0.334323	0.209588	1.14589	0.204213
SD	2R	8782581	8787592	0.0169046	0.0425623	0.729167	0.00848536	1.39084	0.0593293
SD	2R	8787593	8795662	0.00367337	0.257954	0.158227	0.800594	1.01539	0.357266
SD	2R	8795663	8802554	0.00847715	0.129837	0.470588	0.0810352	1.33556	0.0803955
SD	2R	8802555	8815824	-0.00301836	0.651763	0.161538	0.783623	0.879216	0.561909
SD	2R	8815825	8825319	3.04259e-06	0.452279	0.167457	0.758591	0.72004	0.772141
SD	2R	8825320	8831381	-0.000445456	0.486672	0.304473	0.265168	0.726493	0.763972
SD	2R	8831382	8836254	0.00396264	0.250215	0.283871	0.316504	1.59761	0.0193465
SD	2R	8836255	8841131	-0.0041659	0.726999	0.365854	0.165889	1.09223	0.263113
SD	2R	8841132	8844532	-0.00261135	0.619089	0.314685	0.248197	1.15418	0.194755
SD	2R	8844533	8850325	-0.00710123	0.870163	0.216	0.551124	0.933216	0.477644
SD	2R	8850326	8855628	-0.00415542	0.725709	0.153333	0.824353	0.616321	0.857696
SD	2R	8855629	8864216	0.00845156	0.131126	0.3	0.271956	0.416618	0.961737
SD	2R	8864217	8874220	0.009955	0.101032	0.253968	0.397964	0.892427	0.538263
SD	2R	8874221	8878837	0.0139448	0.0597592	0.216939	0.548154	0.843431	0.61092
SD	2R	8878838	8884530	0.0138591	0.0601892	0.20794	0.589308	0.921673	0.496131
SD	2R	8884531	8890633	0.014485	0.0550301	0.249097	0.419177	0.98387	0.404987
SD	2R	8890634	8897155	-0.000348498	0.478504	0.380435	0.144251	0.908779	0.512038
SD	2R	8897156	8901127	-0.00592599	0.821582	0.208601	0.584641	1.01402	0.359845
SD	2R	8901128	8905548	0.00213489	0.33405	0.234899	0.465846	0.931692	0.481513
SD	2R	8905549	8910676	-0.00734587	0.877902	0.128571	0.918116	0.779438	0.696905
SD	2R	8910677	8915788	-0.00572501	0.813414	0.190833	0.658464	0.847472	0.604471
SD	2R	8915789	8921900	0.00512028	0.207653	0.52	0.0492151	0.732778	0.760103
SD	2R	8921901	8925364	0.00972816	0.105331	0.234746	0.467968	1.0911	0.265692
SD	2R	8925365	8930426	0.0110365	0.0894239	0.235736	0.460755	0.85804	0.592863
SD	2R	8930427	8935209	0.00182211	0.351677	0.309707	0.254137	1.14116	0.207223
SD	2R	8935210	8939762	-0.0090942	0.929923	0.947368	0.000424268	1.0488	0.309974
SD	2R	8939763	8945202	-0.00755222	0.886071	0.194453	0.642342	1.04709	0.313414
SD	2R	8945203	8951075	-0.00783072	0.896819	0.195876	0.635554	0.710454	0.783749
SD	2R	8951076	8957736	0.00677646	0.16724	0.286885	0.30717	1.04395	0.317283
SD	2R	8957737	8964455	-0.00763362	0.88908	0.354701	0.180314	1.59143	0.0202064
SD	2R	8964456	8972069	-0.000553791	0.493981	0.333333	0.210437	0.793307	0.677558
SD	2R	8972070	8978277	-0.0034663	0.681857	0.355035	0.17989	0.89596	0.534394
SD	2R	8978278	8984730	-0.00492082	0.771711	0.178086	0.717437	0.920797	0.49742
SD	2R	8984731	8991064	0.00564675	0.196905	0.178822	0.71277	0.874713	0.571367
SD	2R	8991065	8997309	-0.00745111	0.880911	0.296296	0.28426	0.764773	0.714961
SD	2R	8997310	9003102	0.0186626	0.0382631	0.703704	0.0106067	2.1927	0.00128977
SD	2R	9003103	9009578	0.00214006	0.33276	0.695398	0.0114552	1.45377	0.0425623
SD	2R	9009579	9014670	0.00200048	0.342218	0.518519	0.0509122	1.2552	0.113929
SD	2R	9014671	9022223	-0.00812056	0.905847	0.295918	0.285532	1.04723	0.312984
SD	2R	9022224	9039860	0.00812143	0.134566	0.322148	0.233347	0.826945	0.637145
SD	2R	9039861	9049013	-0.00532518	0.794067	0.168744	0.751803	0.959319	0.437231
SD	2R	9049014	9055128	-0.00271792	0.627687	0.146552	0.852779	1.08558	0.270851
SD	2R	9055129	9061733	-0.00425215	0.733448	0.181208	0.701739	0.954172	0.44325
SD	2R	9061734	9073410	-0.00285839	0.640585	0.248699	0.419601	0.693368	0.807395
SD	2R	9073411	9083052	-0.00199527	0.582545	0.167785	0.75647	1.12216	0.229149
SD	2R	9083053	9089032	0.00992912	0.101892	0.330527	0.218922	0.78572	0.687446
SD	2R	9089033	9098086	-0.00845238	0.914015	0.124358	0.929147	0.982257	0.407137
SD	2R	9098087	9103243	-0.00379612	0.702923	0.186992	0.67798	1.03543	0.327171
SD	2R	9103244	9116806	0.00302007	0.288048	0.216216	0.5507	1.23864	0.120808
SD	2R	9116807	9126121	0.00455517	0.230439	0.246922	0.426389	1.12729	0.22227
SD	2R	9126122	9132325	0.00754385	0.146174	0.258333	0.38566	0.963104	0.432932
SD	2R	9132326	9139909	-0.00346569	0.681427	0.164835	0.771319	1.21949	0.139295
SD	2R	9139910	9145654	-0.00172459	0.561049	0.1875	0.674586	1.13599	0.213242
SD	2R	9145655	9149678	0.00278146	0.300946	0.161752	0.782775	1.23247	0.125107
SD	2R	9149679	9154890	-0.00267679	0.625107	0.136398	0.889266	1.00649	0.367584
SD	2R	9154891	9162173	0.010512	0.0954428	0.25141	0.406025	1.20808	0.149613
SD	2R	9162174	9169959	-0.00368516	0.693895	0.162162	0.779381	1.0955	0.260103
SD	2R	9169960	9176115	0.00146755	0.369304	0.217557	0.544336	1.20225	0.153482
SD	2R	9176116	9183790	0.00180461	0.352107	0.202128	0.609249	1.02364	0.343078
SD	2R	9183791	9189142	0.00575835	0.193895	0.704225	0.0101824	0.81301	0.651333
SD	2R	9189143	9197208	0.000219521	0.440241	0.77027	0.00593975	0.845556	0.607481
SD	2R	9197209	9204600	-0.00433286	0.735598	0.213934	0.560458	0.836155	0.622958
SD	2R	9204601	9212092	-0.00901583	0.926053	0.175831	0.72762	1.11724	0.233878
SD	2R	9212093	9219511	0.00491195	0.214961	0.248322	0.421723	0.952312	0.44497
SD	2R	9219512	9228048	-0.00123384	0.531384	0.153669	0.823504	1.04391	0.317713
SD	2R	9228049	9236567	-2.31209e-05	0.453998	0.329811	0.219771	1.07531	0.28031
SD	2R	9236568	9246271	0.0120629	0.0786758	0.295302	0.286381	1.35549	0.0713672
SD	2R	9246272	9253842	0.000755192	0.412296	0.395833	0.13025	1.0274	0.338779
SD	2R	9253843	9258810	-0.0068212	0.858126	0.129252	0.915146	0.981351	0.409286
SD	2R	9258811	9264250	0.00148553	0.367584	0.351621	0.184981	1.12168	0.229579
SD	2R	9264251	9268326	0.00153868	0.365004	0.302863	0.267713	1.18474	0.1681
SD	2R	9268327	9273553	-0.00587483	0.819003	0.428197	0.103946	0.779497	0.696045
SD	2R	9273554	9279687	0.000375626	0.429923	0.156722	0.806534	1.08952	0.268702
SD	2R	9279688	9284955	0.00730327	0.152623	0.319588	0.238439	0.792889	0.677988
SD	2R	9284956	9291568	-0.00208029	0.587274	0.140625	0.871447	1.19585	0.156922
SD	2R	9291569	9303954	-0.0103983	0.959587	0.366524	0.164616	0.27392	0.980653
SD	2R	9303955	9310833	-0.00153993	0.550301	0.24999	0.416631	0.753728	0.729579
SD	2R	9310834	9315760	-0.00148946	0.546002	0.148228	0.845142	0.971602	0.421754
SD	2R	9315761	9323323	0.000774143	0.411436	0.402883	0.123886	1.07184	0.284609
SD	2R	9323324	9332563	-0.00179449	0.567068	0.253333	0.399236	1.0594	0.295787
SD	2R	9332564	9338308	-0.00711123	0.870593	0.166667	0.761137	0.607563	0.864144
SD	2R	9338309	9346705	0.00869713	0.128117	0.27149	0.347476	0.947121	0.455288
SD	2R	9346706	9352687	0.00388729	0.252794	0.297297	0.282138	1.13161	0.218401
SD	2R	9352688	9359133	0.000821647	0.408856	0.188006	0.670344	1.16536	0.187016
SD	2R	9359134	9365308	-0.00023691	0.470765	0.279753	0.324141	1.47104	0.038693
SD	2R	9365309	9371792	-0.0060164	0.826741	0.226667	0.495121	1.04285	0.319433
SD	2R	9371793	9380053	-0.00266121	0.622958	0.112332	0.954179	1.10362	0.251505
SD	2R	9380054	9386839	0.000573895	0.420464	0.23228	0.474332	1.1533	0.195615
SD	2R	9386840	9394937	-0.00786077	0.898538	0.657143	0.0148494	1.05546	0.298796
SD	2R	9394938	9404157	-0.00341502	0.677128	0.0939597	0.97709	1.04531	0.314703
SD	2R	9404158	9409426	-0.00185559	0.572227	0.569444	0.0330929	1.29302	0.0958727
SD	2R	9409427	9412942	-0.00294132	0.647893	0.146975	0.849809	0.819382	0.643594
SD	2R	9412943	9417967	-0.0100489	0.953138	0.190476	0.660161	1.00389	0.371023
SD	2R	9417968	9422274	0.0114176	0.0855546	0.2	0.616886	0.809555	0.654772
SD	2R	9422275	9428259	0.000276258	0.434652	0.409091	0.119644	1.11092	0.242046
SD	2R	9428260	9433801	-0.000262227	0.472915	0.132268	0.904115	0.777715	0.700344
SD	2R	9433802	9439188	-0.00404107	0.71969	0.16	0.790412	0.908645	0.512468
SD	2R	9439189	9443675	-0.00300091	0.650473	0.75	0.00636402	0.919538	0.49785
SD	2R	9443676	9448322	0.00530757	0.203783	0.274439	0.339839	0.904854	0.519776
SD	2R	9448323	9452983	-0.00604656	0.828461	0.4	0.125583	1.14624	0.203353
SD	2R	9452984	9457009	-0.00340227	0.676268	0.16951	0.748409	1.04171	0.321582
SD	2R	9457010	9461956	0.00150394	0.366294	0.116364	0.947391	0.687852	0.811264
SD	2R	9461957	9468613	0.00192686	0.344798	0.568772	0.0335172	0.762075	0.718831
SD	2R	9468614	9474718	0.00559117	0.198624	0.11651	0.946966	0.603635	0.867584
SD	2R	9474719	9481085	0.00491129	0.215391	0.219178	0.536275	1.04863	0.310404
SD	2R	9481086	9487490	0.00964826	0.107051	0.270423	0.350021	1.34173	0.0769561
SD	2R	9487491	9494465	0.0133764	0.0631986	0.376068	0.153161	1.02857	0.337489
SD	2R	9494466	9500496	-0.0104498	0.960447	0.306604	0.260925	0.857629	0.593293
SD	2R	9500497	9506364	-0.00325048	0.66724	0.142857	0.864658	0.851728	0.598452
SD	2R	9506365	9512821	-0.00905715	0.927773	0.280303	0.323717	1.13474	0.214961
SD	2R	9512822	9519256	0.00293317	0.293637	0.476471	0.0733984	0.80676	0.659071
SD	2R	9519257	9525021	-0.00748115	0.881771	0.208273	0.586763	0.878064	0.563629
SD	2R	9525022	9532610	-0.0099736	0.950559	0.22	0.531608	1.03177	0.33448
SD	2R	9532611	9538771	0.00302366	0.287618	0.338799	0.204922	1.45933	0.0417025
SD	2R	9538772	9547392	-0.00654973	0.848237	0.181538	0.700891	0.992292	0.392519
SD	2R	9547393	9553648	-0.0060198	0.827171	0.157143	0.805261	1.36387	0.066638
SD	2R	9553649	9560422	0.00686595	0.16466	0.191274	0.657191	0.732198	0.760533
SD	2R	9560423	9569499	0.00438589	0.236028	0.21751	0.54476	0.553311	0.899828
SD	2R	9569500	9577128	-0.00682886	0.858985	0.568053	0.0339415	1.0234	0.343938
SD	2R	9577129	9584295	0.00424989	0.239467	0.36	0.173101	0.932945	0.478074
SD	2R	9584296	9590777	-0.0106844	0.963887	0.199605	0.622826	1.29324	0.0954428
SD	2R	9590778	9597516	-0.00593825	0.822872	0.176471	0.72465	0.963397	0.432502
SD	2R	9597517	9604800	-0.0067932	0.855976	0.115646	0.948664	0.788763	0.684437
SD	2R	9604801	9613322	0.0126561	0.0696475	0.21631	0.550276	1.51038	0.0313844
SD	2R	9613323	9628136	0.00349606	0.266552	0.224638	0.505303	0.23191	0.984953
SD	2R	9628137	9633564	-0.00870133	0.921324	0.134468	0.896479	1.21302	0.145314
SD	2R	9633565	9641253	0.00661225	0.172399	0.268456	0.35681	0.765024	0.714101
SD	2R	9641254	9646506	0.00652878	0.174979	0.250575	0.407297	0.680617	0.819003
SD	2R	9646507	9652445	-0.0038551	0.707223	0.205607	0.598218	0.749651	0.734738
SD	2R	9652446	9660417	-0.00326043	0.6681	0.302953	0.267289	0.793633	0.677128
SD	2R	9660418	9665683	-0.00199434	0.582115	0.210526	0.576156	0.625178	0.854686
SD	2R	9665684	9673390	-0.00434333	0.736457	0.178808	0.713195	0.778155	0.699914
SD	2R	9673391	9682390	-0.0015044	0.547291	0.294118	0.290199	0.907821	0.514187
SD	2R	9682391	9692387	0.00156055	0.364144	0.184211	0.690284	1.05417	0.302666
SD	2R	9692388	9698076	-0.00764258	0.88951	0.274118	0.340263	1.03339	0.33104
SD	2R	9698077	9708157	0.0148781	0.0515907	0.266667	0.358082	0.705225	0.792777
SD	2R	9708158	9718240	-0.005143	0.785469	0.299065	0.27832	0.737458	0.754514
SD	2R	9718241	9724881	-0.00807113	0.904557	0.209318	0.581247	0.887252	0.548581
SD	2R	9724882	9730861	-0.00267059	0.624248	0.241611	0.444209	0.876308	0.567068
SD	2R	9730862	9735520	0.00419763	0.242046	0.142857	0.862537	0.936976	0.471195
SD	2R	9735521	9739188	0.00879966	0.124678	0.231884	0.476029	0.995773	0.384351
SD	2R	9739189	9742948	0.00896793	0.120808	0.221477	0.522274	0.70917	0.786328
SD	2R	9742949	9750694	0.0157674	0.0468616	0.494737	0.0653373	0.615624	0.858126
SD	2R	9750695	9758315	0.00157929	0.362425	0.201663	0.611795	0.680847	0.818143
SD	2R	9758316	9764783	0.00506901	0.208942	0.194631	0.639372	0.467797	0.941101
SD	2R	9764784	9772977	0.012502	0.072227	0.232877	0.47221	0.476733	0.938091
SD	2R	9772978	9777411	0.0112378	0.0872743	0.218642	0.537972	0.859212	0.590284
SD	2R	9777412	9785306	0.00960596	0.10963	0.234899	0.465846	0.702853	0.795787
SD	2R	9785307	9792212	-0.00817397	0.907997	0.173913	0.733984	0.668687	0.829321
SD	2R	9792213	9799815	-0.00930811	0.936801	0.14094	0.868901	0.708313	0.788478
SD	2R	9799816	9806948	-0.00609773	0.83061	0.15	0.836657	1.25033	0.116509
SD	2R	9806949	9813931	-0.00492809	0.772141	0.450468	0.0907934	0.929614	0.485813
SD	2R	9813932	9820823	-0.0118769	0.977214	0.47541	0.0750955	0.906785	0.515477
SD	2R	9820824	9826734	-0.0107613	0.965176	0.133333	0.899873	0.830512	0.632416
SD	2R	9826735	9834039	-0.00962229	0.9454	0.0822436	0.980908	0.908136	0.513758
SD	2R	9834040	9842645	0.00242617	0.322872	0.373333	0.156131	0.982513	0.406707
SD	2R	9842646	9849810	-0.00438883	0.738177	0.221477	0.522274	1.14455	0.205503
SD	2R	9849811	9858233	0.00204966	0.339209	0.18	0.709801	0.699212	0.800946
SD	2R	9858234	9874587	-0.0118243	0.976354	0.366906	0.163343	0.958195	0.439811
SD	2R	9874588	9887021	0.0117029	0.0812554	0.342342	0.198982	1.10713	0.246346
SD	2R	9887022	9895573	0.00113409	0.3908	0.330952	0.218074	1.2936	0.0941531
SD	2R	9895574	9905663	-0.00325031	0.66681	0.279303	0.327959	1.07701	0.27816
SD	2R	9905664	9915673	-0.00972761	0.94626	0.173913	0.733984	0.657524	0.838349
SD	2R	9915674	9924712	-0.0130968	0.987962	0.305785	0.263046	0.839744	0.617799
SD	2R	9924713	9931324	0.00119212	0.384781	0.286815	0.307594	0.930947	0.483233
SD	2R	9931325	9938211	0.00783232	0.141874	0.258065	0.386933	0.708583	0.787618
SD	2R	9938212	9945992	-0.00654807	0.847807	0.255814	0.392872	0.535565	0.907997
SD	2R	9945993	9955375	-0.000672575	0.50129	0.142857	0.862537	0.812992	0.651763
SD	2R	9955376	9961337	-0.000468837	0.488822	0.2	0.616886	0.70538	0.792347
SD	2R	9961338	9967007	0.0157775	0.0464316	0.317308	0.24353	0.570116	0.89123
SD	2R	9967008	9971615	0.0131125	0.0662081	0.248322	0.421723	1.00942	0.363715
SD	2R	9971616	9977338	-0.00979637	0.947549	0.27027	0.35087	1.32101	0.0846948
SD	2R	9977339	10000069	-0.00409002	0.72141	0.25	0.408994	0.0642721	0.99828
SD	2R	10000070	10009334	0.000995749	0.399398	0.220326	0.529062	1.03608	0.326311
SD	2R	10009335	10014987	-0.00242907	0.604901	0.448276	0.0924905	0.891879	0.539553
SD	2R	10014988	10022535	-0.00996264	0.950129	0.264759	0.364446	0.663444	0.83448
SD	2R	10022536	10029614	0.0128099	0.0679278	0.221215	0.525244	1.35915	0.0696475
SD	2R	10029615	10035670	0.00910199	0.115649	0.916667	0.00212134	1.16287	0.188306
SD	2R	10035671	10052471	0.00465605	0.226999	0.293333	0.291896	1.34503	0.0748065
SD	2R	10052472	10070666	-0.000899777	0.515047	0.16	0.790412	0.786684	0.687016
SD	2R	10070667	10087390	-0.0065896	0.850817	0.400871	0.125159	0.123626	0.994411
SD	2R	10087391	10096456	-0.000800782	0.509028	0.15866	0.799321	0.538444	0.906707
SD	2R	10096457	10102314	0.0100496	0.0993121	0.212907	0.565549	0.983717	0.405417
SD	2R	10102315	10108784	-0.00344767	0.679278	0.221477	0.522274	0.666944	0.83104
SD	2R	10108785	10116861	-0.00312879	0.656922	0.324786	0.229105	0.492406	0.932502
SD	2R	10116862	10130003	0.00139209	0.372743	0.263825	0.367416	1.33843	0.0786758
SD	2R	10130004	10140805	-0.00488122	0.769561	0.16	0.790412	0.63582	0.851247
SD	2R	10140806	10153542	-0.00342419	0.677988	0.406667	0.121765	1.3186	0.0855546
SD	2R	10153543	10160974	-0.0119384	0.978504	0.190307	0.66101	1.18778	0.16466
SD	2R	10160975	10170620	-0.0135281	0.990542	0.40722	0.121341	0.7788	0.698194
SD	2R	10170621	10178165	-0.00628504	0.837919	0.261745	0.374204	0.978224	0.414875
SD	2R	10178166	10189999	-0.00292325	0.644884	0.194631	0.639372	0.738228	0.751075
SD	2R	10190000	10199258	-0.000388669	0.480653	0.175747	0.728893	1.5919	0.0197764
SD	2R	10199259	10208013	-0.0046351	0.753224	0.2	0.616886	0.39102	0.966036
SD	2R	10208014	10216710	-0.00516883	0.787618	0.173002	0.738227	0.666124	0.8319
SD	2R	10216711	10224312	-0.00851821	0.917025	0.243381	0.439118	0.592558	0.875752
SD	2R	10224313	10232955	-0.00298657	0.649613	0.290698	0.298261	0.514858	0.923044
SD	2R	10232956	10242031	-0.0111447	0.970765	0.558442	0.0381841	0.712537	0.77945
SD	2R	10242032	10254367	-0.00471431	0.758383	0.42623	0.105218	0.995211	0.386071
SD	2R	10254368	10259646	-0.000658921	0.5	0.333333	0.215104	0.844956	0.6092
SD	2R	10259647	10266539	0.000831334	0.408426	0.22	0.531608	1.27715	0.103611
SD	2R	10266540	10273817	-0.000141012	0.466036	0.276536	0.33602	1.03845	0.324162
SD	2R	10273818	10279715	0.00494239	0.213672	0.242324	0.443784	0.715991	0.77601
SD	2R	10279716	10289677	-0.00316087	0.659931	0.212576	0.569368	0.234917	0.984093
SD	2R	10289678	10296458	-0.00499651	0.77687	0.261194	0.37675	0.701607	0.798366
SD	2R	10296459	10304590	-0.0119187	0.978074	0.518776	0.0504879	0.910463	0.509888
SD	2R	10304591	10311447	-0.00967265	0.94583	0.117527	0.943572	1.10683	0.247206
SD	2R	10311448	10317503	-0.0114882	0.972915	0.21982	0.534154	1.4787	0.0365434
SD	2R	10317504	10321925	-0.00850683	0.915735	0.266667	0.359355	1.21846	0.140155
SD	2R	10321926	10325685	0.0144933	0.0546002	0.47619	0.0742469	1.37277	0.0644884
SD	2R	10325686	10331596	0.00270354	0.304385	0.375526	0.154009	1.2416	0.119089
SD	2R	10331597	10337651	0.00576814	0.193465	0.282051	0.322444	1.49185	0.033534
SD	2R	10337652	10343579	0.00335829	0.273431	0.168209	0.7535	1.1326	0.217111
SD	2R	10343580	10348146	0.00877723	0.125967	0.227642	0.489181	0.985414	0.400258
SD	2R	10348147	10353408	-0.00440556	0.739037	0.151694	0.832414	1.04227	0.321152
SD	2R	10353409	10367487	-0.000393574	0.481943	0.418182	0.112007	0.181842	0.991831
SD	2R	10367488	10374701	0.008448	0.131556	0.274672	0.339415	1.10878	0.245486
SD	2R	10374702	10382561	-0.0068491	0.860275	0.14002	0.872295	0.927649	0.488822
SD	2R	10382562	10395271	0.00310356	0.283749	0.146667	0.851082	1.57808	0.0219261
SD	2R	10395272	10403788	-0.00472017	0.758813	0.188679	0.667798	0.882368	0.55718
SD	2R	10403789	10409278	-0.010314	0.957438	0.192857	0.648706	0.792279	0.678848
SD	2R	10409279	10415541	-0.0142383	0.991402	0.288	0.305049	1.12083	0.230868
SD	2R	10415542	10421237	-0.00817362	0.907567	0.269231	0.354688	0.993327	0.38994
SD	2R	10421238	10425835	-0.00547989	0.801376	0.23125	0.477726	1.21738	0.141015
SD	2R	10425836	10432064	0.004258	0.239037	0.275681	0.337717	1.5369	0.0270851
SD	2R	10432065	10438628	0.00696562	0.161221	0.52	0.0492151	1.51206	0.0309544
SD	2R	10438629	10444440	-0.00648088	0.845658	0.173611	0.735681	1.11422	0.238177
SD	2R	10444441	10450309	0.00716021	0.156062	0.519155	0.0500636	1.23965	0.120378
SD	2R	10450310	10457856	0.00590545	0.190026	0.168164	0.753924	1.52865	0.027945
SD	2R	10457857	10466489	0.000456218	0.426053	0.186667	0.678829	1.27273	0.104901
SD	2R	10466490	10474931	-0.00265659	0.622098	0.186441	0.680526	0.603087	0.868444
SD	2R	10474932	10485101	0.00211881	0.33491	0.206711	0.593127	0.470202	0.939811
SD	2R	10485102	10499035	0.0164838	0.044282	0.194595	0.641493	0.521842	0.918745
SD	2R	10499036	10509221	0.00224755	0.329321	0.286107	0.308443	0.745519	0.742046
SD	2R	10509222	10513083	0.000508827	0.422614	0.213292	0.563428	0.748525	0.737317
SD	2R	10513084	10521391	-0.00290341	0.643594	0.222312	0.517607	0.898775	0.530954
SD	2R	10521392	10528556	-0.00610687	0.83104	0.476318	0.0738227	0.996297	0.383491
SD	2R	10528557	10535375	-0.00649684	0.846088	0.304965	0.263895	1.09675	0.259243
SD	2R	10535376	10541093	-0.00117089	0.527515	0.191712	0.656343	0.896768	0.533104
SD	2R	10541094	10547690	-0.00645428	0.844798	0.256524	0.392024	0.801133	0.66638
SD	2R	10547691	10555870	-0.00605697	0.829321	0.328125	0.223589	0.981362	0.408856
SD	2R	10555871	10563732	0.011728	0.0808255	0.348993	0.188799	1.09146	0.264832
SD	2R	10563733	10569791	0.00887738	0.122098	0.306339	0.262198	1.22539	0.131556
SD	2R	10569792	10576343	0.00447633	0.232588	0.194583	0.641918	1.69118	0.0120378
SD	2R	10576344	10582148	0.0258026	0.0206363	0.301386	0.270259	0.880995	0.559329
SD	2R	10582149	10588666	0.00178378	0.353826	0.153846	0.821383	0.778315	0.699484
SD	2R	10588667	10593539	0.00423544	0.240757	0.457627	0.0878235	1.10292	0.253224
SD	2R	10593540	10600474	0.0016395	0.358126	0.312473	0.249894	0.877168	0.564918
SD	2R	10600475	10607141	0.0115858	0.0821152	0.297312	0.281714	1.75865	0.00816853
SD	2R	10607142	10613566	0.0158356	0.0460017	0.491667	0.0661858	0.943802	0.460877
SD	2R	10613567	10618345	-0.0024654	0.61006	0.196429	0.633008	1.15482	0.193465
SD	2R	10618346	10624412	-0.00360185	0.688736	0.191762	0.655919	1.26013	0.10963
SD	2R	10624413	10630253	-0.00696146	0.864574	0.202703	0.607128	1.1213	0.230009
SD	2R	10630254	10634563	-0.00545741	0.799656	0.182432	0.6958	0.947089	0.455718
SD	2R	10634564	10637431	-0.00132126	0.536543	0.258371	0.385235	1.1835	0.16939
SD	2R	10637432	10645511	-0.0129027	0.986672	0.138462	0.879084	0.612348	0.862425
SD	2R	10645512	10655118	-0.000415195	0.484523	0.547475	0.0407297	0.764416	0.715821
SD	2R	10655119	10664032	-0.00792852	0.900688	0.205882	0.595672	0.971715	0.421324
SD	2R	10664033	10670488	-0.00723934	0.876612	0.134228	0.897327	1.19065	0.161221
SD	2R	10670489	10675871	-0.000175853	0.467326	0.161538	0.783623	1.07403	0.282029
SD	2R	10675872	10682434	-0.00440937	0.739467	0.37931	0.146797	0.614124	0.860275
SD	2R	10682435	10688145	-0.00446709	0.741617	0.169118	0.749682	0.77432	0.705073
SD	2R	10688146	10693318	-0.00185118	0.571797	0.833333	0.00381841	0.887339	0.548151
SD	2R	10693319	10698251	-0.0080223	0.903267	0.180556	0.707255	0.849278	0.602322
SD	2R	10698252	10702416	0.00122762	0.383061	0.224806	0.504031	1.42264	0.0507309
SD	2R	10702417	10706772	-0.00867361	0.920464	0.187744	0.672889	0.975452	0.417455
SD	2R	10706773	10712037	0.000231419	0.438091	0.150092	0.836232	0.695822	0.804385
SD	2R	10712038	10717231	0.00965626	0.106621	0.328125	0.223589	1.45367	0.0429923
SD	2R	10717232	10721943	0.0147595	0.0537403	0.22973	0.481544	1.46223	0.0412726
SD	2R	10721944	10727435	0.00904398	0.117799	0.346939	0.191769	1.11193	0.239897
SD	2R	10727436	10735321	0.00249838	0.315993	0.246823	0.427238	1.6989	0.0116079
SD	2R	10735322	10742354	-0.00121291	0.530095	0.225275	0.502758	1.25303	0.115649
SD	2R	10742355	10748329	0.000330353	0.432502	0.610169	0.0224862	1.08206	0.274721
SD	2R	10748330	10761163	0.0103013	0.0971625	0.222973	0.515486	1.88954	0.00558899
SD	2R	10761164	10769639	-0.00945869	0.94239	0.19084	0.65804	0.827286	0.636285
SD	2R	10769640	10786124	-0.00155606	0.551591	0.183908	0.692406	0.451626	0.948409
SD	2R	10786125	10792925	-0.00096767	0.516767	0.195946	0.634705	0.902014	0.526655
SD	2R	10792926	10798349	-0.00291073	0.644024	0.271186	0.348324	1.04831	0.310834
SD	2R	10798350	10803073	0.00845276	0.130696	0.32863	0.222317	1.18764	0.16509
SD	2R	10803074	10808610	-0.00308601	0.654342	0.372334	0.156979	0.942148	0.463457
SD	2R	10808611	10813772	-0.00578919	0.816423	0.18931	0.66398	0.742711	0.745486
SD	2R	10813773	10818589	0.00362276	0.261823	0.359563	0.173526	1.08299	0.273431
SD	2R	10818590	10823063	0.00100688	0.398108	0.248641	0.42045	0.985155	0.402837
SD	2R	10823064	10830561	0.000950702	0.402408	0.202247	0.608825	0.998922	0.379192
SD	2R	10830562	10838696	0.00895482	0.121238	0.243243	0.439966	1.58127	0.0214961
SD	2R	10838697	10843343	0.00586157	0.191745	0.191027	0.657616	1.1584	0.190456
SD	2R	10843344	10850548	-0.00220266	0.593293	0.237198	0.455664	0.903127	0.523216
SD	2R	10850549	10857364	-0.00933114	0.937661	0.16	0.790412	0.646954	0.845228
SD	2R	10857365	10863992	-0.00223881	0.596733	0.502208	0.0581247	0.535786	0.907567
SD	2R	10863993	10870734	-0.00765363	0.88994	0.238095	0.453967	0.778368	0.699054
SD	2R	10870735	10878293	0.00722004	0.155632	0.32344	0.23165	0.499709	0.929063
SD	2R	10878294	10887386	0.00127621	0.378762	0.189189	0.664404	0.91545	0.503439
SD	2R	10887387	10893613	-0.00324743	0.66595	0.56	0.0369113	0.749309	0.735168
SD	2R	10893614	10901040	-0.00507427	0.781599	0.132779	0.901994	0.875495	0.568358
SD	2R	10901041	10916157	-0.00501411	0.77773	0.193798	0.64319	0.123505	0.994841
SD	2R	10916158	10924783	-0.00550874	0.802236	0.158827	0.798048	0.712975	0.77816
SD	2R	10924784	10931544	-0.00796397	0.901118	0.0783784	0.983454	0.508942	0.926483
SD	2R	10931545	10939534	-0.00643501	0.843508	0.22	0.531608	0.543078	0.904127
SD	2R	10939535	10946555	-0.00375953	0.699484	0.395062	0.131099	0.81464	0.650043
SD	2R	10946556	10953600	0.00732206	0.152193	0.237584	0.45524	1.35896	0.0700774
SD	2R	10953601	10960320	-0.000509494	0.490542	0.321429	0.234196	1.17078	0.181427
SD	2R	10960321	10967584	0.00141397	0.372313	0.337079	0.207891	1.00476	0.369733
SD	2R	10967585	10982443	-0.00907755	0.928203	0.127517	0.920238	0.945995	0.458727
SD	2R	10982444	10989784	-0.00723803	0.875752	0.270166	0.351718	1.19391	0.158641
SD	2R	10989785	10996940	0.00656179	0.173259	0.378833	0.148494	1.13753	0.211092
SD	2R	10996941	11002593	-0.00445263	0.740757	0.277443	0.333475	1.13224	0.217971
SD	2R	11002594	11025088	-0.00520296	0.789768	0.646809	0.0156979	0.563536	0.894669
SD	2R	11025089	11037009	-0.00284446	0.638435	0.225691	0.501061	1.22496	0.132416
SD	2R	11037010	11041874	0.00403815	0.248495	0.212766	0.567246	0.692684	0.807825
SD	2R	11041875	11047067	0.00309491	0.284609	0.194631	0.639372	0.809201	0.656062
SD	2R	11047068	11054900	-0.00139275	0.540413	0.104167	0.967331	0.800805	0.66767
SD	2R	11054901	11061051	0.0038549	0.254084	0.580645	0.0309716	0.802262	0.66552
SD	2R	11061052	11067559	-0.00385524	0.708083	0.221477	0.522274	1.13503	0.214531
SD	2R	11067560	11073980	-0.0053126	0.793207	0.131965	0.904964	0.670175	0.826311
SD	2R	11073981	11080018	-0.00254001	0.614789	0.154793	0.81714	0.737618	0.753654
SD	2R	11080019	11086067	-0.000286258	0.475064	0.277778	0.330929	0.90029	0.529665
SD	2R	11086068	11096023	-0.00140655	0.541273	0.127517	0.920238	1.136	0.212812
SD	2R	11096024	11108171	-0.0073664	0.878762	0.187634	0.673314	1.12679	0.22399
SD	2R	11108172	11117232	-0.0184515	0.99828	0.327586	0.224862	1.12392	0.226999
SD	2R	11117233	11127614	-0.00295287	0.648323	0.159292	0.793381	0.990986	0.394669
SD	2R	11127615	11136997	0.00345443	0.267412	0.263347	0.369538	1.39874	0.0567498
SD	2R	11136998	11147513	0.0154875	0.0490112	0.266667	0.358082	0.650198	0.843078
SD	2R	11147514	11158363	-0.00265345	0.621668	0.363924	0.167586	0.928937	0.486672
SD	2R	11158364	11166640	-0.0029294	0.646174	0.155805	0.810352	0.714897	0.77687
SD	2R	11166641	11173667	0.0106021	0.0941531	0.3	0.271956	0.733383	0.759243
SD	2R	11173668	11181230	-0.004071	0.72098	0.136474	0.888842	0.529448	0.911436
SD	2R	11181231	11188640	-0.00594165	0.823732	0.213404	0.562155	0.547066	0.902408
SD	2R	11188641	11197503	0.0104594	0.0963027	0.207051	0.59143	0.643043	0.847807
SD	2R	11197504	11207946	0.0186808	0.0378332	0.352226	0.183708	1.01503	0.358985
SD	2R	11207947	11217568	0.0026154	0.309114	0.192	0.655494	0.98343	0.406277
SD	2R	11217569	11224774	-0.000107377	0.462597	0.157534	0.80314	1.03287	0.33233
SD	2R	11224775	11238856	-0.00369403	0.695185	0.138889	0.876962	0.401475	0.964746
SD	2R	11238857	11249335	-0.00295454	0.648753	0.9375	0.0012728	0.522547	0.917455
SD	2R	11249336	11261685	0.00508802	0.208512	0.228188	0.486636	0.891004	0.541702
SD	2R	11261686	11274342	-0.00786538	0.898968	0.122137	0.935087	0.908209	0.513328
SD	2R	11274343	11282374	-0.00415231	0.72485	0.146883	0.850233	0.764675	0.715391
SD	2R	11282375	11289503	0.00242848	0.322012	0.177542	0.721256	0.841626	0.614789
SD	2R	11289504	11294764	-0.00240121	0.603611	0.21864	0.538396	1.21536	0.142734
SD	2R	11294765	11301454	-0.00176496	0.564918	0.217825	0.543912	1.10176	0.253654
SD	2R	11301455	11308766	-0.00918963	0.931642	0.257426	0.387357	0.830613	0.631986
SD	2R	11308767	11317479	-0.00287038	0.641445	0.227062	0.493424	0.974244	0.417885
SD	2R	11317480	11325157	-0.00561871	0.807395	0.100671	0.969877	0.731895	0.760963
SD	2R	11325158	11331567	-0.00630444	0.839209	0.111977	0.954603	1.31314	0.0864144
SD	2R	11331568	11339235	-0.00312554	0.656492	0.104392	0.966483	0.879788	0.560619
SD	2R	11339236	11350487	-0.0024207	0.604471	0.120805	0.937208	0.65568	0.838779
SD	2R	11350488	11361261	-0.00263792	0.621238	0.111489	0.956725	0.565836	0.893379
SD	2R	11361262	11371523	0.0012424	0.381771	0.2	0.614765	1.11471	0.236887
SD	2R	11371524	11379705	0.0123831	0.0752365	0.180791	0.705982	0.951998	0.44626
SD	2R	11379706	11387926	-0.00108257	0.523646	0.205973	0.595248	0.884915	0.55374
SD	2R	11387927	11394272	0.000832445	0.407997	0.565125	0.03479	1.08687	0.269561
SD	2R	11394273	11401325	-0.00651893	0.846948	0.154362	0.817989	1.18788	0.16423
SD	2R	11401326	11411133	-0.000343328	0.477644	0.22807	0.487484	1.10309	0.252794
SD	2R	11411134	11418826	-0.00194787	0.576956	0.117731	0.9423	0.931477	0.482373
SD	2R	11418827	11425177	0.0199561	0.0339639	0.322513	0.232923	2.00206	0.00300946
SD	2R	11425178	11435274	0.000624766	0.418315	0.22973	0.481544	1.27654	0.104041
SD	2R	11435275	11442714	0.000276027	0.435082	0.175824	0.728044	0.9954	0.385641
SD	2R	11442715	11449507	0.00694726	0.162081	0.187832	0.672465	1.00803	0.366294
SD	2R	11449508	11457418	-0.00774869	0.895099	0.112451	0.953755	1.17493	0.177558
SD	2R	11457419	11466611	-0.00647091	0.845228	0.367575	0.162919	1.00726	0.367154
SD	2R	11466612	11472329	-0.0128977	0.986242	0.25	0.411964	1.10406	0.250645
SD	2R	11472330	11478886	0.0054842	0.199914	0.245192	0.431905	1.20608	0.151333
SD	2R	11478887	11486310	0.00779453	0.142304	0.192775	0.64913	1.10145	0.254944
SD	2R	11486311	11493713	-0.00813448	0.906277	0.16	0.790412	1.34735	0.0739467
SD	2R	11493714	11504849	-0.00348369	0.683577	0.573333	0.0322444	1.15232	0.196905
SD	2R	11504850	11515742	0.00125952	0.380052	0.151262	0.834111	1.85811	0.00601892
SD	2R	11515743	11525341	0.00119166	0.385211	0.292075	0.295291	1.40084	0.0563199
SD	2R	11525342	11535905	0.0140534	0.0588994	0.174985	0.73059	1.90073	0.00472915
SD	2R	11535906	11546714	-0.00654008	0.847377	0.148936	0.840051	1.16724	0.184437
SD	2R	11546715	11562528	-0.00592935	0.822012	0.134228	0.897327	1.16146	0.188736
SD	2R	11562529	11579899	0.00468618	0.225279	0.16243	0.777683	1.16098	0.189166
SD	2R	11579900	11590053	0.00942973	0.11221	0.307143	0.260501	1.28709	0.0993121
SD	2R	11590054	11599421	-0.00124069	0.532244	0.155588	0.812049	0.840576	0.616939
SD	2R	11599422	11608186	0.00184343	0.350387	0.337143	0.207467	0.556746	0.898968
SD	2R	11608187	11612612	-0.000266682	0.474205	0.2125	0.570216	1.07159	0.285469
SD	2R	11612613	11619298	-0.00474674	0.760963	0.489381	0.0670344	0.973272	0.418745
SD	2R	11619299	11628369	0.00572539	0.194755	0.181339	0.701315	0.779456	0.696475
SD	2R	11628370	11637095	0.00410691	0.245056	0.27047	0.349597	1.32286	0.0829751
SD	2R	11637096	11645849	0.00126537	0.379622	0.213016	0.565125	1.03069	0.336199
SD	2R	11645850	11654986	-0.00293188	0.646604	0.139743	0.873992	1.13297	0.216681
SD	2R	11654987	11665469	0.00145487	0.370163	0.235705	0.461604	0.969448	0.423474
SD	2R	11665470	11672778	-0.00367569	0.693465	0.226047	0.498091	1.23585	0.122528
SD	2R	11672779	11681153	0.00538143	0.202494	0.283279	0.318625	0.762317	0.718401
SD	2R	11681154	11689395	-0.00403247	0.718401	0.110653	0.958846	0.722158	0.768272
SD	2R	11689396	11696136	-0.0028125	0.636715	0.288166	0.3042	0.884478	0.55417
SD	2R	11696137	11706466	0.0111333	0.0885641	0.234899	0.465846	0.894328	0.536973
SD	2R	11706467	11714593	0.00302662	0.286758	0.694444	0.0118795	0.911033	0.508598
SD	2R	11714594	11721224	0.00494351	0.213242	0.201273	0.612643	0.748098	0.738177
SD	2R	11721225	11728642	-0.0100611	0.953568	0.225839	0.499364	1.06763	0.289768
SD	2R	11728643	11734461	0.00145147	0.371023	0.285714	0.308867	0.853756	0.596303
SD	2R	11734462	11741404	-0.00631413	0.840069	0.129991	0.912601	1.0914	0.265262
SD	2R	11741405	11749607	-0.00555219	0.803955	0.103448	0.967756	0.962927	0.433362
SD	2R	11749608	11757215	-0.00590191	0.819862	0.106667	0.96224	1.04304	0.319003
SD	2R	11757216	11766269	-0.0065602	0.849527	0.213262	0.563852	0.669666	0.826741
SD	2R	11766270	11775240	-0.00190872	0.575236	0.0954386	0.975817	0.572752	0.88822
SD	2R	11775241	11785885	0.000157511	0.441531	0.159722	0.792957	0.687683	0.812124
SD	2R	11785886	11794503	0.000149681	0.44196	0.136911	0.886296	0.930946	0.483663
SD	2R	11794504	11800518	-0.00453885	0.746776	0.595238	0.0254561	1.2598	0.11006
SD	2R	11800519	11808657	0.00186118	0.349097	0.307692	0.259652	0.479672	0.937231
SD	2R	11808658	11813943	0.000571091	0.420894	0.14	0.873144	1.0426	0.320722
SD	2R	11813944	11823059	-0.00450691	0.745916	0.193333	0.644888	1.29284	0.0971625
SD	2R	11823060	11831916	-0.00189742	0.574807	0.166667	0.763683	1.14647	0.202494
SD	2R	11831917	11838646	0.0042488	0.239897	0.181927	0.697073	1.10885	0.244626
SD	2R	11838647	11845924	-0.00196479	0.578676	0.117436	0.944845	0.879981	0.560189
SD	2R	11845925	11853439	-0.00162522	0.55503	0.1975	0.629614	0.703676	0.794067
SD	2R	11853440	11863954	0.0125049	0.0717971	0.790082	0.00551549	0.518473	0.920464
SD	2R	11863955	11869365	-0.00414544	0.72356	0.532119	0.045821	0.703298	0.795357
SD	2R	11869366	11875538	-0.00324963	0.66638	0.147088	0.849385	0.458768	0.94497
SD	2R	11875539	11884302	0.01317	0.0653482	0.276978	0.334748	1.44284	0.0455718
SD	2R	11884303	11894567	0.000343836	0.431642	0.15656	0.807807	0.866951	0.578676
SD	2R	11894568	11902557	-0.00328864	0.66939	0.194787	0.638524	0.686886	0.813414
SD	2R	11902558	11911374	0.00159012	0.360705	0.328334	0.223165	1.0023	0.374893
SD	2R	11911375	11923495	0.00738725	0.151333	0.223214	0.51294	1.09519	0.260963
SD	2R	11923496	11931243	0.00499433	0.212382	0.173913	0.733984	0.883023	0.55589
SD	2R	11931244	11941771	0.0111645	0.0881341	0.192317	0.650403	1.17739	0.174979
SD	2R	11941772	11952569	-0.000522039	0.490972	0.4	0.125583	0.668847	0.828031
SD	2R	11952570	11960736	0.00427484	0.238607	0.380631	0.143827	0.885486	0.552021
SD	2R	11960737	11967090	0.00493217	0.214531	0.265296	0.362749	0.44029	0.953138
SD	2R	11967091	11972343	-0.000775415	0.506449	0.166667	0.763683	0.875355	0.569218
SD	2R	11972344	11978836	-0.0015424	0.550731	0.228261	0.486211	0.571128	0.89037
SD	2R	11978837	11983900	-0.00117789	0.528375	0.2	0.616886	0.774908	0.703353
SD	2R	11983901	11988507	-0.00167024	0.55718	0.148638	0.841748	0.788877	0.684007
SD	2R	11988508	11997668	-0.002489	0.61221	0.138462	0.879508	1.08391	0.271711
SD	2R	11997669	12004050	0.000485256	0.423904	0.135485	0.891812	1.22427	0.134136
SD	2R	12004051	12009491	0.00416221	0.242476	0.29522	0.28723	1.38955	0.0597592
SD	2R	12009492	12016158	-0.00183741	0.570077	0.156641	0.807382	0.978801	0.412296
SD	2R	12016159	12022194	-0.00335307	0.673259	0.467742	0.082308	0.88387	0.55503
SD	2R	12022195	12027092	0.000845382	0.407137	0.238095	0.453967	1.22646	0.130696
SD	2R	12027093	12031486	-0.00402088	0.717111	0.487179	0.0674586	1.07007	0.287188
SD	2R	12031487	12037358	-0.00475456	0.761823	0.13138	0.909207	1.11101	0.241617
SD	2R	12037359	12042770	0.00306168	0.285469	0.221477	0.522274	1.39459	0.0576096
SD	2R	12042771	12049963	0.00210939	0.33577	0.38119	0.142554	0.82291	0.639725
SD	2R	12049964	12057038	-0.000771212	0.506019	0.473684	0.0772168	0.618852	0.855976
SD	2R	12057039	12061784	0.00567206	0.196045	0.333333	0.210437	0.327953	0.976784
SD	2R	12061785	12068604	-0.0065555	0.849097	0.0938866	0.977938	0.997437	0.380482
SD	2R	12068605	12077215	-0.00250212	0.61307	0.305344	0.263471	0.888664	0.546862
SD	2R	12077216	12086506	-0.00303112	0.652193	0.447562	0.0929147	0.690063	0.809974
SD	2R	12086507	12093507	0.00164518	0.357696	0.2	0.614765	0.701332	0.798796
SD	2R	12093508	12099618	0.00807981	0.134996	0.415979	0.113704	0.955889	0.44196
SD	2R	12099619	12106556	-0.00345337	0.680567	0.176339	0.725923	0.939853	0.465606
SD	2R	12106557	12112473	-0.0041632	0.726569	0.329268	0.220619	1.12361	0.227429
SD	2R	12112474	12117432	0.00767391	0.144024	0.174288	0.731863	0.667019	0.83061
SD	2R	12117433	12121722	-0.00203405	0.584695	0.166667	0.761137	0.828582	0.635426
SD	2R	12121723	12127243	-0.00368937	0.694325	0.132284	0.903691	0.699479	0.800086
SD	2R	12127244	12131859	-0.00604792	0.828891	0.202122	0.609673	0.861972	0.585985
SD	2R	12131860	12136227	-0.00825612	0.910146	0.25	0.411964	0.924537	0.493551
SD	2R	12136228	12141973	0.00142743	0.371453	0.392908	0.133644	0.873355	0.573947
SD	2R	12141974	12147513	-0.00946393	0.94282	0.326316	0.227408	0.509363	0.926053
SD	2R	12147514	12154852	-0.00259698	0.618659	0.288889	0.302079	0.936315	0.472915
SD	2R	12154853	12163616	-0.00791424	0.900258	0.126667	0.923207	1.11023	0.242906
SD	2R	12163617	12168889	-0.00503411	0.77945	0.162162	0.780229	1.13977	0.209802
SD	2R	12168890	12173418	-0.00716155	0.874033	0.47619	0.0742469	0.835165	0.625537
SD	2R	12173419	12178811	0.00172618	0.355116	0.266667	0.358082	0.841648	0.614359
SD	2R	12178812	12185700	-0.00156797	0.552021	0.162845	0.776411	0.76166	0.71969
SD	2R	12185701	12190004	-0.00996058	0.949699	0.286648	0.308019	1.05368	0.304815
SD	2R	12190005	12195397	-0.0099746	0.950989	0.199205	0.623674	0.921475	0.496561
SD	2R	12195398	12201310	-0.0119873	0.979794	0.894737	0.00254561	0.795682	0.673689
SD	2R	12201311	12206866	-0.0017871	0.566208	0.142881	0.862113	0.808617	0.656492
SD	2R	12206867	12216661	-0.00680928	0.857266	0.181139	0.703437	0.51411	0.923904
SD	2R	12216662	12225195	0.00158562	0.361565	0.241261	0.445906	0.925419	0.492261
SD	2R	12225196	12231261	0.00230296	0.326741	0.193043	0.648282	1.04829	0.311264
SD	2R	12231262	12237823	-0.00698294	0.866724	0.186966	0.678405	0.950662	0.449269
SD	2R	12237824	12242732	0.00661673	0.171969	0.186295	0.68095	1.43866	0.0460017
SD	2R	12242733	12248314	0.00279948	0.299226	0.166983	0.759864	1.42847	0.0477214
SD	2R	12248315	12254082	-0.00765796	0.89037	0.151899	0.831566	1.11909	0.233018
SD	2R	12254083	12260160	-0.0037069	0.696045	0.118093	0.941451	0.833561	0.627257
SD	2R	12260161	12267191	-0.00236435	0.601032	0.292308	0.294018	1.14678	0.202064
SD	2R	12267192	12271449	-0.0143916	0.992691	0.283019	0.31905	1.11493	0.236457
SD	2R	12271450	12276746	-0.00514771	0.786328	0.146789	0.850658	1.0755	0.27988
SD	2R	12276747	12283647	5.20122e-05	0.448409	0.22043	0.528638	0.992127	0.392949
SD	2R	12283648	12292470	-0.00135826	0.539123	0.153333	0.824353	1.04782	0.311694
SD	2R	12292471	12299035	-0.0084195	0.912726	0.180976	0.704709	0.752433	0.730439
SD	2R	12299036	12306566	-0.00860709	0.917885	0.104202	0.966907	0.978373	0.414015
SD	2R	12306567	12314123	-0.00029097	0.475494	0.223301	0.512092	0.985246	0.401978
SD	2R	12314124	12320395	-0.000381875	0.479794	0.168539	0.752652	1.23769	0.121238
SD	2R	12320396	12326061	-0.0105166	0.961737	0.277778	0.330929	0.920953	0.496991
SD	2R	12326062	12332285	-0.0024455	0.607051	0.333333	0.210013	1.44727	0.044712
SD	2R	12332286	12338436	0.00285053	0.296647	0.318182	0.240984	1.07198	0.284179
SD	2R	12338437	12343826	0.0016069	0.359845	0.241216	0.44633	1.17067	0.181857
SD	2R	12343827	12349364	-0.00151286	0.548581	0.263158	0.37081	1.05046	0.308255
SD	2R	12349365	12354999	0.00215259	0.33104	0.283506	0.317777	0.847062	0.605761
SD	2R	12355000	12359372	-0.0071336	0.872313	0.212706	0.567671	1.02967	0.336629
SD	2R	12359373	12364924	-0.000700703	0.50215	0.133259	0.900721	0.822068	0.640155
SD	2R	12364925	12370848	0.0135188	0.0619089	0.232536	0.473483	1.36188	0.0679278
SD	2R	12370849	12374455	0.0208408	0.0300946	0.318324	0.24056	1.29462	0.0932932
SD	2R	12374456	12378945	0.000985962	0.399828	0.301974	0.26941	1.30962	0.0885641
SD	2R	12378946	12385859	-0.00781548	0.896389	0.567568	0.0343657	0.613314	0.861135
SD	2R	12385860	12391728	-0.00180438	0.567498	0.278689	0.329232	0.946784	0.456578
SD	2R	12391729	12398256	-0.00399561	0.715391	0.3	0.274501	0.570451	0.8908
SD	2R	12398257	12403529	5.76084e-05	0.447549	0.239698	0.450997	0.859595	0.589424
SD	2R	12403530	12409864	-0.00238867	0.602752	0.182838	0.694527	0.874735	0.570937
SD	2R	12409865	12415316	-0.00633328	0.840499	0.26	0.380569	0.522982	0.916595
SD	2R	12415317	12422789	0.00266279	0.305675	0.502072	0.058549	0.842681	0.61264
SD	2R	12422790	12433385	0.00261141	0.309974	0.479429	0.0704285	0.234248	0.984523
SD	2R	12433386	12438580	-0.00591794	0.820722	0.208717	0.584217	1.08869	0.269132
SD	2R	12438581	12442211	-0.0153497	0.995271	0.263863	0.366992	1.1205	0.231298
SD	2R	12442212	12447854	-0.000662459	0.50043	0.100392	0.970725	1.09317	0.261823
SD	2R	12447855	12452832	-0.00623337	0.83577	0.171225	0.745439	1.06899	0.287618
SD	2R	12452833	12458389	-0.0046556	0.754084	0.44	0.0946118	0.747154	0.740757
SD	2R	12458390	12461367	0.00976532	0.102752	0.261745	0.374204	0.665156	0.83233
SD	2R	12461368	12466546	0.00419883	0.241617	0.206667	0.593551	0.675318	0.822442
SD	2R	12466547	12472281	0.0162395	0.044712	0.213115	0.564701	0.937464	0.470335
SD	2R	12472282	12476893	0.0026379	0.307395	0.227954	0.488333	1.21257	0.147034
SD	2R	12476894	12481464	0.00915849	0.114359	0.249838	0.417056	0.533831	0.908856
SD	2R	12481465	12487958	-0.00278886	0.634566	0.176859	0.723377	0.459871	0.94411
SD	2R	12487959	12494259	-0.000809431	0.510318	0.160983	0.788714	0.889613	0.543852
SD	2R	12494260	12500518	0.00696895	0.160791	0.226667	0.495121	1.11988	0.232588
SD	2R	12500519	12508268	0.0227401	0.027515	0.371053	0.158252	0.721094	0.769132
SD	2R	12508269	12517324	5.73344e-07	0.453138	0.275455	0.338142	0.860706	0.587274
SD	2R	12517325	12523322	-0.00672594	0.854256	0.234899	0.465846	1.02936	0.337059
SD	2R	12523323	12529842	0.00295214	0.292347	0.471154	0.0797624	1.26251	0.10834
SD	2R	12529843	12535372	0.0109773	0.0907137	0.215644	0.55367	1.22283	0.136715
SD	2R	12535373	12540759	0.0127404	0.0692175	0.195404	0.636826	1.17793	0.174119
SD	2R	12540760	12545176	-0.0018614	0.573087	0.947368	0.000424268	1.21468	0.143594
SD	2R	12545177	12550295	-0.00124739	0.533104	0.236111	0.459907	0.720702	0.769991
SD	2R	12550296	12555626	-0.0084262	0.913156	0.158931	0.7972	1.08485	0.271281
SD	2R	12555627	12560381	-0.00613629	0.83233	0.200534	0.613916	1.20548	0.151763
SD	2R	12560382	12566799	-0.00327737	0.66896	0.552397	0.0394569	1.14121	0.206793
SD	2R	12566800	12572851	-0.00797363	0.901548	0.271154	0.348748	1.23401	0.122958
SD	2R	12572852	12578218	-0.00702425	0.868444	0.345429	0.193891	1.00234	0.374463
SD	2R	12578219	12585435	-0.000806868	0.509888	0.290942	0.297412	0.993957	0.38951
SD	2R	12585436	12591278	-0.00979885	0.947979	0.136773	0.88672	0.904943	0.519347
SD	2R	12591279	12599648	-0.00526382	0.792347	0.147297	0.848961	1.01136	0.361135
SD	2R	12599649	12606993	-0.00693905	0.864144	0.229013	0.484938	0.819832	0.642734
SD	2R	12606994	12614017	-0.00244828	0.607481	0.589041	0.0280017	1.22431	0.133706
SD	2R	12614018	12619761	-0.0114996	0.973775	0.252775	0.401782	1.05366	0.305245
SD	2R	12619762	12625941	-0.00274604	0.630696	0.146667	0.851082	0.757361	0.726999
SD	2R	12625942	12631453	0.00439726	0.235168	0.46338	0.0857022	0.697429	0.803525
SD	2R	12631454	12635991	0.0089217	0.121668	0.333333	0.215104	0.72068	0.770421
SD	2R	12635992	12641432	0.00116297	0.38822	0.165174	0.770471	0.888979	0.544712
SD	2R	12641433	12646332	-0.00344532	0.678848	0.125019	0.928299	0.819039	0.644454
SD	2R	12646333	12653325	2.52293e-05	0.450559	0.338235	0.20577	0.747939	0.739037
SD	2R	12653326	12659766	-0.0041778	0.727429	0.29932	0.277047	0.951492	0.44669
SD	2R	12659767	12665266	-0.0108857	0.966466	0.41034	0.119219	0.817056	0.647034
SD	2R	12665267	12669730	-0.0115047	0.974205	0.277778	0.330929	0.972072	0.420464
SD	2R	12669731	12673663	-0.00355627	0.687446	0.218182	0.542215	1.01791	0.350817
SD	2R	12673664	12679835	0.000262167	0.436801	0.215812	0.552397	0.879091	0.562339
SD	2R	12679836	12686582	0.00483439	0.22098	0.386758	0.13916	0.851127	0.599312
SD	2R	12686583	12690969	-0.0105348	0.962167	0.257269	0.387781	1.06316	0.294067
SD	2R	12690970	12697210	0.00366088	0.258383	0.328618	0.222741	1.16369	0.187876
SD	2R	12697211	12702748	0.000489494	0.423474	0.204082	0.603309	1.08	0.27687
SD	2R	12702749	12709170	-0.00265851	0.622528	0.378191	0.150615	1.55323	0.0245056
SD	2R	12709171	12715000	0.00133812	0.374463	0.235294	0.462452	0.810579	0.653912
SD	2R	12715001	12723177	0.00341548	0.269991	0.5	0.0598218	0.668296	0.829751
SD	2R	12723178	12728311	-0.00683633	0.859845	0.193792	0.643615	1.06585	0.291917
SD	2R	12728312	12732411	-0.00245701	0.60877	0.167832	0.756046	0.791515	0.680138
SD	2R	12732412	12737893	-6.72598e-05	0.458727	0.204485	0.601612	1.22425	0.134566
SD	2R	12737894	12745937	-0.00997984	0.951419	0.0979021	0.97412	0.751788	0.731298
SD	2R	12745938	12756565	-0.0130778	0.987532	0.138211	0.880356	0.895438	0.535254
SD	2R	12756566	12761934	-0.00803317	0.903697	0.346939	0.191769	0.815004	0.648753
SD	2R	12761935	12767056	-0.0077145	0.892519	0.15508	0.815019	0.951108	0.448409
SD	2R	12767057	12772304	-0.0026757	0.624678	0.214853	0.555791	0.989262	0.397248
SD	2R	12772305	12778469	-0.00181346	0.567928	0.285714	0.308867	0.658753	0.837059
SD	2R	12778470	12783904	-0.00662847	0.852107	0.285024	0.313958	0.939732	0.466036
SD	2R	12783905	12789741	-0.00598168	0.824592	0.201552	0.612219	0.736853	0.755374
SD	2R	12789742	12794521	0.0132119	0.0644884	0.436467	0.0971574	0.853008	0.597163
SD	2R	12794522	12799346	-0.00122678	0.530525	0.180003	0.709376	1.04469	0.316423
SD	2R	12799347	12804805	-0.00811813	0.905417	0.111888	0.955028	0.723813	0.767412
SD	2R	12804806	12810211	-0.00222427	0.594583	0.320905	0.236742	0.610481	0.863285
SD	2R	12810212	12815206	-0.0057122	0.812554	0.395257	0.130675	0.73764	0.753224
SD	2R	12815207	12821148	0.00803983	0.136285	0.340426	0.201952	0.723065	0.767842
SD	2R	12821149	12827823	0.0252075	0.0219261	0.423077	0.107764	0.946351	0.457438
SD	2R	12827824	12834903	0.00443136	0.233448	0.531571	0.0462452	0.98438	0.404557
SD	2R	12834904	12845994	0.00839207	0.132846	0.334523	0.209164	1.06502	0.292347
SD	2R	12845995	12853748	0.0104944	0.0958727	0.172085	0.744591	0.706806	0.790198
SD	2R	12853749	12859004	-0.00697139	0.865004	0.0814403	0.981756	0.729071	0.762253
SD	2R	12859005	12863995	0.00200269	0.341788	0.333333	0.210437	1.14992	0.198624
SD	2R	12863996	12870499	-0.000116614	0.463887	0.320513	0.23759	0.673412	0.824162
SD	2R	12870500	12875940	0.00913473	0.114789	0.194631	0.639372	1.6713	0.0133276
SD	2R	12875941	12883024	-0.00745514	0.881341	0.190476	0.659737	0.90484	0.520206
SD	2R	12883025	12892495	-0.00278715	0.634136	0.228125	0.48706	0.796105	0.672829
SD	2R	12892496	12900323	-0.00567067	0.810404	0.14	0.873144	1.10326	0.252365
SD	2R	12900324	12912526	-0.00532888	0.794497	0.161003	0.78829	1.04779	0.312124
SD	2R	12912527	12927868	-0.00651027	0.846518	0.193333	0.644888	1.14076	0.208083
SD	2R	12927869	12945093	-0.00864211	0.919175	0.166667	0.763683	0.766483	0.711522
SD	2R	12945094	12959476	-0.00248166	0.61092	0.252781	0.401358	0.89918	0.530525
SD	2R	12959477	12967657	-0.00756378	0.8865	0.162918	0.775986	0.945041	0.459157
SD	2R	12967658	12973158	-0.00314513	0.658641	0.377551	0.152312	0.859399	0.589854
SD	2R	12973159	12980666	0.00345214	0.267842	0.199185	0.624098	0.833185	0.628547
SD	2R	12980667	12987092	-0.00934336	0.938091	0.225806	0.500212	0.908548	0.512898
SD	2R	12987093	12993391	-0.00340675	0.676698	0.285714	0.308867	0.946006	0.458298
SD	2R	12993392	12998542	0.0114252	0.0851247	0.226667	0.495121	0.882817	0.55632
SD	2R	12998543	13003883	0.00265511	0.306105	0.276808	0.335172	0.823888	0.638435
SD	2R	13003884	13011301	0.00788283	0.140155	0.229236	0.483666	0.914209	0.505159
SD	2R	13011302	13017178	0.00728116	0.154342	0.233749	0.470513	1.16473	0.187446
SD	2R	13017179	13022473	0.00243805	0.321152	0.378983	0.147645	1.18247	0.170679
SD	2R	13022474	13028266	-0.00593521	0.822442	0.4	0.125583	0.841204	0.616079
SD	2R	13028267	13035291	0.0109352	0.0915735	0.616279	0.0207891	0.942413	0.462597
SD	2R	13035292	13046605	-0.0078383	0.897248	0.623762	0.0195163	0.114399	0.995271
SD	2R	13046606	13052146	-0.000613219	0.496561	0.240602	0.447179	0.529181	0.912296
SD	2R	13052147	13058617	-0.0103692	0.958727	0.260547	0.377599	0.693545	0.806965
SD	2R	13058618	13070721	-0.00920783	0.932932	0.168142	0.754349	0.185488	0.990542
SD	2R	13070722	13075742	0.00283961	0.297506	0.4	0.125583	1.15742	0.191316
SD	2R	13075743	13079976	0.0110213	0.0898538	0.296688	0.283411	0.967602	0.426913
SD	2R	13079977	13087151	0.00617289	0.180997	0.18	0.709801	0.708723	0.787188
SD	2R	13087152	13093614	-0.00540952	0.796647	0.15	0.836657	0.873767	0.573517
SD	2R	13093615	13098068	-0.00572052	0.812984	0.497475	0.0640645	0.915204	0.504299
SD	2R	13098069	13103651	-0.00936513	0.939381	0.41129	0.117522	0.694132	0.806105
SD	2R	13103652	13109865	-0.0013074	0.535684	0.277221	0.334323	0.809363	0.655202
SD	2R	13109866	13116448	-0.00168307	0.55804	0.208054	0.587611	0.84973	0.600602
SD	2R	13116449	13129619	-0.000597426	0.495701	0.232025	0.47518	0.340444	0.974635
SD	2R	13129620	13135723	0.000107731	0.44368	0.28748	0.306322	0.711384	0.78031
SD	2R	13135724	13141072	0.00342779	0.269132	0.42615	0.105643	1.05039	0.308684
SD	2R	13141073	13145432	-0.0134241	0.989252	0.710526	0.0093339	1.10127	0.255374
SD	2R	13145433	13151982	-0.00367034	0.693035	0.293333	0.291896	1.10161	0.254084
SD	2R	13151983	13159780	-0.0119478	0.978934	0.25564	0.393297	0.664493	0.83362
SD	2R	13159781	13168489	0.000351803	0.431212	0.710526	0.0093339	1.29354	0.094583
SD	2R	13168490	13175235	-0.00365153	0.691316	0.540351	0.0424268	1.04094	0.322442
SD	2R	13175236	13182949	-0.0103918	0.959157	0.127879	0.919813	0.769191	0.708512
SD	2R	13182950	13189664	-0.00361844	0.690026	0.118433	0.939754	0.845158	0.607911
SD	2R	13189665	13198795	-0.00270184	0.626397	0.229199	0.48409	1.18122	0.171969
SD	2R	13198796	13206486	-0.00124492	0.532674	0.464341	0.0852779	1.09183	0.264402
SD	2R	13206487	13212953	0.000383595	0.429493	0.243341	0.439542	0.789913	0.681857
SD	2R	13212954	13220392	0.00353321	0.264832	0.283961	0.31608	0.704055	0.793637
SD	2R	13220393	13227876	-0.00591326	0.820292	0.231998	0.475605	0.602669	0.868874
SD	2R	13227877	13235942	0.00189017	0.346948	0.304878	0.264319	1.07885	0.2773
SD	2R	13235943	13244389	-0.00576316	0.815563	0.223105	0.514213	0.93914	0.466896
SD	2R	13244390	13256527	-5.04795e-05	0.456148	0.162068	0.781926	0.353025	0.972915
SD	2R	13256528	13269020	-0.00170973	0.559329	0.541054	0.0420025	0.700538	0.799656
SD	2R	13269021	13275575	-0.00220179	0.592863	0.25906	0.383114	0.33541	0.975494
SD	2R	13275576	13283026	-0.0105111	0.961307	0.106667	0.96224	0.995561	0.385211
SD	2R	13283027	13290810	-5.89061e-05	0.457438	0.181208	0.701739	0.582913	0.883061
SD	2R	13290811	13299837	-0.00112729	0.525795	0.380952	0.143403	0.760695	0.72184
SD	2R	13299838	13310138	-0.0101466	0.954428	0.133874	0.899024	1.00866	0.364144
SD	2R	13310139	13325571	0.00093845	0.403267	0.246377	0.428935	0.831157	0.630696
SD	2R	13325572	13334437	-0.00188846	0.574377	0.204485	0.601612	0.83397	0.626827
SD	2R	13334438	13343386	0.0061671	0.181427	0.318396	0.239711	1.21753	0.140585
SD	2R	13343387	13355714	0.0119886	0.0795357	0.363636	0.16801	1.51732	0.0292347
SD	2R	13355715	13363299	0.000264389	0.436371	0.5	0.0598218	0.930363	0.484953
SD	2R	13363300	13369694	0.000586415	0.420034	0.192019	0.65507	0.490941	0.933792
SD	2R	13369695	13380642	-0.000460835	0.487962	0.198908	0.624947	0.218291	0.987532
SD	2R	13380643	13383980	-0.00215899	0.589854	0.222973	0.515486	0.738585	0.750215
SD	2R	13383981	13390714	-0.00448326	0.742476	0.419753	0.110734	1.12106	0.230439
SD	2R	13390715	13398186	-0.00183907	0.570507	0.193333	0.644888	1.19114	0.160791
SD	2R	13398187	13407642	0.00208767	0.337489	0.45	0.0912176	0.99818	0.380052
SD	2R	13407643	13419083	0.0190299	0.0361135	0.213699	0.561307	1.58999	0.0206363
SD	2R	13419084	13431571	-0.00103084	0.520636	0.186667	0.678829	0.831633	0.629837
SD	2R	13431572	13447446	0.00481757	0.22184	0.337838	0.206619	0.936019	0.474205
SD	2R	13447447	13463738	-0.00371077	0.696475	0.113333	0.952906	1.04936	0.309544
SD	2R	13463739	13481382	-0.000878415	0.513758	0.288602	0.302503	1.01733	0.352107
SD	2R	13481383	13490422	-0.00598564	0.825881	0.441202	0.0941875	0.902396	0.525365
SD	2R	13490423	13497960	-0.00611681	0.8319	0.155022	0.815443	0.378769	0.968186
SD	2R	13497961	13502170	0.00168434	0.356406	0.135135	0.89266	1.11256	0.239037
SD	2R	13502171	13508164	-0.00458008	0.748925	0.156463	0.808231	0.944749	0.460017
SD	2R	13508165	13513752	0.00316487	0.281169	0.226667	0.495121	0.653667	0.840069
SD	2R	13513753	13522038	-6.58753e-05	0.458298	0.2252	0.503182	0.87451	0.572227
SD	2R	13522039	13528944	-0.0100884	0.953998	0.37763	0.151888	0.984956	0.403697
SD	2R	13528945	13535771	0.00188805	0.347377	0.138293	0.879932	0.750982	0.733018
SD	2R	13535772	13540862	-0.00121075	0.529665	0.153285	0.82605	0.634774	0.851677
SD	2R	13540863	13546938	-0.0119847	0.979364	0.260274	0.378871	0.497143	0.930353
SD	2R	13546939	13551775	-0.00303446	0.652623	0.241379	0.445482	1.09781	0.258383
SD	2R	13551776	13562195	0.0124962	0.0726569	0.311911	0.250742	0.774605	0.704213
SD	2R	13562196	13569252	0.00301781	0.288478	0.215675	0.553246	0.600144	0.871023
SD	2R	13569253	13574460	0.00694005	0.162511	0.346774	0.192618	0.883178	0.55546
SD	2R	13574461	13580681	0.00013104	0.44239	0.13491	0.893084	1.15588	0.192605
SD	2R	13580682	13586401	-0.00748211	0.882201	0.160839	0.789139	0.806601	0.659501
SD	2R	13586402	13589989	-0.00277497	0.632846	0.264968	0.363174	0.761426	0.72012
SD	2R	13589990	13595977	-0.0077241	0.893809	0.22695	0.493848	0.845643	0.607051
SD	2R	13595978	13601530	-0.00286056	0.641015	0.159166	0.793806	0.97997	0.410146
SD	2R	13601531	13611046	0.00587815	0.190886	0.176471	0.72465	0.917128	0.50043
SD	2R	13611047	13619272	-7.6067e-05	0.459157	0.220779	0.526941	1.28875	0.0988822
SD	2R	13619273	13625725	-0.00690078	0.862855	0.106667	0.96224	1.31218	0.0877042
SD	2R	13625726	13634256	-0.00137305	0.539553	0.166667	0.763683	1.19849	0.156062
SD	2R	13634257	13640931	-0.00353627	0.686586	0.155676	0.811201	0.939131	0.467756
SD	2R	13640932	13646119	-0.00405187	0.72012	0.15055	0.835384	0.630607	0.852537
SD	2R	13646120	13653499	-0.00569203	0.811694	0.140699	0.871022	0.895396	0.535684
SD	2R	13653500	13660324	-0.00998256	0.951849	0.076016	0.983878	0.806557	0.659931
SD	2R	13660325	13666178	-0.0052112	0.790628	0.161074	0.786593	0.538484	0.906277
SD	2R	13666179	13675640	-0.0102082	0.955718	0.314881	0.247348	1.2606	0.1092
SD	2R	13675641	13683130	0.00571844	0.195185	0.378111	0.151039	0.636274	0.850387
SD	2R	13683131	13691435	0.00623326	0.179278	0.370675	0.158676	0.547272	0.901978
SD	2R	13691436	13698554	-0.00175394	0.562339	0.192257	0.650827	1.37516	0.0636285
SD	2R	13698555	13704902	-0.00449416	0.744196	0.6	0.0241833	1.23692	0.121668
SD	2R	13704903	13710565	-0.00402639	0.717541	0.51336	0.0530335	1.03344	0.33061
SD	2R	13710566	13718321	0.00364673	0.259673	0.192053	0.652949	0.888888	0.545142
SD	2R	13718322	13723589	0.0147971	0.0520206	0.34	0.2028	1.37569	0.0631986
SD	2R	13723590	13731510	0.0010058	0.398538	0.316456	0.244803	0.864069	0.583405
SD	2R	13731511	13737385	-0.00232813	0.599742	0.18543	0.683072	0.928089	0.488392
SD	2R	13737386	13742432	-0.00279779	0.635426	0.279531	0.326262	1.12685	0.22356
SD	2R	13742433	13748433	-0.00373598	0.698624	0.389381	0.137039	0.70347	0.794497
SD	2R	13748434	13755198	-0.00108731	0.524076	0.140351	0.871871	1.15264	0.196045
SD	2R	13755199	13763956	-0.00472269	0.759673	0.391304	0.134493	0.951144	0.447979
SD	2R	13763957	13767673	0.00687638	0.163371	0.368478	0.16207	1.01903	0.348237
SD	2R	13767674	13770741	0.0127434	0.0687876	0.287346	0.306746	0.81066	0.653482
SD	2R	13770742	13775505	0.00233333	0.326311	0.22449	0.506152	0.762618	0.717971
SD	2R	13775506	13779434	0.000642447	0.417025	0.151931	0.830717	0.518334	0.921324
SD	2R	13779435	13783335	-0.00389096	0.708942	0.369565	0.160373	0.791287	0.680567
SD	2R	13783336	13787843	-0.00511908	0.784179	0.136516	0.888417	1.20137	0.154342
SD	2R	13787844	13792877	-0.00545183	0.799226	0.145695	0.855325	0.817349	0.646174
SD	2R	13792878	13797665	-0.00908635	0.928633	0.136769	0.887145	1.06002	0.295357
SD	2R	13797666	13801816	-0.0106806	0.963457	0.153846	0.820959	0.876549	0.566208
SD	2R	13801817	13806144	0.0105981	0.094583	0.448838	0.0920662	1.02711	0.339209
SD	2R	13806145	13810584	-0.00551022	0.802666	0.388105	0.138311	0.885195	0.552451
SD	2R	13810585	13815079	-0.0017546	0.562769	0.166295	0.766653	0.67257	0.825021
SD	2R	13815080	13821514	-0.00771576	0.893379	0.234449	0.468816	0.93795	0.469475
SD	2R	13821515	13828264	-0.00495057	0.773001	0.225452	0.501909	0.955652	0.44239
SD	2R	13828265	13833419	-0.00248535	0.61135	0.282023	0.322868	1.0278	0.338349
SD	2R	13833420	13840042	0.00118211	0.385641	0.333085	0.216801	1.41524	0.0533104
SD	2R	13840043	13845969	-0.00318349	0.661651	0.214286	0.559185	0.563921	0.894239
SD	2R	13845970	13852257	0.00388531	0.253224	0.377743	0.151464	1.11501	0.235598
SD	2R	13852258	13859739	0.000255791	0.437661	0.194254	0.642766	1.04052	0.323302
SD	2R	13859740	13866420	-0.00317483	0.661221	0.351145	0.187102	0.92946	0.486242
SD	2R	13866421	13873174	0.0124699	0.0730868	0.636364	0.0178193	1.4043	0.0550301
SD	2R	13873175	13879881	-0.00482282	0.765692	0.142038	0.867204	0.901982	0.527085
SD	2R	13879882	13887689	-0.00465699	0.754944	0.551402	0.0403055	1.42158	0.0511608
SD	2R	13887690	13893684	0.00256054	0.312984	0.273892	0.341112	0.993992	0.38908
SD	2R	13893685	13901352	-0.00347376	0.682287	0.190083	0.661858	0.836216	0.622528
SD	2R	13901353	13907955	-0.0116135	0.974635	0.0952381	0.976241	0.782592	0.691745
SD	2R	13907956	13915137	0.00854793	0.129407	0.208996	0.582096	1.14086	0.207653
SD	2R	13915138	13922455	0.00226185	0.328461	0.423077	0.10734	0.637839	0.849957
SD	2R	13922456	13929941	-0.00533545	0.794927	0.102273	0.969028	0.706709	0.790628
SD	2R	13929942	13934171	-0.00882506	0.923474	0.75	0.00636402	1.08961	0.268272
SD	2R	13934172	13939086	0.000966698	0.401548	0.427749	0.10437	0.836064	0.623388
SD	2R	13939087	13945177	-0.00258557	0.618229	0.211921	0.572762	0.918152	0.49871
SD	2R	13945178	13950520	-0.0049928	0.77601	0.111842	0.955452	1.16745	0.184007
SD	2R	13950521	13956700	-0.00303488	0.653052	0.205813	0.596945	0.620748	0.855546
SD	2R	13956701	13963172	-0.00638259	0.842218	0.230156	0.480272	0.552814	0.900258
SD	2R	13963173	13975198	0.0187338	0.0374033	0.315789	0.246076	0.225471	0.986242
SD	2R	13975199	13981192	-0.0020452	0.585125	0.151316	0.833263	1.05395	0.303955
[truncated: 8,099 more rows]
