# Supplementary material for: Ethanol resistance in Drosophila melanogaster has increased in parallel cold‐adapted populations and shows a variable genetic architecture within and between populations
Source: Ecol Evol. 2021 Oct 20;11(21):15364–76. doi: 10.1002/ece3.8228 (PMC8571616; doi:10.1002/ece3.8228)
Supplement: Supplementary file 5 — Table S5 [file ECE3-11-15364-s008.xlsx]

## Sheet: 0.025_regions
Table S5. Results from genetic differentiation analysis. Listed are regions that had a maximum value from any of three statistics: window FST, maximum SNP FST, and the hapoloytpe statistic X_MD that was in the 0.025 quantile, the nearest gene, and overlapping genes. A maximum of two non-outlier windows are allowed between two outlier windows to form an outlier region.
Population	Chromosome_Arm	start_pos	stop_pos	#total_windows	#outlier_windows	OverlapFbgns	OverlapGenes
EF	ChrX	11630596	11655084	1	1	FBgn0030331/FBgn0002577	CG15221/m
EF	ChrX	11706846	11736411	3	2	FBgn0030336/FBgn0262684/FBgn0030338/FBgn0030339/FBgn0030340	CG1578/CG43154/CG15741/Cyp28c1/CG15740
EF	ChrX	12192699	12201430	1	1	FBgn0259240	Ten-a
EF	ChrX	12234056	12240271	1	1	FBgn0259240/FBgn0030384	Ten-a/CG2577
EF	Chr2L	6310792	6316234	1	1	FBgn0260452/FBgn0053531	CG13984/Ddr
EF	Chr2L	6370627	6376492	1	1	FBgn0031805/FBgn0043854	CG9505/slam
EF	Chr3L	1786941	1798034	1	1	FBgn0024510/FBgn0250789/FBgn0011573/FBgn0035273	dlt/alpha-Spec/Cdc37/CG12020
EF	Chr3L	1880474	1885861	1	1	FBgn0035287/FBgn0000109/FBgn0262624	CG13937/Aprt/Tmhs
EF	Chr3L	2300439	2304873	1	1	FBgn0264002/FBgn0035331	DmsR-2/DmsR-1
EF	Chr3L	2558010	2564266	1	1	FBgn0010909	msn
EF	Chr3L	2859315	2865733	1	1	FBgn0263392	CG43444
EF	Chr3L	2923313	2943119	1	1	FBgn0035380/FBgn0262593	CG9970/Shab
EF	Chr3L	3285934	3290755	1	1	FBgn0035429	CG12017
EF	Chr3L	3822251	3830188	1	1	FBgn0064227/FBgn0004875	Rdh/enc
EF	Chr3L	4176469	4183496	1	1	FBgn0035504/FBgn0035505/FBgn0040697	Teh4/Teh2/Teh3
EF	Chr3L	4360337	4365720	1	1	FBgn0035533/FBgn0035534/FBgn0053514	Cip4/mRpS6/CG33514
EF	Chr3L	4462136	4484987	3	3	FBgn0035548/FBgn0040699/FBgn0052241/FBgn0052249/FBgn0052248/FBgn0035550/FBgn0035551/FBgn0035552/FBgn0035553	CG15023/CG15024/CG32241/CG32249/CG32248/CG11349/CG7465/CG11350/CG13722
SD	ChrX	2955816	2963988	1	1	FBgn0029649/FBgn0028369	CG4116/kirre
SD	ChrX	3001336	3008277	1	1	FBgn0028369	kirre
SD	ChrX	3272901	3284593	1	1	FBgn0262656	dm
SD	ChrX	3469164	3474255	1	1	FBgn0028961	AlstR
SD	ChrX	3597965	3605343	1	1	FBgn0023215/FBgn0015286	Mnt/Rala
SD	ChrX	3619690	3630111	1	1	FBgn0086899	tlk
SD	ChrX	3685792	3705241	1	1	FBgn0029676/FBgn0021738/FBgn0260484/FBgn0264954/FBgn0000542	HIP-R/Crg-1/HIP/fd3F/ec
SD	ChrX	3903593	3912154	1	1	FBgn0029690/FBgn0263772	CG6414/CG43689
SD	ChrX	3940243	3948009	1	1	FBgn0029690/FBgn0263772	CG6414/CG43689
SD	ChrX	4078617	4086415	1	1	FBgn0000635	Fas2
SD	ChrX	4205631	4216226	1	1	FBgn0040906/FBgn0002707/FBgn0029704/FBgn0040907	CG15579/mei-9/CG2982/mRpL33
SD	ChrX	4448822	4474125	3	2	FBgn0029715/FBgn0029716/FBgn0029717/FBgn0052773	CG11444/CG3546/CG12684/CG32773
SD	ChrX	4579529	4588122	1	1	FBgn0022768/FBgn0011760	Pp2C1/ctp
SD	ChrX	4655715	4660300	1	1	FBgn0029723/FBgn0029724	Proc-R/CG15472
SD	ChrX	4717099	4721103	1	1	FBgn0029728/FBgn0029729/FBgn0260971	CG2861/CG12682/CG42594
SD	ChrX	4911078	4918116	1	1	FBgn0029740/FBgn0003028	CG12680/ovo
SD	ChrX	5520670	5528987	1	1	FBgn0259994	CG42492
SD	ChrX	5613260	5626522	1	1	FBgn0053080/FBgn0052758/FBgn0029795	CG33080/CG32758/CG15773
SD	ChrX	5860145	5866286	1	1	FBgn0005390/FBgn0029830	fs(1)M3/Grip
SD	ChrX	6065207	6088718	2	2	FBgn0264386/FBgn0052750	Ca-alpha1T/CG32750
SD	ChrX	6098516	6101547	1	1	FBgn0040069/FBgn0029848	vanin-like/Btd
SD	ChrX	6191156	6197905	1	1	FBgn0029861/FBgn0043796/FBgn0029863	CG3815/CG12219/CG3823
SD	ChrX	6272099	6279227	1	1	FBgn0003139/FBgn0053664/FBgn0053669	PpV/CG33664/CG33669
SD	ChrX	6300471	6306661	1	1	FBgn0053669/FBgn0053668	CG33669/CG33668
SD	ChrX	6392618	6399273	1	1	FBgn0259242	CG42340
SD	ChrX	6452462	6487252	3	2	FBgn0085446/FBgn0029877/FBgn0029878	CG34417/CG17717/Pat1
SD	ChrX	6640915	6648359	1	1	FBgn0029897/FBgn0029898	RpL17/CG14439
SD	ChrX	6848465	6873557	4	3	FBgn0029922/FBgn0052732/FBgn0029924/FBgn0029925/FBgn0004646	CG14431/CG32732/CG4586/CG3040/ogre
SD	ChrX	7013154	7036552	2	2	FBgn0027342/FBgn0029939	fz4/CG9650
SD	ChrX	7486637	7499147	1	1	FBgn0029952/FBgn0004198	CG12689/ct
SD	ChrX	7596038	7622114	3	2	FBgn0262979/FBgn0029504/FBgn0029955/FBgn0022786/FBgn0027553	CG43287/CHES-1-like/CG15478/Hira/NELF-B
SD	ChrX	7733435	7772598	6	5	FBgn0029962/FBgn0029963/FBgn0029964/FBgn0029965/FBgn0000427/FBgn0029966/FBgn0259190	CG1402/CG10920/CG1409/Ir7b/dec-1/Ir7c/Ir7d
SD	ChrX	7790994	7803831	1	1	FBgn0040087/FBgn0261592/FBgn0010292/FBgn0029974/FBgn0029975	p115/RpS6/bys/dpr14/CG1444
SD	ChrX	7967201	7974069	1	1	FBgn0029992/FBgn0029993/FBgn0029994	Upf2/CG1571/CG2254
SD	ChrX	8005806	8013678	1	1	FBgn0040319/FBgn0029999/FBgn0030000	Gclc/CG1575/CG2260
SD	ChrX	8120107	8127482	1	1	FBgn0261873	sdt
SD	ChrX	8207080	8224149	3	2	FBgn0263778/FBgn0015519	CG43695/nAcRalpha-7E
SD	ChrX	8331047	8339470	1	1	FBgn0030037/FBgn0030038/FBgn0030039/FBgn0021767	CG12125/CG1440/CG12123/org-1
SD	ChrX	8395955	8403414	1	1	FBgn0053181	CG33181
SD	ChrX	8505703	8509170	1	1	FBgn0030054/FBgn0004102	Caf1-180/oc
SD	ChrX	8521888	8528877	1	1	FBgn0030054/FBgn0004102	Caf1-180/oc
SD	ChrX	8556372	8561319	1	1	FBgn0004102/FBgn0030055	oc/CG12772
SD	ChrX	8757656	8762588	1	1	FBgn0030065	CG12075
SD	ChrX	8800688	8804661	1	1	FBgn0011586/FBgn0261549	e(r)/rdgA
SD	ChrX	8819840	8829140	1	1	FBgn0261549/FBgn0030073	rdgA/CG10962
SD	ChrX	8903940	8909002	1	1	FBgn0261549	rdgA
SD	ChrX	8972940	8987089	1	1	FBgn0030081/FBgn0030082/FBgn0052707/FBgn0052708/FBgn0052706/FBgn0030085/FBgn0030086/FBgn0030087	CG7246/HP1b/APC4/CG32708/CG32706/CG6999/CG7033/CG7766
SD	ChrX	9033746	9069516	3	2	FBgn0030090/FBgn0030091/FBgn0030092/FBgn0030093/FBgn0004828/FBgn0014868/FBgn0040467/FBgn0040931/FBgn0030096/FBgn0026206	fend/CG7065/fh/dalao/His3.3B/Ost48/Dip1/CG9034/Zpr1/mei-P26
SD	ChrX	9207360	9210656	1	1	FBgn0002576/FBgn0040235	lz/c12.1
SD	ChrX	9301925	9308312	1	1	FBgn0261260	mgl
SD	ChrX	9317766	9324233	1	1	FBgn0261260	mgl
SD	ChrX	9396398	9402047	1	1	FBgn0261260/FBgn0052700	mgl/CG32700
SD	ChrX	9534494	9557457	3	2	FBgn0028341/FBgn0030148/FBgn0261617	l(1)G0232/CG3106/nej
SD	ChrX	9703542	9714150	2	2	FBgn0052698	CG32698
SD	ChrX	9726019	9733222	1	1	FBgn0052698	CG32698
SD	ChrX	9796586	9805333	2	2	FBgn0030161/FBgn0030162/FBgn0026415	CG15249/CG1986/Idgf4
SD	ChrX	10007515	10014062	1	1	FBgn0083940	CG34104
SD	ChrX	10029439	10042746	1	1	FBgn0083940	CG34104
SD	ChrX	10053666	10059696	1	1	FBgn0264503	CG43902
SD	ChrX	10241928	10257328	1	1	FBgn0263997/FBgn0028331	CG43740/l(1)G0289
SD	ChrX	10403274	10409971	1	1	FBgn0085443	spri
SD	Chr2R	6633594	6640507	1	1	FBgn0053144	CG33144
SD	Chr2R	6734285	6739421	1	1	FBgn0050015	CG30015
SD	Chr2R	6815537	6822552	1	1	FBgn0033573/FBgn0033574	Obp47a/Spn47C
SD	Chr2R	7032305	7038608	1	1	FBgn0033579/FBgn0033580/FBgn0033581/FBgn0040764	CG13229/CG13231/CG12391/CG13230
SD	Chr2R	7046915	7063934	3	3	FBgn0033579/FBgn0003396	CG13229/shn
SD	Chr2R	7537718	7551217	2	2	FBgn0033639/FBgn0085257/FBgn0044020/FBgn0033640/FBgn0050035	CG9003/CG34228/Roc2/CG13198/Tret1-1
SD	Chr2R	7636198	7643730	1	1	FBgn0033649/FBgn0033652	pyr/ths
SD	Chr2R	7704042	7721599	2	2	FBgn0033652/FBgn0033653/FBgn0033654	ths/CG13192/Sobp
SD	Chr2R	7837884	7847470	1	1	FBgn0033668	CG13188
SD	Chr2R	7968443	7980062	1	1	FBgn0033679/FBgn0033680/FBgn0086677	CG8888/CG13186/jeb
SD	Chr2R	8076976	8092829	2	2	FBgn0033696/FBgn0033697/FBgn0033698/FBgn0033699/FBgn0020377	Cyp6g2/Cyp6t3/CG8858/RpS11/Sr-CII
SD	Chr2R	8351702	8360016	1	1	FBgn0010238/FBgn0033741/FBgn0033740/FBgn0033742	Lac/CG8545/dgt5/CG8550
SD	Chr2R	8414274	8420398	1	1	FBgn0053632/FBgn0011592/FBgn0053752	CG33632/fra/CG33752
SD	Chr2R	8433102	8453550	3	2	FBgn0053752/FBgn0050056/FBgn0011592/FBgn0053775/FBgn0033753	CG33752/CG30056/fra/CG33775/Cyp301a1
SD	Chr2R	8485926	8497918	2	2	FBgn0027356	Amph
SD	Chr2R	8513221	8519075	1	1	FBgn0050054/FBgn0033756/FBgn0033757	CG30054/CG17760/muskelin
SD	Chr2R	8549259	8554850	1	1	FBgn0261673	nemy
SD	Chr2R	8738811	8755932	1	1	FBgn0033777	CG17574
SD	Chr2R	8782581	8787592	1	1	FBgn0003975/FBgn0010488	vg/NAT1
SD	Chr2R	8831382	8836254	1	1	FBgn0004512/FBgn0265186	Mdr49/CG44251
SD	Chr2R	8935210	8939762	1	1	FBgn0033788/FBgn0033789/FBgn0033791	CG13323/CG13324/Drl-2
SD	Chr2R	8957737	8964455	1	1	FBgn0033791	Drl-2
SD	Chr2R	8997310	9009578	2	2	FBgn0265429/FBgn0033792	CG44341/CG13325
SD	Chr2R	9183791	9197208	2	2	FBgn0052843/FBgn0033826/FBgn0033827/FBgn0265104	Dh31-R1/CG4734/CG17047/CG44206
SD	Chr2R	9386840	9394937	1	1	FBgn0004638/FBgn0033845/FBgn0033846/FBgn0024556	drk/mars/mip120/EfTuM
SD	Chr2R	9439189	9443675	1	1	FBgn0053156/FBgn0014877/FBgn0033855	CG33156/Roe1/link
SD	Chr2R	10029615	10035670	1	1	FBgn0040752/FBgn0033897	Prosap/Rcd1
SD	Chr2R	10190000	10199258	1	1	FBgn0033921/FBgn0085408	tej/Shroom
SD	Chr2R	10382562	10395271	1	1	FBgn0001332/FBgn0024698/FBgn0261823	L/Cpsf160/Asx
SD	Chr2R	10569792	10582148	2	2	FBgn0020269	mspo
SD	Chr2R	10600475	10607141	1	1	FBgn0020269/FBgn0033958	mspo/CG12858
SD	Chr2R	10688146	10693318	1	1	FBgn0001319	kn
SD	Chr2R	10727436	10761163	4	3	FBgn0033970/FBgn0016684/FBgn0033971/FBgn0027783/FBgn0028434/FBgn0033972/FBgn0033973/FBgn0053506/FBgn0053505/FBgn0264962/FBgn0013773/FBgn0015714	CG10205/NaPi-T/CG10209/SMC2/Ercc1/Ciao1/HPS1/CG33506/U3-55K/Inr-a/Cyp6a22/Cyp6a17
SD	Chr2R	10830562	10838696	1	1	FBgn0033985/FBgn0261854	CG10257/aPKC
SD	Chr2R	11002594	11025088	1	1	FBgn0053467/FBgn0015371	CG33467/chn
SD	Chr2R	11238857	11249335	1	1	FBgn0034013	unc-5
SD	Chr2R	11418827	11425177	1	1	FBgn0019968/FBgn0050471	Khc-73/CG30471
SD	Chr2R	11504850	11535905	3	2	FBgn0260429	CG42524
SD	Chr2R	11706467	11714593	1	1	FBgn0083919/FBgn0053465/FBgn0003130	Zasp52/CG33465/Poxn
SD	Chr2R	11853440	11863954	1	1	FBgn0265045	Strn-Mlck
SD	Chr2R	12195398	12201310	1	1	FBgn0262946/FBgn0085428	CG43265/Nox
SD	Chr2R	12540760	12545176	1	1	FBgn0024319/FBgn0024315	Nach/Picot
SD	Chr2R	12702749	12709170	1	1	FBgn0034159/FBgn0034160/FBgn0085488	CG15615/CG5550/CG34459
SD	Chr2R	12821149	12827823	1	1	FBgn0264329/FBgn0264330/FBgn0003091	CG43788/CG43789/Pkc53E
SD	Chr2R	12870500	12875940	1	1	FBgn0004580	Cbp53E
SD	Chr2R	13028267	13046605	2	2	FBgn0262567/FBgn0034201/FBgn0034202/FBgn0050458/FBgn0050457	CG43107/CG17290/CG17287/CG30458/CG30457
SD	Chr2R	13141073	13145432	1	1	FBgn0046294/FBgn0262961/FBgn0262568/FBgn0265487	CG12699/CG43272/CG43108/mbl
SD	Chr2R	13159781	13168489	1	1	FBgn0265487	mbl
SD	Chr2R	13407643	13419083	1	1	FBgn0263197	Patronin
SD	Chr2R	13698555	13704902	1	1	FBgn0259211	grh
SD	Chr2R	13866421	13873174	1	1	FBgn0034286	dpr13
SD	Chr2R	13929942	13934171	1	1	FBgn0034289/FBgn0034290/FBgn0034291/FBgn0034292	CG10910/CG5773/CG5770/CG5767
SD	Chr2R	14085855	14093964	1	1	FBgn0053958/FBgn0050114	CG33958/CG30114
SD	Chr2R	14395870	14406583	2	2	FBgn0034354/FBgn0262476	GstE11/CG43066
SD	Chr2R	14557532	14562646	1	1	FBgn0023214/FBgn0034374	edl/CG15086
SD	Chr2R	15098776	15104810	1	1	FBgn0263395	hppy
SD	Chr2R	15221066	15228306	1	1	FBgn0054045/FBgn0034435	CG34045/CG9975
SD	Chr2R	15554742	15576658	3	2	FBgn0015949/FBgn0028372/FBgn0040730/FBgn0085227/FBgn0034467/FBgn0040729	hrg/isopeptidase-T-3/CG15127/CG34198/CG15128/CG15126
SD	Chr2R	15589151	15596124	1	1	FBgn0046879/FBgn0034470/FBgn0034471	Obp56c/Obp56d/Obp56e
SD	Chr2R	15999733	16007239	1	1	FBgn0004364/FBgn0034481	18w/CG11041
SD	Chr2R	16267194	16290643	3	2	FBgn0034507/FBgn0086604	CG11192/CG12484
SD	Chr2R	16532018	16540702	1	1	FBgn0034537/FBgn0034540/FBgn0034538	DMAP1/Lrt/CG16799
SD	Chr2R	16676155	16682938	1	1	FBgn0263741/FBgn0263742/FBgn0263760/FBgn0263743/FBgn0034551/FBgn0011674	CG43666/CG43667/CG43677/CG43668/CG15225/insc
SD	Chr2R	16731743	16736741	1	1	FBgn0011674/FBgn0034552	insc/CG17999
SD	Chr2R	16793314	16798229	1	1	FBgn0015524/FBgn0034560	otp/CG9235
SD	Chr2R	16980849	16985707	1	1	FBgn0011824/FBgn0085425	CG4038/CG34396
SD	Chr2R	18154748	18162375	1	1	FBgn0020307	dve
SD	Chr2R	18183881	18188827	1	1	FBgn0034717/FBgn0034718	CG5819/wdp
SD	Chr2R	18352382	18359301	1	1	FBgn0034730/FBgn0034731/FBgn0034732	ppk12/CG10384/CG3701
SD	Chr2R	18882131	18901792	3	2	FBgn0034808/FBgn0261705	CG9896/CG42741
SD	Chr2R	19083861	19089695	1	1	FBgn0085400	CG34371
SD	Chr2R	19237273	19245702	1	1	FBgn0034846/FBgn0085239/FBgn0050409/FBgn0050410/FBgn0034849/FBgn0034850	CG9863/CG34210/CG30409/Rpi/CG3500/CG9875
FR1	ChrX	14654980	14661002	1	1	FBgn0030576/FBgn0030577	CG15890/CG5334
FR1	ChrX	14729563	14733571	1	1	FBgn0030582/FBgn0030583/FBgn0030584/FBgn0052590/FBgn0264078	CG14411/CG14410/CG14407/CG32590/Flo-2
FR1	ChrX	14743540	14748927	1	1	FBgn0030587/FBgn0030588/FBgn0030589	CG9522/CG9521/CG9519
FR1	ChrX	14769404	14776103	1	1	FBgn0030591	CG9517
FR1	ChrX	14818082	14830346	2	2	FBgn0030598/FBgn0052591/FBgn0264078/FBgn0027601	CG9503/CG32591/Flo-2/pdgy
FR1	ChrX	14866851	14873091	1	1	FBgn0000535	eag
FR1	ChrX	14937871	14951781	2	2	FBgn0052594/FBgn0030603/FBgn0030600	be/CG5541/hiw
FR1	ChrX	15045444	15067356	3	2	FBgn0030617/FBgn0263994	CG9095/CG43737
FR1	ChrX	15126648	15132675	1	1	FBgn0030622/FBgn0030623	CG9101/PPYR1
FR1	ChrX	15593752	15606682	1	1	FBgn0030668/FBgn0030669/FBgn0030670/FBgn0030671/FBgn0030672/FBgn0030673/FBgn0030674	CG8128/CG9240/Pis/CG8134/CG9281/CG15601/CG8184
FR1	Chr2L	3970908	3975524	1	1	FBgn0051774	fred
FR1	Chr2L	4059226	4064470	1	1	FBgn0000547	ed
FR1	Chr2L	4157536	4162479	1	1	FBgn0031585/FBgn0026394	CG2955/Or24a
FR1	Chr2L	4436856	4446435	1	1	FBgn0085207/FBgn0262358/FBgn0031602/FBgn0259958/FBgn0031603/FBgn0027609/FBgn0031604	CG34178/CG43056/CG15431/Sfp24F/CG15432/morgue/Elp3
FR1	Chr2L	4553889	4561393	1	1	FBgn0053196	dp
FR1	Chr2L	4656810	4670711	1	1	FBgn0031619/FBgn0031620	CG3355/CG11929
FR1	Chr2L	4816790	4823605	1	1	FBgn0031631/FBgn0031632	CG3225/CG15628
FR1	Chr2L	4834240	4841915	1	1	FBgn0031634/FBgn0031635/FBgn0031636/FBgn0031637	Ir25a/CG15626/CG12194/CG2950
FR1	Chr2L	5169411	5179969	1	1	FBgn0261836	Msp-300
FR1	Chr2L	5190670	5222196	6	4	FBgn0261836/FBgn0031688/FBgn0031689/FBgn0031690/FBgn0250847/FBgn0031692/FBgn0003716	Msp-300/Cyp28d2/Cyp28d1/CG7742/CG14034/TpnC25D/tkv
FR1	Chr2L	5347451	5365226	3	3	FBgn0016920	nompC
FR1	Chr2L	5836822	5847916	2	2	FBgn0085410	TrissinR
FR1	Chr2L	5939659	5945967	1	1	FBgn0015381/FBgn0261055/FBgn0001128	dsf/Sfp26Ad/Gpdh
FR1	Chr2L	6032513	6038052	1	1	FBgn0031765/FBgn0025742/FBgn0031766/FBgn0051643	CG9109/mtm/CG9117/CG31643
FR1	Chr2L	6106250	6109079	1	1	FBgn0051641	stai
FR1	Chr2L	6649304	6680512	2	2	FBgn0051635/FBgn0031842/FBgn0051633/FBgn0051636/FBgn0028467/FBgn0031844/FBgn0263200/FBgn0028990/FBgn0000392/FBgn0085339/FBgn0000351/FBgn0031848/FBgn0028703	CG31635/Tango1/CG31633/CG31636/CG11070/CG13771/Galt/Spn27A/cup/CG34310/cort/CG11329/Nhe3
FR1	Chr2L	6861493	6866173	1	1	FBgn0031865	Nha1
FR1	Chr2L	7137995	7142687	1	1	FBgn0085407	Pvf3
FR1	Chr2L	7618944	7626250	1	1	FBgn0031926/FBgn0264087	CG6739/Slob
FR1	Chr2L	7798814	7835947	5	5	FBgn0031950/FBgn0031951/FBgn0031952/FBgn0261800/FBgn0027515/FBgn0020618/FBgn0004177/FBgn0262546	Herp/r2d2/cdc14/LanB1/CG7115/Rack1/mts/CG43100
FR1	Chr2L	7884093	7916569	5	4	FBgn0261790/FBgn0083968/FBgn0031961/FBgn0051902/FBgn0053121/FBgn0085450	SmE/CG34132/CG7102/Spn28Da/Spn28Db/Snoo
FR1	Chr2L	7927174	7953739	5	3	FBgn0085450	Snoo
FR1	Chr2L	8244844	8258649	3	2	FBgn0032010/FBgn0003502	CG8086/Btk29A
FR1	Chr2L	8513231	8530711	2	2	FBgn0032051/FBgn0032052/FBgn0032053/FBgn0032054/FBgn0032055/FBgn0016122/FBgn0085470/FBgn0250903/FBgn0028394	CG13097/CG13089/mRpL51/CG13090/CG13091/Acer/lmgB/lmgA/CG17834
FR1	Chr2L	8568802	8573788	1	1	FBgn0011259	Sema-1a
FR1	Chr2L	9089881	9094689	1	1	FBgn0032095/FBgn0051609	Toll-4/CG31609
FR1	Chr2L	10754541	10760963	1	1	FBgn0032297/FBgn0027550	CG17124/CG6495
FR1	Chr2L	11041114	11048536	1	1	FBgn0032330	Samuel
FR1	Chr2L	11354021	11358681	1	1	FBgn0032360/FBgn0000287	CG14926/salr
FR1	Chr2L	11469791	11475261	1	1	FBgn0261648/FBgn0263087	salm/CG43355
FR1	Chr2L	11570434	11584473	2	2	FBgn0263386/FBgn0028412	CG43438/Mst33A
FR1	Chr2L	11709673	11733558	3	2	FBgn0032372/FBgn0032373	CG4988/Vha100-5
FR1	Chr2L	11835381	11841314	1	1	FBgn0265349/FBgn0259963/FBgn0264815/FBgn0259964/FBgn0264564/FBgn0051704/FBgn0264750	Sfp33A4/Sfp33A2/Pde1c/Sfp33A3/CG43936/CG31704/CG44008
FR1	Chr2L	11981710	12016974	2	2	FBgn0032387/FBgn0032388/FBgn0085192/FBgn0261266/FBgn0032390/FBgn0032391/FBgn0051866/FBgn0042127/FBgn0051864/FBgn0051865/FBgn0042125/FBgn0032393/FBgn0032394/FBgn0014019/FBgn0032395	CG16965/CG6686/CG34163/zuc/dgt2/escl/Ada1-2/CG18789/Qtzl/Ada1-1/CG18787/CG12264/CG6746/Rh5/CG6734
FR1	Chr2L	12568751	12575231	1	1	FBgn0259176/FBgn0085424	bun/nub
FR1	Chr2L	12805564	12811429	1	1	FBgn0032457/FBgn0015399	CG15483/kek1
FR1	Chr2L	12868776	12897286	4	3	FBgn0015399/FBgn0040508	kek1/ACXC
FR1	Chr2L	13003987	13014891	1	1	FBgn0265262/FBgn0021796/FBgn0032467	Vha68-1/Tor/CG9934
FR1	Chr2L	13050647	13057341	1	1	FBgn0262160	CG9932
FR1	Chr2L	13495036	13514808	2	2	FBgn0263354/FBgn0023407/FBgn0053640	CG42784/B4/CG33640
FR1	Chr2L	13771032	13791394	2	2	FBgn0051813/FBgn0028541/FBgn0263206/FBgn0028540/FBgn0024846/FBgn0028932/FBgn0028539/FBgn0028931	CG31813/TM9SF4/CG43376/CG9008/p38b/CG16890/CG31731/CG16863
FR1	Chr2L	14015960	14020558	1	1	FBgn0027348/FBgn0001967/FBgn0028519	bgm/nimC3/CG4500
FR1	Chr2L	14122698	14130232	1	1	FBgn0051769/FBgn0028906	CG31769/CG17341
FR1	Chr2L	14156394	14163856	1	1	FBgn0028906/FBgn0263037/FBgn0263038	CG17341/CG43332/CG43333
FR1	Chr2L	14271205	14297296	5	4	FBgn0052971/FBgn0261563	CG32971/wb
FR1	Chr2L	14319975	14324069	1	1	FBgn0261563	wb
FR1	Chr2L	14362235	14367343	1	1	FBgn0015546/FBgn0020258	spel1/ppk
FR1	Chr2L	14510560	14517240	1	1	FBgn0005771/FBgn0053648	noc/CG33648
FR1	Chr2L	14595780	14619751	3	3	FBgn0261566/FBgn0000055/FBgn0000056/FBgn0003016	CG42680/Adh/Adhr/osp
FR1	Chr2L	14822808	14828343	1	1	FBgn0053309/FBgn0261568	CG33309/CG42682
FR1	Chr2L	14942075	14948251	1	1	FBgn0259213	CG42313
FR1	Chr2L	15233983	15239552	1	1	FBgn0028516	ZnT35C
FR1	Chr2L	15314486	15319881	1	1	FBgn0028852/FBgn0041103/FBgn0001981	CG15262/nht/esg
FR1	Chr2L	15350352	15356653	1	1	FBgn0001981/FBgn0032563	esg/CG15258
FR1	Chr2L	15419714	15426383	1	1	FBgn0032563/FBgn0001983/FBgn0028892	CG15258/wor/CG4161
FR1	Chr2L	15564349	15582196	3	3	FBgn0028370	kek3
FR1	Chr2L	15621456	15628215	1	1	FBgn0028947/FBgn0028946/FBgn0028945	CG11865/Or35a/CG7631
FR1	Chr2L	15639537	15648299	1	1	FBgn0028518/FBgn0028863	CG18480/CG4587
FR1	Chr2L	15960601	15966832	1	1	FBgn0028856/FBgn0028645/FBgn0028858	CG18063/beat-Ib/CG10839
FR1	Chr2L	16031595	16040504	1	1	FBgn0028644/FBgn0000182	beat-Ic/BicC
FR1	Chr2L	16058317	16070817	2	2	FBgn0013433	beat-Ia
FR1	Chr2L	16406615	16412388	1	1	FBgn0028523/FBgn0020416	CG5888/Idgf1
FR1	Chr2L	16543715	16550409	1	1	FBgn0051816/FBgn0032588/FBgn0259735	CG31816/CG5968/CG42389
FR1	Chr2L	16667375	16672091	1	1	FBgn0032593	trpgamma
FR1	Chr2L	16815162	16822772	1	1	FBgn0086673/FBgn0004797/FBgn0032609/FBgn0022213	CG13272/mdy/CG13280/Cas
FR1	Chr2L	16848581	16853589	1	1	FBgn0032614/FBgn0051810/FBgn0051809	CG13284/CG31810/CG31809
FR1	Chr2L	16899465	16923809	3	2	FBgn0051805/FBgn0032620/FBgn0026150/FBgn0261671/FBgn0262355	CG31805/CG12288/ApepP/tweek/CG43053
FR1	Chr2L	17065447	17073695	1	1	FBgn0032625/FBgn0032626	CG15136/CG12620
FR1	Chr2L	17153108	17159075	1	1	FBgn0265607	beat-IIIa
FR1	Chr2L	17349218	17354594	1	1	FBgn0085199/FBgn0051804	CG34170/CG31804
FR1	Chr2L	17392615	17399499	1	1	FBgn0020503	CLIP-190
FR1	Chr2L	17526805	17536277	1	1	FBgn0032648/FBgn0032649/FBgn0032650	CG15144/CG15145/CG7094
FR1	Chr2L	17863766	17872385	1	1	FBgn0262018	CadN2
FR1	Chr2L	17951358	17962590	1	1	FBgn0262960/FBgn0023096	CG43271/btv
FR1	Chr2L	18062548	18075498	1	1	FBgn0243486/FBgn0000120	rdo/Arr1
FR1	Chr2L	18154100	18163297	1	1	FBgn0032668/FBgn0032669/FBgn0032670/FBgn0032671/FBgn0261804	CG17681/CG15155/CG5783/CG7200/CG42750
FR1	Chr2L	18369486	18379507	1	1	FBgn0011559/FBgn0085200	Acp36DE/CG34171
FR1	Chr2L	18456505	18478949	3	2	FBgn0032680/FBgn0032681	Ntf-2r/CG10283
FR1	Chr2L	18535280	18542540	1	1	FBgn0085370	Pde11
FR1	Chr2L	18632148	18644777	1	1	FBgn0032694	MESR3
FR1	Chr2L	18673466	18687333	1	1	FBgn0261349/FBgn0086681/FBgn0015553/FBgn0086909/FBgn0005617	Mst36Fb/Mst36Fa/tos/CG31751/msl-1
FR1	Chr2L	18800498	18814799	2	2	FBgn0045852/FBgn0264362/FBgn0040992/FBgn0260228/FBgn0259201/FBgn0040993/FBgn0027074	ham/CG43814/CG10570/CG42502/CG42305/CG17325/CG17324
FR1	Chr2L	19294961	19310939	2	2	FBgn0051797/FBgn0032768/FBgn0032769/FBgn0024245	CG31797/CG17564/CG10750/dnt
FR1	Chr2L	19565186	19582457	1	1	FBgn0032809/FBgn0032810/FBgn0005672/FBgn0027949/FBgn0032811/FBgn0032812	CG13078/CG13077/spi/msb1l/CG10268/Hakai
FR1	Chr2L	19727592	19741761	1	1	FBgn0000464/FBgn0032815/FBgn0032816/FBgn0032817	Lar/CG10462/Nf-YB/CG10631
FR1	Chr2L	19928440	19940312	2	2	FBgn0263873	sick
FR1	Chr2L	19954434	19995308	5	5	FBgn0263873/FBgn0032833/FBgn0054051/FBgn0262140/FBgn0032834/FBgn0032835/FBgn0032836/FBgn0042129/FBgn0014000/FBgn0264443	sick/CoIV/CG34051/CG42866/CG13965/CG16772/CG10680/OS9/Hf/CG43861
FR1	Chr2L	20636160	20685217	3	2	FBgn0032868/FBgn0051680/FBgn0261058/FBgn0032869/FBgn0016054/FBgn0032870/FBgn0042133/FBgn0032871/FBgn0261787/FBgn0032873/FBgn0051678/FBgn0086657/FBgn0032876/FBgn0032877/FBgn0014859	CG17472/CG31680/Sfp38D/CG17470/phr6-4/CG2608/CG18810/CG2611/bru/CG2614/CG31678/ik2/Cen/CG2617/Hr38
FR1	Chr2L	20871180	20884515	1	1	FBgn0032900/FBgn0263996/FBgn0032901	CG14401/CG43739/sky
FR1	Chr2L	20996571	21011716	1	1	FBgn0250867	CG42238
FR1	Chr2L	21179816	21283314	5	3	FBgn0000239/FBgn0032929/FBgn0011829/FBgn0051624/FBgn0051988/FBgn0026255/FBgn0032934/FBgn0032935/FBgn0026577/FBgn0051626/FBgn0261239/FBgn0021856/FBgn0032938/FBgn0032940	bur/Mcm10/Ret/CG31624/CG31988/clumsy/CG8679/CG8678/CG8677/CG31626/Hr39/l(2)k14505/CG8671/Mio
FR1	Chr2L	21330457	21723846	9	7	FBgn0261586/FBgn0023091/FBgn0032943/FBgn0023090/FBgn0041245/FBgn0032945/FBgn0032946/FBgn0053801/FBgn0053910/FBgn0053909/FBgn0053803/FBgn0051617/FBgn0061209/FBgn0051618/FBgn0051611/FBgn0051613/FBgn0053804/FBgn0053908/FBgn0053907/FBgn0053806/FBgn0053807/FBgn0053906/FBgn0053808/FBgn0053905/FBgn0053809/FBgn0053810/FBgn0053904/FBgn0053903/FBgn0053812/FBgn0053813/FBgn0053902/FBgn0053814/FBgn0053901/FBg…	CG42696/dimm/Tsp39D/dtr/Gr39b/CG8665/nrv3/His1:CG33801/His2B:CG33910/His4:CG33909/His3:CG33803/His1:CG31617/His2B:CG17949/His2A:CG31618/His4:CG31611/His3:CG31613/His1:CG33804/His2B:CG33908/His4:CG33907/His3:CG33806/His1:CG33807/His2B:CG33906/His2A:CG33808/His4:CG33905/His3:CG33809/His1:CG33810/His2B:CG33904/His4:CG33903/His3:CG33812/His1:CG33813/His2B:CG33902/His2A:CG33814/His4:CG33901/His3:CG338…
FR1	Chr2L	22107765	22160020	4	3	FBgn0032972/FBgn0032973/FBgn0032974/FBgn0025674/FBgn0083973/FBgn0261802	CG10834/CG6675/CG3651/CycK/CG34137/CG42748
FR1	Chr2L	22212036	22223983	1	1	FBgn0259683/FBgn0032986	Ir40a/CG3262
FR1	Chr2L	22261513	22637789	6	6	FBgn0032988/FBgn0039972/FBgn0064225/FBgn0040009/FBgn0040010/FBgn0040011/FBgn0058006	Tif-IA/CG17018/RpL5/CG17490/CG17493/CG17494/CG40006
FR1	Chr2L	22718027	22844448	2	2	FBgn0058439/FBgn0262947/FBgn0041004/FBgn0002566/FBgn0058005/FBgn0000384	CG40439/CG43266/CG17715/lt/CG40005/cta
FR1	Chr2R	306261	503876	3	3	FBgn0260798/FBgn0040007/FBgn0046692/FBgn0260799/FBgn0032997	Gprk1/RpL38/Stlk/p120ctn/CG17486
FR1	Chr2R	606310	760474	7	6	FBgn0026401/FBgn0039994/FBgn0250830/FBgn0261387/FBgn0033000/FBgn0264911	Nipped-B/CG17082/CG12547/CG17528/CG14464/CG44102
FR1	Chr2R	793285	811533	1	1	FBgn0264911/FBgn0040849	CG44102/Ir41a
FR1	Chr2R	12517325	12523322	1	1	FBgn0040505	Alk
FR1	Chr2R	12709171	12732411	4	4	FBgn0034160/FBgn0085488/FBgn0085489/FBgn0026754	CG5550/CG34459/CG34460/Ugt37c1
FR1	Chr3L	1137798	1143854	1	1	FBgn0004870/FBgn0025525	bab1/bab2
FR1	Chr3L	1214426	1227807	1	1	FBgn0004428/FBgn0004429/FBgn0004430	LysE/LysP/LysS
FR1	Chr3L	1350621	1355361	1	1	FBgn0003138/FBgn0029514/FBgn0003295	Ptp61F/312/ru
FR1	Chr3L	1786941	1798034	1	1	FBgn0024510/FBgn0250789/FBgn0011573/FBgn0035273	dlt/alpha-Spec/Cdc37/CG12020
FR1	Chr3L	1891305	1898059	1	1	FBgn0262624/FBgn0035290	Tmhs/CG1887
FR1	Chr3L	1985254	1991271	1	1	FBgn0035300/FBgn0262030	CG1139/CG42841
FR1	Chr3L	2040650	2046872	1	1	FBgn0086906	sls
FR1	Chr3L	2228787	2250812	4	3	FBgn0035316/FBgn0035317/FBgn0035318/FBgn0040507/FBgn0052301/FBgn0052305	CG15878/osm-1/CG9018/ACXD/CG32301/CG32305
FR1	Chr3L	2291630	2304873	3	3	FBgn0264002/FBgn0035331	DmsR-2/DmsR-1
FR1	Chr3L	2393885	2399132	1	1	FBgn0052298/FBgn0035338	CG32298/CG13800
FR1	Chr3L	2545941	2551675	1	1	FBgn0010905	Spn
FR1	Chr3L	2609189	2614492	1	1	FBgn0011828	Pxn
FR1	Chr3L	2694662	2704736	2	2	FBgn0264606	Fife
FR1	Chr3L	2737988	2743954	1	1	FBgn0020509/FBgn0052296	Acp62F/Mrtf
FR1	Chr3L	2771482	2779785	1	1	FBgn0035371/FBgn0035372/FBgn0044452	CG9977/CG12093/Atg2
FR1	Chr3L	2951309	2958242	1	1	FBgn0052846/FBgn0262593	CG32846/Shab
FR1	Chr3L	3031325	3038219	1	1	FBgn0004372/FBgn0035388	aly/CG2162
FR1	Chr3L	3304260	3310026	1	1	FBgn0035432	ZnT63C
FR1	Chr3L	3377715	3383318	1	1	FBgn0035444/FBgn0035445/FBgn0014388	CG12012/CG12014/sty
FR1	Chr3L	3437541	3449805	2	2	FBgn0026259	eIF5B
FR1	Chr3L	3588561	3593940	1	1	FBgn0005640	Eip63E
FR1	Chr3L	3735776	3741931	1	1	FBgn0052264	CG32264
FR1	Chr3L	3822251	3838922	2	2	FBgn0064227/FBgn0004875	Rdh/enc
FR1	Chr3L	4035631	4043940	1	1	FBgn0045476/FBgn0035486/FBgn0052255/FBgn0035488/FBgn0263832/FBgn0035490	Gr64e/Gr64d/Gr64f/CG11593/Rcd5/CG1136
FR1	Chr3L	4200258	4211414	2	2	FBgn0035508/FBgn0263110/FBgn0035510/FBgn0035511	CG15005/CG43367/Cpr64Aa/Cpr64Ab
FR1	Chr3L	4280250	4287264	1	1	FBgn0035523/FBgn0035524/FBgn0261952/FBgn0035526/FBgn0015829	CG1311/CG11583/srw/CG1316/TfIIEbeta
FR1	Chr3L	4305499	4310626	1	1	FBgn0066365/FBgn0052251	dyl/Claspin
FR1	Chr3L	4339490	4345093	1	1	FBgn0035533	Cip4
FR1	Chr3L	4470198	4476928	1	1	FBgn0052249/FBgn0052248/FBgn0035550/FBgn0035551	CG32249/CG32248/CG11349/CG7465
FR1	Chr3L	4498776	4504118	1	1	FBgn0035554/FBgn0035555/FBgn0261526	CG13721/CG13720/NT1
FR1	Chr3L	4679209	4684540	1	1	FBgn0085295/FBgn0262870	CG34266/axo
FR1	Chr3L	14016511	14026854	1	1	FBgn0052133/FBgn0061515/FBgn0036402	ptip/endos/CG6650
FR1	Chr3L	14839397	14847087	1	1	FBgn0036454	CG17839
FR1	Chr3L	15072816	15082148	1	1	FBgn0086690	cp309
FR1	Chr3L	15362464	15407728	6	5	FBgn0036494/FBgn0036495/FBgn0036496	Toll-6/CG33259/CG7804
FR1	Chr3R	10956176	10967304	1	1	FBgn0261859/FBgn0038290/FBgn0038291/FBgn0038292	CG42788/CG6912/CG3984/CG3987
FR1	Chr3R	11141472	11152989	1	1	FBgn0004117/FBgn0038315/FBgn0038316/FBgn0264832/FBgn0026441/FBgn0038318	Tm2/CG14866/CG6276/CG44040/ear/CG6236
FR1	Chr3R	11293196	11301924	1	1	FBgn0038341/FBgn0038342	CG14869/CG14870
FR1	Chr3R	11357582	11381187	3	3	FBgn0051296/FBgn0038347/FBgn0038348/FBgn0038349/FBgn0038350/FBgn0263040	CG31296/CG18522/CG18519/CG6045/CG18516/CG43335
FR1	Chr3R	11397495	11404885	1	1	FBgn0038350/FBgn0263040	CG18516/CG43335
FR1	Chr3R	11478555	11486613	1	1	FBgn0263041/FBgn0053207	CG43336/pxb
FR1	Chr3R	11713830	11723219	1	1	FBgn0051183/FBgn0038380/FBgn0027657	CG31183/CG14877/glob1
FR1	Chr3R	11994451	12003101	1	1	FBgn0063649/FBgn0038404	CG6006/CG8925
FR1	Chr3R	12050561	12061661	1	1	FBgn0010438/FBgn0040071	mtSSB/tara
FR1	Chr3R	12390410	12406415	1	1	FBgn0259244/FBgn0038445/FBgn0038446/FBgn0020907	CG42342/CG14891/CG14903/Scp2
FR1	Chr3R	12790271	12798462	1	1	FBgn0000015/FBgn0038458	Abd-B/VhaM9.7-d
FR1	Chr3R	12826840	12833165	1	1	FBgn0038464/FBgn0038465/FBgn0038466	CG16941/Irc/CG8907
FR1	Chr3R	12849784	12856507	1	1	FBgn0038467/FBgn0004577/FBgn0038468/FBgn0051268	CG3590/Pxd/CG5225/CG31268
FR1	Chr3R	13110122	13117061	1	1	FBgn0051418/FBgn0051419/FBgn0038498	CG31418/CG31419/beat-IIa
FR1	Chr3R	13244268	13254205	2	2	FBgn0053333/FBgn0262023/FBgn0262024/FBgn0038509/FBgn0038511/FBgn0264899	CG33333/CG42834/CG42835/CG14332/CG5873/CG44090
FR1	Chr3R	14174054	14181281	1	1	FBgn0038606	CG15803
FR1	Chr3R	14855131	14866106	1	1	FBgn0015781/FBgn0027784/FBgn0038675/FBgn0038676	P5cr/Prp18/CG6013/CG6026
FR1	Chr3R	15259494	15264538	1	1	FBgn0038706/FBgn0051221	CG3517/CG31221
FR1	Chr3R	15377768	15384784	1	1	FBgn0260003	Dys
FR1	Chr3R	15506035	15513774	1	1	FBgn0051216	Naam
FR1	Chr3R	16153947	16161875	1	1	FBgn0038787/FBgn0038788/FBgn0038789	CG4360/Sirt2/Ir92a
FR1	Chr3R	16380682	16387540	1	1	FBgn0067783/FBgn0043457/FBgn0040575/FBgn0038803/FBgn0038804	att-ORFA/CG5180/CG15922/CG5191/CG10877
FR1	Chr3R	16552284	16557460	1	1	FBgn0024944/FBgn0051205	Oamb/CG31205
FR1	Chr3R	18340417	18353793	2	2	FBgn0038980/FBgn0038981	oa2/CG5346
FR1	Chr3R	18480828	18485130	1	1	FBgn0261572	CG42686
FR1	Chr3R	18633433	18663978	5	3	FBgn0039027/FBgn0039028/FBgn0039029	CG7031/CG13840/CG4704
FR1	Chr3R	19163294	19170073	1	1	FBgn0003118	pnt
FR1	Chr3R	19910194	19916857	1	1	FBgn0053100	4EHP
FR1	Chr3R	20015118	20025763	1	1	FBgn0039164/FBgn0039165/FBgn0011725	CG5524/CG6204/twin
FR1	Chr3R	20078450	20104544	4	3	FBgn0039175/FBgn0011225/FBgn0086365/FBgn0019952/FBgn0039177	CG5706/jar/Orct2/Orct/CG13611
FR1	Chr3R	20144409	20159974	1	1	FBgn0028471/FBgn0011785/FBgn0039182/FBgn0039183	Nab2/BRWD3/CG5728/Dis3
FR1	Chr3R	20177833	20185183	1	1	FBgn0039187/FBgn0039188/FBgn0039189	CG6454/Golgin84/CG18528
FR1	Chr3R	20406380	20411120	1	1	FBgn0039209/FBgn0039210/FBgn0263490	CG13624/CG13625/mld
FR1	Chr3R	20577775	20584755	1	1	FBgn0003719/FBgn0000140	tld/asp
FR1	Chr3R	20980822	20990223	1	1	FBgn0039283/FBgn0083946	danr/lobo
FR1	Chr3R	21024025	21032016	1	1	FBgn0039290/FBgn0022800	CG13654/Cad96Ca
FR1	Chr3R	21149621	21161752	1	1	FBgn0045761/FBgn0039328/FBgn0039329/FBgn0028647	CHKov1/CHKov2/CG10669/CG11902
FR1	Chr3R	21202148	21209332	1	1	FBgn0039331/FBgn0039332/FBgn0051437	CG11913/alrm/CG31437
FR1	Chr3R	21429244	21436650	1	1	FBgn0011666/FBgn0261287/FBgn0039348	msi/ymp/Npl4
FR1	Chr3R	21614515	21640213	4	3	FBgn0051380/FBgn0051093/FBgn0250831/FBgn0039373/FBgn0039374/FBgn0011273/FBgn0039376	CG31380/CG31093/BG642167/CG5024/CG17770/Acam/CG14354
FR1	Chr3R	21757039	21777599	3	3	FBgn0039396	CcapR
FR1	Chr3R	21794729	21799947	1	1	FBgn0000206/FBgn0259146	boss/CG42261
FR1	Chr3R	21855982	21876925	2	2	FBgn0002631/FBgn0002632/FBgn0002633/FBgn0000591/FBgn0001139/FBgn0260946	E(spl)m5-HLH/E(spl)m6-BFM/E(spl)m7-HLH/E(spl)m8-HLH/gro/exo84
FR1	Chr3R	21920637	21927719	1	1	FBgn0265378/FBgn0039411/FBgn0051324	CG44319/dys/CG31324
FR1	Chr3R	21948298	21980782	6	4	FBgn0039413/FBgn0051324/FBgn0039415/FBgn0051323	CG14556/CG31324/CG6142/CG31323
FR1	Chr3R	22001805	22009519	1	1	FBgn0051323	CG31323
FR1	Chr3R	22048932	22055117	1	1	FBgn0083965/FBgn0039419	CG34129/CG12290
FR1	Chr3R	22092506	22101694	1	1	FBgn0039420	CG6154
FR1	Chr3R	22155975	22162747	1	1	FBgn0261833/FBgn0053970/FBgn0039421	CG42765/CG33970/CG6036
FR1	Chr3R	22423747	22433685	1	1	FBgn0263289/FBgn0039434	scrib/TwdlM
FR1	Chr3R	22537076	22543564	1	1	FBgn0023179/FBgn0039449/FBgn0039450	amon/CG6425/CG5484
FR1	Chr3R	22617065	22625951	1	1	FBgn0261861/FBgn0262473	CG42790/Tl
FR1	Chr3R	22777315	22782662	1	1	FBgn0039464	CG6330
FR1	Chr3R	22862580	22868750	1	1	FBgn0004842/FBgn0029170	NepYr/TwdlT
FR1	Chr3R	23051818	23057187	1	1	FBgn0054006/FBgn0261995/FBgn0261996/FBgn0051064	CG34006/CG42813/CG42814/CG31064
FR1	Chr3R	23257999	23264413	1	1	FBgn0016061/FBgn0265317	side/CG44290
FR1	Chr3R	23659465	23666730	1	1	FBgn0085382/FBgn0039551	CG34353/Or98a
FR1	Chr3R	23684689	23714220	2	2	FBgn0039551/FBgn0039552/FBgn0085382	Or98a/CG12426/CG34353
FR1	Chr3R	23909196	23941344	4	4	FBgn0085391/FBgn0085383	CG34362/CG34354
FR1	Chr3R	23952110	23958920	1	1	FBgn0085391/FBgn0085383	CG34362/CG34354
FR1	Chr3R	23971066	23977427	1	1	FBgn0085391/FBgn0085383	CG34362/CG34354
FR1	Chr3R	24201776	24226668	3	2	FBgn0039582/FBgn0039584	Or98b/beat-VI
FR1	Chr3R	24255739	24263015	1	1	FBgn0039584	beat-VI
FR1	Chr3R	24515822	24532846	2	2	FBgn0039594/FBgn0027655	CG9990/htt
FR1	Chr3R	24751233	24758042	1	1	FBgn0039617	CG14521
FR1	Chr3R	24814892	24826656	2	2	FBgn0039617/FBgn0039620	CG14521/CG1443
FR1	Chr3R	24930433	24950633	2	2	FBgn0039633/FBgn0039634/FBgn0039635/FBgn0039636/FBgn0005596/FBgn0039637	CG11873/alpha-Man-Ib/CG11876/Atg14/yemalpha/CG11880
FR1	Chr3R	24967349	24973722	1	1	FBgn0039640/FBgn0039641/FBgn0039642	CG14516/CG14511/CG11882
FR1	Chr3R	25015294	25021180	1	1	FBgn0039647/FBgn0039648	CG14509/CG14515
FR1	Chr3R	25121535	25127327	1	1	FBgn0039659/FBgn0015622	CG14506/Cnx99A
FR1	Chr3R	25191710	25197624	1	1	FBgn0015622/FBgn0004369	Cnx99A/Ptp99A
FR1	Chr3R	25275918	25282351	1	1	FBgn0004369	Ptp99A
FR1	Chr3R	25566721	25573659	1	1	FBgn0039690/FBgn0027518/FBgn0039691/FBgn0020235	CG1969/CG7609/IntS11/ATPsyn-gamma
FR1	Chr3R	25637953	25664769	2	2	FBgn0000247/FBgn0039702/FBgn0039703/FBgn0039704/FBgn0039705/FBgn0260969/FBgn0039707/FBgn0039709	ca/Vps16B/CG7829/neo/Atg16/CG42592/CG15510/Cad99C
FR1	Chr3R	25737514	25755918	3	3	FBgn0051036/FBgn0039722/FBgn0003861/FBgn0003357/FBgn0003356/FBgn0003358/FBgn0039723/FBgn0051202	CG31036/capa/trp/Jon99Ciii/Jon99Cii/Jon99Ci/CG15522/CG31202
FR1	Chr3R	25773459	25780398	1	1	FBgn0039727/FBgn0004622	CG15523/Takr99D
FR1	Chr3R	25920259	25926517	1	1	FBgn0015542	sima
FR1	Chr3R	26007227	26020368	2	2	FBgn0260860/FBgn0039754/FBgn0039755	Bet5/CG9747/CG15531
FR1	Chr3R	26098117	26103206	1	1	FBgn0039761/FBgn0010113	CG18404/hdc
FR1	Chr3R	26232696	26255414	4	4	FBgn0015221/FBgn0261704/FBgn0027544/FBgn0039764/FBgn0039765/FBgn0039766/FBgn0039767/FBgn0039768	Fer2LCH/CG42740/CG2217/CG15535/mRpS18C/CG15536/CG2218/CG15533
FR1	Chr3R	26279879	26285295	1	1	FBgn0028646/FBgn0039773/FBgn0039774	aralar1/CG2224/CDase
FR1	Chr3R	26312524	26321589	2	2	FBgn0039776/FBgn0039777/FBgn0039778/FBgn0039779/FBgn0026190	PH4alphaEFB/Jon99Fii/Jon99Fi/PH4alphaSG2/PH4alphaMP
FR1	Chr3R	26342795	26348383	1	1	FBgn0027654	jdp
FR1	Chr3R	26403581	26416375	2	2	FBgn0082582/FBgn0039787/FBgn0039788/FBgn0039789/FBgn0039790	tmod/CG9702/Rpt6R/CG9717/CG2246
FR1	Chr3R	26658252	26666383	1	1	FBgn0039804	CG15544
FR1	Chr3R	26772767	26791938	3	3	FBgn0039811/FBgn0039812/FBgn0062411/FBgn0004573	CG15550/CG15548/Ctr1C/5-HT7
FR1	Chr3R	26817338	26825703	1	1	FBgn0051008/FBgn0051007/FBgn0004573	CG31008/CG31007/5-HT7
FR1	Chr3R	26964888	26970900	1	1	FBgn0013973	Gycbeta100B
FR2	ChrX	9707431	9714150	1	1	FBgn0052698	CG32698
FR2	ChrX	10370113	10381558	1	1	FBgn0030206/FBgn0030207/FBgn0030208/FBgn0052687/FBgn0085443	CG2889/CG2887/PPP4R2r/CG32687/spri
FR2	ChrX	10660643	10670294	1	1	FBgn0052672/FBgn0030228/FBgn0030234	Atg8a/BTBD9/CG15211
FR2	ChrX	11107255	11113403	1	1	FBgn0030280/FBgn0265595	CG11106/CG44422
FR2	ChrX	11369169	11423987	6	4	FBgn0262685/FBgn0030304/FBgn0030305/FBgn0030306/FBgn0030307/FBgn0052666	CG43155/Cyp4g15/CG1749/Spase25/CG33235/Drak
FR2	ChrX	11444004	11510031	4	3	FBgn0052666/FBgn0030309/FBgn0030310/FBgn0003277/FBgn0030311/FBgn0027259/FBgn0030313/FBgn0030314/FBgn0000618/FBgn0030316/FBgn0030317/FBgn0002948/FBgn0030319/FBgn0030318/FBgn0030320/FBgn0030321/FBgn0030322/FBgn0002723	Drak/CG1572/PGRP-SA/RpII215/CG11699/Kmn1/CG11697/CG11696/e(y)2/CG11695/CG1561/nod/CG2533/rho-4/CG2247/CG1703/CG15220/Met
FR2	ChrX	11551389	11557458	1	1	FBgn0004370	Ptp10D
FR2	ChrX	11569283	11581312	1	1	FBgn0004370/FBgn0030323/FBgn0014133	Ptp10D/CG2371/bif
FR2	ChrX	11630596	11655084	1	1	FBgn0030331/FBgn0002577	CG15221/m
FR2	ChrX	11881071	11891618	2	2	FBgn0000808/FBgn0003865/FBgn0030359/FBgn0001083	gd/tsg/CG18130/fw
FR2	ChrX	11926102	11929813	1	1	FBgn0030367/FBgn0030369/FBgn0030370	Cyp311a1/Cyp318a1/Uch-L5R
FR2	ChrX	11984535	11989522	1	1	FBgn0030374/FBgn0030375	CG15734/CG11356
FR2	ChrX	14729563	14733571	1	1	FBgn0030582/FBgn0030583/FBgn0030584/FBgn0052590/FBgn0264078	CG14411/CG14410/CG14407/CG32590/Flo-2
FR2	ChrX	14743540	14748927	1	1	FBgn0030587/FBgn0030588/FBgn0030589	CG9522/CG9521/CG9519
FR2	ChrX	14769404	14776103	1	1	FBgn0030591	CG9517
FR2	ChrX	14818082	14830346	2	2	FBgn0030598/FBgn0052591/FBgn0264078/FBgn0027601	CG9503/CG32591/Flo-2/pdgy
FR2	ChrX	14866851	14873091	1	1	FBgn0000535	eag
FR2	ChrX	14937871	14951781	2	2	FBgn0052594/FBgn0030603/FBgn0030600	be/CG5541/hiw
FR2	ChrX	15045444	15067356	3	2	FBgn0030617/FBgn0263994	CG9095/CG43737
FR2	ChrX	15126648	15132675	1	1	FBgn0030622/FBgn0030623	CG9101/PPYR1
FR2	ChrX	15593752	15606682	1	1	FBgn0030668/FBgn0030669/FBgn0030670/FBgn0030671/FBgn0030672/FBgn0030673/FBgn0030674	CG8128/CG9240/Pis/CG8134/CG9281/CG15601/CG8184
FR2	ChrX	15905913	15961478	1	1	FBgn0052580/FBgn0030722/FBgn0030723	Muc14A/CG12395/dpr18
FR2	ChrX	16360630	16373648	1	1	FBgn0264255	para
FR2	ChrX	17417898	17424759	1	1	FBgn0263706	CG43658
FR2	ChrX	17476470	17507543	4	3	FBgn0030846/FBgn0030847/FBgn0026313/FBgn0030850	CG12992/CG12991/X11L/stas
FR2	ChrX	17693359	17707557	2	2	FBgn0026058	OdsH
FR2	ChrX	17748986	17756040	1	1	FBgn0052557/FBgn0030876/FBgn0030877/FBgn0030878	CG32557/CG6762/Arp8/CG6769
FR2	ChrX	17848908	17855379	1	1	FBgn0003380	Sh
FR2	ChrX	17869308	17874825	1	1	FBgn0003380	Sh
FR2	ChrX	17929117	17940929	2	2	FBgn0030887/FBgn0003380/FBgn0030889	CG6867/Sh/CG15373
FR2	ChrX	17977764	18007257	3	2	FBgn0030891/FBgn0030890/FBgn0030892/FBgn0021765/FBgn0030893/FBgn0030894/FBgn0022724/FBgn0030895/FBgn0004028	dik/CG7536/CG7206/scu/RhoGAP16F/CG7192/Taf8/CG7135/wupA
FR2	ChrX	18079847	18096642	2	2	FBgn0030898/FBgn0083228	Andorra/Frq2
FR2	ChrX	18118971	18155654	4	4	FBgn0053639/FBgn0030904/FBgn0030905/FBgn0053542	CG33639/upd2/CG15059/upd3
FR2	Chr2L	7927174	7953739	5	3	FBgn0085450	Snoo
FR2	Chr2L	8244844	8258649	3	2	FBgn0032010/FBgn0003502	CG8086/Btk29A
FR2	Chr2L	8513231	8530711	2	2	FBgn0032051/FBgn0032052/FBgn0032053/FBgn0032054/FBgn0032055/FBgn0016122/FBgn0085470/FBgn0250903/FBgn0028394	CG13097/CG13089/mRpL51/CG13090/CG13091/Acer/lmgB/lmgA/CG17834
FR2	Chr2L	8568802	8573788	1	1	FBgn0011259	Sema-1a
FR2	Chr2L	9089881	9094689	1	1	FBgn0032095/FBgn0051609	Toll-4/CG31609
FR2	Chr2L	9276409	9287589	2	2	FBgn0028433	Ggamma30A
FR2	Chr2L	9540193	9548383	2	2	FBgn0032123/FBgn0032124/FBgn0032125/FBgn0032126/FBgn0032127/FBgn0032129	Oatp30B/CG17855/Cpr30B/CG13113/CG13114/jp
FR2	Chr2L	13495036	13514808	2	2	FBgn0263354/FBgn0023407/FBgn0053640	CG42784/B4/CG33640
FR2	Chr2L	13771032	13791394	2	2	FBgn0051813/FBgn0028541/FBgn0263206/FBgn0028540/FBgn0024846/FBgn0028932/FBgn0028539/FBgn0028931	CG31813/TM9SF4/CG43376/CG9008/p38b/CG16890/CG31731/CG16863
FR2	Chr2L	14015960	14020558	1	1	FBgn0027348/FBgn0001967/FBgn0028519	bgm/nimC3/CG4500
FR2	Chr2L	14122698	14130232	1	1	FBgn0051769/FBgn0028906	CG31769/CG17341
FR2	Chr2L	14156394	14163856	1	1	FBgn0028906/FBgn0263037/FBgn0263038	CG17341/CG43332/CG43333
FR2	Chr2L	14271205	14297296	5	4	FBgn0052971/FBgn0261563	CG32971/wb
FR2	Chr2L	14319975	14324069	1	1	FBgn0261563	wb
FR2	Chr2L	14362235	14367343	1	1	FBgn0015546/FBgn0020258	spel1/ppk
FR2	Chr3L	2545941	2551675	1	1	FBgn0010905	Spn
FR2	Chr3L	2609189	2614492	1	1	FBgn0011828	Pxn
FR2	Chr3L	2694662	2704736	2	2	FBgn0264606	Fife
FR2	Chr3L	2737988	2743954	1	1	FBgn0020509/FBgn0052296	Acp62F/Mrtf
FR2	Chr3L	2771482	2779785	1	1	FBgn0035371/FBgn0035372/FBgn0044452	CG9977/CG12093/Atg2
FR2	Chr3L	2951309	2958242	1	1	FBgn0052846/FBgn0262593	CG32846/Shab
FR2	Chr3L	3031325	3038219	1	1	FBgn0004372/FBgn0035388	aly/CG2162
FR2	Chr3L	3304260	3310026	1	1	FBgn0035432	ZnT63C
FR2	Chr3L	3377715	3383318	1	1	FBgn0035444/FBgn0035445/FBgn0014388	CG12012/CG12014/sty
FR2	Chr3L	3437541	3449805	2	2	FBgn0026259	eIF5B
FR2	Chr3L	3588561	3593940	1	1	FBgn0005640	Eip63E
FR2	Chr3L	3735776	3741931	1	1	FBgn0052264	CG32264
FR2	Chr3L	3822251	3838922	2	2	FBgn0064227/FBgn0004875	Rdh/enc
FR2	Chr3L	4035631	4043940	1	1	FBgn0045476/FBgn0035486/FBgn0052255/FBgn0035488/FBgn0263832/FBgn0035490	Gr64e/Gr64d/Gr64f/CG11593/Rcd5/CG1136
FR2	Chr3L	4200258	4211414	2	2	FBgn0035508/FBgn0263110/FBgn0035510/FBgn0035511	CG15005/CG43367/Cpr64Aa/Cpr64Ab
FR2	Chr3L	4280250	4287264	1	1	FBgn0035523/FBgn0035524/FBgn0261952/FBgn0035526/FBgn0015829	CG1311/CG11583/srw/CG1316/TfIIEbeta
FR2	Chr3L	4305499	4310626	1	1	FBgn0066365/FBgn0052251	dyl/Claspin
FR2	Chr3L	4339490	4345093	1	1	FBgn0035533	Cip4
FR2	Chr3L	4470198	4476928	1	1	FBgn0052249/FBgn0052248/FBgn0035550/FBgn0035551	CG32249/CG32248/CG11349/CG7465
FR2	Chr3L	4498776	4504118	1	1	FBgn0035554/FBgn0035555/FBgn0261526	CG13721/CG13720/NT1
FR2	Chr3L	4679209	4684540	1	1	FBgn0085295/FBgn0262870	CG34266/axo
FR2	Chr3L	4760624	4780324	3	2	FBgn0035572/FBgn0035574	CG13711/RhoGEF64C
FR2	Chr3L	4925013	4946818	3	2	FBgn0028699/FBgn0005775	Rh50/Con
FR2	Chr3L	5206091	5212226	1	1	FBgn0052423	shep
FR2	Chr3L	5451079	5465131	1	1	FBgn0085420/FBgn0035607	CG34391/CG4835
FR2	Chr3L	5536820	5544177	1	1	FBgn0035612	CG10625
FR2	Chr3L	5572566	5585102	2	2	FBgn0015766/FBgn0035617/FBgn0003486	Msr-110/l(3)psg2/spo
FR2	Chr3L	5829608	5848048	2	2	FBgn0003984/FBgn0035641	vn/CG5568
FR2	Chr3L	5907886	5913590	1	1	FBgn0035648/FBgn0035649	CG13288/CG10483
FR2	Chr3L	6122959	6151473	4	4	FBgn0002440/FBgn0086611/FBgn0042119/FBgn0020637/FBgn0020638/FBgn0020639/FBgn0020640/FBgn0052405/FBgn0052404/FBgn0020641/FBgn0020642/FBgn0020643/FBgn0086900/FBgn0020644/FBgn0042118/FBgn0020645/FBgn0020765/FBgn0035685/FBgn0085300	l(3)mbn/Lcp65Ag3/Cpr65Au/Lcp65Ag2/Lcp65Ag1/Lcp65Af/Lcp65Ae/Cpr65Av/Cpr65Aw/Lcp65Ad/Lcp65Ac/Lcp65Ab2/Cpr65Ax1/Lcp65Ab1/Cpr65Ax2/Lcp65Aa/Acp65Aa/CG13297/Cpr65Ay
FR2	Chr3L	6232764	6237952	1	1	FBgn0035695/FBgn0004513	CG10226/Mdr65
FR2	Chr3L	6496544	6502286	1	1	FBgn0020251	sfl
FR2	Chr3L	6879862	6904879	3	2	FBgn0086680/FBgn0041194	vvl/Prat2
FR2	Chr3L	6965037	6970168	1	1	FBgn0035727/FBgn0001104	CG10063/Galphai
FR2	Chr3L	7037850	7050115	2	2	FBgn0260660/FBgn0035733	mp/CG8641
FR2	Chr3L	7113861	7125988	2	2	FBgn0053556/FBgn0002775/FBgn0035741/FBgn0035742/FBgn0035743/FBgn0250836/FBgn0010387	form3/msl-3/BBS1/CG8629/CG15829/CG8628/Dbi
FR2	Chr3L	7647050	7688020	2	2	FBgn0035807/FBgn0261788/FBgn0265084	CG7492/Ank2/CG44195
FR2	Chr3L	7842752	7849643	1	1	FBgn0016694	Pdp1
FR2	Chr3L	7946020	7949710	1	1	FBgn0041156/FBgn0010406	exex/RNaseX25
FR2	Chr3L	8036213	8041443	1	1	FBgn0011817	nmo
FR2	Chr3L	8085714	8101984	2	2	FBgn0035833/FBgn0262579/FBgn0028379	CG7565/Ect4/fan
FR2	Chr3L	8503082	8521458	3	3	FBgn0035900/FBgn0035901/FBgn0035902/FBgn0035903/FBgn0035904/FBgn0086348/FBgn0035906/FBgn0035907/FBgn0024236	ZC3H3/CG6745/CG6683/CG6765/GstO3/se/GstO2/GstO1/foi
FR2	Chr3L	8571219	8576602	1	1	FBgn0035911/FBgn0262508	CG6638/CG43078
FR2	Chr3L	8709406	8716899	1	1	FBgn0001168/FBgn0011509/FBgn0052022/FBgn0035923	h/SrpRbeta/CG32022/CG6511
FR2	Chr3L	8936229	8944351	1	1	FBgn0264307/FBgn0264305	orb2/CG43783
FR2	Chr3L	9034776	9040535	1	1	FBgn0028789/FBgn0035957	Doc1/CG5144
