# Supplementary material for: Ethanol resistance in Drosophila melanogaster has increased in parallel cold‐adapted populations and shows a variable genetic architecture within and between populations
Source: Ecol Evol. 2021 Oct 20;11(21):15364–76. doi: 10.1002/ece3.8228 (PMC8571616; doi:10.1002/ece3.8228)
Supplement: Supplementary file 6 — Table S6 [file ECE3-11-15364-s001.xlsx]

## Sheet: Population_regions_GO7.txt
Table S6. Results of gene ontology enrichment anyalysis.
Category	Ontology	Description	Outlier_Regions_With_1+_Genes	Total_Windows_With_Genes	Raw_P_Value_From_Permutations	Genes_In_Outlier_Regions
GO:0051293	biological	establishment of spindle localization	9	20	6e-05	ctp,Eb1,aPKC,Khc-73,insc,Galphai,jar,asp,htt
GO:0016126	biological	sterol biosynthetic process	5	10	0.00064	phm,CG10268,Cyp6t3,spo,mld
GO:0031528	cellular	microvillus membrane	3	3	0.00084	trpl,boss
GO:0007605	biological	sensory perception of sound	14	51	0.00086	ct,rdgA,CG8086,salr,salm,Rh5,btv,nompB,Eb1,trpl,Tmhs,Ank2,cp309
GO:0016125	biological	sterol metabolic process	6	16	0.00098	scu,phm,CG10268,Cyp6t3,spo,mld
GO:0008205	biological	ecdysone metabolic process	5	11	0.00104	scu,phm,Cyp6t3,spo,mld
GO:0000805	cellular	X chromosome	3	5	0.00126	msl-1,mle,msl-3
GO:0005385	molecular	zinc ion transmembrane transporter activity	4	7	0.00142	ZnT35C,CG11163,ZnT63C,foi
GO:0040001	biological	establishment of mitotic spindle localization	6	14	0.00148	ctp,Eb1,aPKC,insc,jar,htt
GO:0065004	biological	protein-DNA complex assembly	8	146	0.00156	Hira,Caf1-180,His3.3B,msl-1,Mcm10,His1:CG33801,His2B:CG33910,His4:CG33909,His3:CG33803,His1:CG31617,His2B:CG17949,His2A:CG31618,His4:CG31611,His3:CG31613,His1:CG33804,His2B:CG33908,His4:CG33907,His3:CG33806,His1:CG33807,His2B:CG33906,His2A:CG33808,His4:CG33905,His3:CG33809,His1:CG33810,His2B:CG33904,His4:CG33903,His3:CG33812,His1:CG33813,His2B:CG33902,His2A:CG33814,His4:CG33901,His3:CG33815,His1:…
GO:0036294	biological	cellular response to decreased oxygen levels	9	28	0.00206	CHES-1-like,Ulp1,Vha68-1,trpl,Ptp61F,Mrtf,msi,sima
GO:0071453	biological	cellular response to oxygen levels	9	28	0.00206	CHES-1-like,Ulp1,Vha68-1,trpl,Ptp61F,Mrtf,msi,sima
GO:0000803	cellular	sex chromosome	3	6	0.00208	msl-1,mle,msl-3
GO:0051294	biological	establishment of spindle orientation	5	11	0.00208	ctp,aPKC,Khc-73,Galphai,htt
GO:0006296	biological	nucleotide-excision repair, DNA incision, 5'-to lesion	2	2	0.00274	mei-9,Ercc1
GO:0033683	biological	nucleotide-excision repair, DNA incision	2	2	0.00274	mei-9,Ercc1
GO:0009583	biological	detection of light stimulus	13	49	0.003	ogre,rdgA,Pis,Sh,Ggamma30A,Rh5,trpgamma,Arr1,Gprk1,Pld,pwn,trpl
GO:0009582	biological	detection of abiotic stimulus	14	55	0.00308	ogre,rdgA,Pis,Sh,Ggamma30A,Rh5,ppk,trpgamma,Arr1,Gprk1,Pld,pwn,trpl
GO:0004861	molecular	cyclin-dependent protein serine/threonine kinase inhibitor activity	2	2	0.00332	dap,Hexim
GO:0008202	biological	steroid metabolic process	7	27	0.00352	scu,phm,Cyp18a1,CG31810,CG31809,CG10268,Cyp6t3,spo,mld
GO:0006066	biological	alcohol metabolic process	12	65	0.00356	CG9522,CG9521,CG9519,CG9517,CG9503,scu,phm,Cyp18a1,Adh,CG10268,Cyp6t3,spo,mld,CG6142,CG15533
GO:0007602	biological	phototransduction	11	43	0.00362	ogre,rdgA,Pis,Ggamma30A,Rh5,Arr1,Gprk1,Pld,pwn,trpl
GO:0045470	biological	R8 cell-mediated photoreceptor organization	2	2	0.00378	spi,boss
GO:0016456	cellular	X chromosome located dosage compensation complex, transcription activating	3	6	0.00386	msl-1,mle,msl-3
GO:0042335	biological	cuticle development	15	84	0.00386	ovo,sdt,mgl,Rack1,Hakai,Hr38,laccase2,EcR,grh,spo,Lcp65Ag1,Lcp65Ab1,SrpRbeta,jar,TwdlM,TwdlT
GO:0046536	cellular	dosage compensation complex	3	6	0.00386	msl-1,mle,msl-3
GO:0043967	biological	histone H4 acetylation	4	12	0.0039	nej,dik,msl-1,DMAP1
GO:0006697	biological	ecdysone biosynthetic process	4	9	0.00408	phm,Cyp6t3,spo,mld
GO:0050954	biological	sensory perception of mechanical stimulus	14	63	0.00444	ct,rdgA,CG8086,salr,salm,Rh5,btv,nompB,Eb1,trpl,Tmhs,Ank2,cp309
GO:0043983	biological	histone H4-K12 acetylation	2	2	0.0052	nej,dik
GO:0035800	molecular	ubiquitin-specific protease activator activity	2	2	0.00532	bur,Asx
GO:2000152	biological	regulation of ubiquitin-specific protease activity	2	2	0.00532	bur,Asx
GO:0009083	biological	branched-chain amino acid catabolic process	2	2	0.00562	CG3267,CG6638
GO:0009047	biological	dosage compensation by hyperactivation of X chromosome	3	7	0.00584	msl-1,mle,msl-3
GO:0022402	biological	cell cycle process	54	585	0.00584	dm,mei-9,ctp,PpV,RpL17,CHES-1-like,RpS6,Caf1-180,CG7033,His3.3B,mei-P26,c12.1,nej,mts,Btk29A,lmgA,w-cup,dgt2,spel1,BicC,spi,bru,Mcm10,Hr39,His2A:CG31618,Ef2b,Nipped-B,BubR1,Eb1,pnut,dap,RpS11,dgt5,mars,Rcd1,SMC2,Ercc1,aPKC,Khc-73,Patronin,insc,dlt,sls,aly,enc,Rcd5,Claspin,Galphai,Pdp1,endos,CG16941,jar,BRWD3,exo84,scrib,htt,yemalpha
GO:0005118	molecular	sevenless binding	2	2	0.0059	drk,boss
GO:0036293	biological	response to decreased oxygen levels	12	56	0.00668	CHES-1-like,para,Ulp1,Vha68-1,trpl,Mdr49,Ptp61F,Mrtf,msi,sima
GO:0070482	biological	response to oxygen levels	12	56	0.00668	CHES-1-like,para,Ulp1,Vha68-1,trpl,Mdr49,Ptp61F,Mrtf,msi,sima
GO:0051240	biological	positive regulation of multicellular organismal process	11	49	0.007	dm,stas,upd2,Acer,Tor,p38b,EcR,drk,alpha-Spec,Orct2,mld
GO:0009581	biological	detection of external stimulus	14	60	0.00726	ogre,rdgA,Pis,Sh,Ggamma30A,Rh5,ppk,trpgamma,Arr1,Gprk1,Pld,pwn,trpl
GO:0004687	molecular	myosin light chain kinase activity	3	3	0.00752	sqa,Strn-Mlck,sls
GO:0045455	biological	ecdysteroid metabolic process	5	17	0.0077	scu,phm,Cyp18a1,Cyp6t3,spo,mld
GO:0005245	molecular	voltage-gated calcium channel activity	5	9	0.00866	Ca-alpha1T,CG4587,Ca-alpha1D,trpl
GO:0007549	biological	dosage compensation	4	13	0.00908	msl-1,mle,dpn,msl-3
GO:0016457	biological	dosage compensation complex assembly involved in dosage compensation by hyperactivation of X chromosome	2	3	0.0093	msl-1,mle
GO:0000786	cellular	nucleosome	3	118	0.00968	His3.3B,His1:CG33801,His2B:CG33910,His4:CG33909,His3:CG33803,His1:CG31617,His2B:CG17949,His2A:CG31618,His4:CG31611,His3:CG31613,His1:CG33804,His2B:CG33908,His4:CG33907,His3:CG33806,His1:CG33807,His2B:CG33906,His2A:CG33808,His4:CG33905,His3:CG33809,His1:CG33810,His2B:CG33904,His4:CG33903,His3:CG33812,His1:CG33813,His2B:CG33902,His2A:CG33814,His4:CG33901,His3:CG33815,His1:CG33816,His2B:CG33900,His2…
GO:0016229	molecular	steroid dehydrogenase activity	3	8	0.00972	CG1444,scu,CG13284,CG31810,CG31809
GO:0008812	molecular	choline dehydrogenase activity	4	15	0.00982	CG9522,CG9521,CG9519,CG9517,CG9503,CG6142
GO:0006334	biological	nucleosome assembly	5	132	0.00988	Hira,Caf1-180,His3.3B,His1:CG33801,His2B:CG33910,His4:CG33909,His3:CG33803,His1:CG31617,His2B:CG17949,His2A:CG31618,His4:CG31611,His3:CG31613,His1:CG33804,His2B:CG33908,His4:CG33907,His3:CG33806,His1:CG33807,His2B:CG33906,His2A:CG33808,His4:CG33905,His3:CG33809,His1:CG33810,His2B:CG33904,His4:CG33903,His3:CG33812,His1:CG33813,His2B:CG33902,His2A:CG33814,His4:CG33901,His3:CG33815,His1:CG33816,His2…
GO:0072509	molecular	divalent inorganic cation transmembrane transporter activity	10	43	0.01038	Ca-alpha1T,ZnT35C,CG4587,Ca-alpha1D,trpgamma,CG11163,trpl,ZnT63C,foi
GO:0008086	molecular	light-activated voltage-gated calcium channel activity	2	2	0.01056	trpl
GO:0010461	molecular	light-activated ion channel activity	2	2	0.01056	trpl
GO:0035997	cellular	rhabdomere microvillus membrane	2	2	0.01056	trpl
GO:0071454	biological	cellular response to anoxia	2	2	0.01056	trpl
GO:0007026	biological	negative regulation of microtubule depolymerization	5	19	0.01074	bru,mars,Patronin,alpha-Spec,exo84
GO:0016226	biological	iron-sulfur cluster assembly	3	10	0.0111	fh,CG12264,Ciao1
GO:0031163	biological	metallo-sulfur cluster assembly	3	10	0.0111	fh,CG12264,Ciao1
GO:0017159	molecular	pantetheine hydrolase activity	2	3	0.01114	CG32750,vanin-like
GO:0000132	biological	establishment of mitotic spindle orientation	3	6	0.01162	ctp,aPKC,htt
GO:0035371	cellular	microtubule plus end	3	6	0.0118	CLIP-190,Eb1,Khc-73
GO:0006694	biological	steroid biosynthetic process	5	20	0.0134	phm,Cyp18a1,CG10268,Cyp6t3,spo,mld
GO:0031111	biological	negative regulation of microtubule polymerization or depolymerization	5	20	0.01384	bru,mars,Patronin,alpha-Spec,exo84
GO:0043242	biological	negative regulation of protein complex disassembly	5	21	0.015	bru,mars,Patronin,alpha-Spec,exo84
GO:1901880	biological	negative regulation of protein depolymerization	5	21	0.015	bru,mars,Patronin,alpha-Spec,exo84
GO:0019843	molecular	rRNA binding	3	11	0.0154	RpL5,CG4038,mRpS6
GO:0016230	molecular	sphingomyelin phosphodiesterase activator activity	2	2	0.01564	CG6734,CG43367
GO:0070588	biological	calcium ion transmembrane transport	5	10	0.01566	Ca-alpha1T,Ca-alpha1D,trpgamma,trpl
GO:0031683	molecular	G-protein beta/gamma-subunit complex binding	3	9	0.01592	CG40005,cta,CG30054,CG17760,Galphai
GO:0007603	biological	phototransduction, visible light	3	8	0.01612	Gprk1,trpl
GO:0031114	biological	regulation of microtubule depolymerization	5	21	0.01622	bru,mars,Patronin,alpha-Spec,exo84
GO:0046915	molecular	transition metal ion transmembrane transporter activity	5	19	0.01704	ZnT35C,CG11163,ZnT63C,foi,Ctr1C
GO:0052716	molecular	hydroquinone:oxygen oxidoreductase activity	2	2	0.01784	CG32557,laccase2
GO:0006325	biological	chromatin organization	20	286	0.01832	tlk,Btd,Hira,Caf1-180,dalao,His3.3B,nej,Arp8,dik,r2d2,escl,msl-1,bur,Mcm10,CG8677,His1:CG33801,His2B:CG33910,His4:CG33909,His3:CG33803,His1:CG31617,His2B:CG17949,His2A:CG31618,His4:CG31611,His3:CG31613,His1:CG33804,His2B:CG33908,His4:CG33907,His3:CG33806,His1:CG33807,His2B:CG33906,His2A:CG33808,His4:CG33905,His3:CG33809,His1:CG33810,His2B:CG33904,His4:CG33903,His3:CG33812,His1:CG33813,His2B:CG339…
GO:0046983	molecular	protein dimerization activity	30	294	0.0185	dm,Mnt,mei-9,ctp,oc,His3.3B,Ggamma30A,bun,Adh,nht,Nf-YB,Mio,dimm,His2B:CG33910,His4:CG33909,His3:CG33803,His2B:CG17949,His2A:CG31618,His4:CG31611,His3:CG31613,His2B:CG33908,His4:CG33907,His3:CG33806,His2B:CG33906,His2A:CG33808,His4:CG33905,His3:CG33809,His2B:CG33904,His4:CG33903,His3:CG33812,His2B:CG33902,His2A:CG33814,His4:CG33901,His3:CG33815,His2B:CG33900,His2A:CG33817,His4:CG33899,His3:CG3381…
GO:0045456	biological	ecdysteroid biosynthetic process	4	14	0.01962	phm,Cyp6t3,spo,mld
GO:0000710	biological	meiotic mismatch repair	2	3	0.01978	mei-9,spel1
GO:0006551	biological	leucine metabolic process	2	4	0.02016	CG3267,CG6638
GO:0005042	molecular	netrin receptor activity	2	2	0.02082	fra,unc-5
GO:0050730	biological	regulation of peptidyl-tyrosine phosphorylation	4	9	0.02102	kek1,drk,Ptp61F,boss
GO:1901879	biological	regulation of protein depolymerization	5	23	0.02124	bru,mars,Patronin,alpha-Spec,exo84
GO:0006364	biological	rRNA processing	6	36	0.0214	RpS6,CG13097,CG8545,U3-55K,CG4038,CG5728
GO:0042714	biological	dosage compensation complex assembly	2	4	0.02164	msl-1,mle
GO:0032993	cellular	protein-DNA complex	4	128	0.0218	His3.3B,Mcm10,His1:CG33801,His2B:CG33910,His4:CG33909,His3:CG33803,His1:CG31617,His2B:CG17949,His2A:CG31618,His4:CG31611,His3:CG31613,His1:CG33804,His2B:CG33908,His4:CG33907,His3:CG33806,His1:CG33807,His2B:CG33906,His2A:CG33808,His4:CG33905,His3:CG33809,His1:CG33810,His2B:CG33904,His4:CG33903,His3:CG33812,His1:CG33813,His2B:CG33902,His2A:CG33814,His4:CG33901,His3:CG33815,His1:CG33816,His2B:CG3390…
GO:0042753	biological	positive regulation of circadian rhythm	3	7	0.0218	Acer,EcR,mld
GO:0045938	biological	positive regulation of circadian sleep/wake cycle, sleep	3	7	0.0218	Acer,EcR,mld
GO:0048520	biological	positive regulation of behavior	3	7	0.0218	Acer,EcR,mld
GO:0008056	biological	ocellus development	3	3	0.0219	oc,noc,rdo
GO:0071456	biological	cellular response to hypoxia	7	26	0.022	CHES-1-like,Ulp1,Vha68-1,Ptp61F,Mrtf,msi,sima
GO:0000226	biological	microtubule cytoskeleton organization	29	301	0.02212	ctp,RpL17,RpS6,CG7033,c12.1,mts,dgt2,BicC,ik2,Ef2b,BubR1,tbce,Eb1,RpS11,dgt5,mars,SMC2,aPKC,Khc-73,insc,Galphai,Ank2,endos,cp309,CG16941,jar,asp,htt,CG11876
GO:0005849	cellular	mRNA cleavage factor complex	3	12	0.0223	Cpsf160,Inr-a,IntS11
GO:0009982	molecular	pseudouridine synthase activity	3	10	0.02244	CG7849,CG4038,CG6745
GO:0007415	biological	defasciculation of motor neuron axon	5	9	0.02264	beat-Ib,beat-Ic,beat-Ia,beat-IIa,Ptp99A
GO:0001653	molecular	peptide receptor activity	13	47	0.02288	AlstR,Proc-R,CG33639,CCKLR-17D1,CCKLR-17D3,CCHa2r,CG13229,Dh31-R1,DmsR-2,DmsR-1,CG31183,CcapR,NepYr,Takr99D
GO:0035180	biological	larval wandering behavior	2	2	0.02288	EcR,amon
GO:0071824	biological	protein-DNA complex subunit organization	8	164	0.0235	Hira,Caf1-180,His3.3B,msl-1,Mcm10,His1:CG33801,His2B:CG33910,His4:CG33909,His3:CG33803,His1:CG31617,His2B:CG17949,His2A:CG31618,His4:CG31611,His3:CG31613,His1:CG33804,His2B:CG33908,His4:CG33907,His3:CG33806,His1:CG33807,His2B:CG33906,His2A:CG33808,His4:CG33905,His3:CG33809,His1:CG33810,His2B:CG33904,His4:CG33903,His3:CG33812,His1:CG33813,His2B:CG33902,His2A:CG33814,His4:CG33901,His3:CG33815,His1:…
GO:0043244	biological	regulation of protein complex disassembly	5	24	0.0238	bru,mars,Patronin,alpha-Spec,exo84
GO:0001666	biological	response to hypoxia	10	51	0.0244	CHES-1-like,para,Ulp1,Vha68-1,Mdr49,Ptp61F,Mrtf,msi,sima
GO:0051606	biological	detection of stimulus	25	192	0.0245	ogre,Ir7b,Ir7c,Ir7d,rdgA,Pis,Sh,Ggamma30A,Rh5,Tor,ppk,Or35a,trpgamma,Arr1,Ir40a,Gprk1,Ir41a,Or42a,Pld,pwn,Or45a,trpl,Gr64e,Gr64d,Gr64f,Ir92a,Acam,Or98a
GO:0022843	molecular	voltage-gated cation channel activity	10	33	0.02506	Ca-alpha1T,eag,para,Sh,CG4587,Ca-alpha1D,trpl,CG34396,Shab
GO:0030291	molecular	protein serine/threonine kinase inhibitor activity	2	4	0.0258	dap,Hexim
GO:0032102	biological	negative regulation of response to external stimulus	2	4	0.026	Tor,Lrt
GO:0004951	molecular	cholecystokinin receptor activity	2	2	0.02602	CCKLR-17D1,CCKLR-17D3
GO:0015054	molecular	gastrin receptor activity	2	2	0.02602	CCKLR-17D1,CCKLR-17D3
GO:0016004	molecular	phospholipase activator activity	2	3	0.02626	CG6734,CG43367
GO:0060229	molecular	lipase activator activity	2	3	0.02626	CG6734,CG43367
GO:0007187	biological	G-protein coupled receptor signaling pathway, coupled to cyclic nucleotide second messenger	5	14	0.02644	CG40005,cta,CG17760,Galphai,oa2,5-HT7
GO:0007188	biological	adenylate cyclase-modulating G-protein coupled receptor signaling pathway	5	14	0.02644	CG40005,cta,CG17760,Galphai,oa2,5-HT7
GO:0001539	biological	ciliary or flagellar motility	2	2	0.0265	btv,cp309
GO:0030048	biological	actin filament-based movement	5	19	0.02718	m,dyl,jar,Acam,neo
GO:0042180	biological	cellular ketone metabolic process	5	25	0.02756	scu,phm,Cyp18a1,Cyp6t3,spo,mld
GO:0031122	biological	cytoplasmic microtubule organization	4	19	0.029	CG7033,dgt2,asp,CG11876
GO:0070193	biological	synaptonemal complex organization	2	4	0.02916	Nipped-B,BubR1
GO:0016072	biological	rRNA metabolic process	6	38	0.03008	RpS6,CG13097,CG8545,U3-55K,CG4038,CG5728
GO:0030296	molecular	protein tyrosine kinase activator activity	2	3	0.03052	Cdc37,boss
GO:0000014	molecular	single-stranded DNA specific endodeoxyribonuclease activity	2	5	0.03056	mei-9,Ercc1
GO:0006637	biological	acyl-CoA metabolic process	3	11	0.03068	pdgy,scu,CG11876
GO:0035383	biological	thioester metabolic process	3	11	0.03068	pdgy,scu,CG11876
GO:0050732	biological	negative regulation of peptidyl-tyrosine phosphorylation	3	6	0.03206	kek1,drk,Ptp61F
GO:0004864	molecular	protein phosphatase inhibitor activity	3	7	0.03216	CG17124,CG12620,endos
GO:0043146	biological	spindle stabilization	3	12	0.03248	bru,mars,exo84
GO:0001522	biological	pseudouridine synthesis	3	12	0.03268	CG7849,CG4038,CG6745
GO:0009584	biological	detection of visible light	5	15	0.03326	Sh,trpgamma,Gprk1,trpl
GO:0007030	biological	Golgi organization	9	58	0.03338	p115,Ost48,CG9008,CG13284,CoIV,Pld,EfTuM,hppy,Cad96Ca
GO:0008345	biological	larval locomotory behavior	7	22	0.03338	Sh,CCKLR-17D1,ppk,EcR,dpn,Shab,amon
GO:0042023	biological	DNA endoreduplication	5	17	0.03404	dm,Caf1-180,Btk29A,Mcm10,Pdp1
GO:0010817	biological	regulation of hormone levels	7	38	0.03422	ovo,scu,phm,Cyp18a1,Cyp6t3,spo,mld,amon
GO:0042445	biological	hormone metabolic process	7	38	0.03422	ovo,scu,phm,Cyp18a1,Cyp6t3,spo,mld,amon
GO:0000151	cellular	ubiquitin ligase complex	7	52	0.03486	APC4,lmgA,CG9934,Cul-2,CG15237,Roc2,CG2218
GO:0045165	biological	cell fate commitment	24	117	0.035	Rala,ct,oc,lz,nej,mts,esg,wor,spi,ap,EcR,aPKC,grh,insc,ru,Galphai,Doc1,Abd-B,pnt,jar,boss,E(spl)m5-HLH,E(spl)m8-HLH,scrib
GO:0007017	biological	microtubule-based process	41	438	0.03566	ctp,Pat1,RpL17,RpS6,CG1571,CG7033,fh,c12.1,mts,dgt2,CG10839,BicC,CLIP-190,btv,ik2,nompB,Ef2b,CG10834,CG17528,BubR1,tbce,Eb1,RpS11,dgt5,mars,Rcd1,SMC2,aPKC,Khc-73,Patronin,insc,osm-1,Rcd5,Galphai,Ank2,endos,cp309,CG16941,jar,asp,htt,CG11876
GO:0005244	molecular	voltage-gated ion channel activity	10	40	0.03574	Ca-alpha1T,eag,para,Sh,CG4587,Ca-alpha1D,trpl,CG34396,Shab
GO:0022832	molecular	voltage-gated channel activity	10	40	0.03574	Ca-alpha1T,eag,para,Sh,CG4587,Ca-alpha1D,trpl,CG34396,Shab
GO:0030515	molecular	snoRNA binding	2	6	0.03616	U3-55K,CG4038
GO:0046165	biological	alcohol biosynthetic process	5	22	0.03618	phm,CG10268,Cyp6t3,spo,mld
GO:0035305	biological	negative regulation of dephosphorylation	2	5	0.03674	dap,endos
GO:0035308	biological	negative regulation of protein dephosphorylation	2	5	0.03674	dap,endos
GO:0070853	molecular	myosin VI binding	2	3	0.0377	jar,Acam
GO:0031253	cellular	cell projection membrane	4	12	0.03812	CG40005,cta,trpl,boss
GO:0005886	cellular	plasma membrane	64	411	0.04006	kirre,Rala,Fas2,ogre,fz4,sdt,fend,Ten-a,Flo-2,eag,hiw,para,X11L,Btk29A,Sema-1a,Toll-4,Ggamma30A,Vha68-1,kek3,CadN2,dnt,spi,Hakai,Lar,Ret,clumsy,nrv3,Ptr,pnut,sns,trpl,Lac,fra,Amph,Mdr49,drk,Shroom,Alk,CG43066,18w,CG12484,Lrt,wdp,ru,alpha-Spec,Shab,ZnT63C,sty,Con,vn,l(3)mbn,CG10226,Mdr65,Ank2,fan,foi,Toll-6,Oamb,boss,Tl,CG9990,Cnx99A,Ptp99A,Takr99D,Ctr1C,5-HT7
GO:0044242	biological	cellular lipid catabolic process	5	30	0.04042	CG4586,pdgy,CG3267,CG15533,CDase
GO:0050660	molecular	flavin adenine dinucleotide binding	8	58	0.04042	CG4586,CG9522,CG9521,CG9519,CG9517,CG9503,CG6638,CG18522,CG18519,CG6045,CG18516,CG6142
GO:0009150	biological	purine ribonucleotide metabolic process	17	117	0.0405	Rala,Pde1c,Vha68-1,Pde11,bur,Ac3,CG40005,cta,pnut,CG30054,CG17760,CG33958,CG32301,CG32305,Prat2,Galphai,CG8641,CG3590,CG18528,ATPsyn-gamma
GO:0051494	biological	negative regulation of cytoskeleton organization	5	25	0.04078	bru,mars,Patronin,alpha-Spec,exo84
GO:0035435	biological	phosphate ion transmembrane transport	2	4	0.04102	NaPi-T,Picot
GO:0034389	biological	lipid particle organization	2	6	0.04106	Ost48,CG9008
GO:0005847	cellular	mRNA cleavage and polyadenylation specificity factor complex	2	6	0.04134	Cpsf160,IntS11
GO:0034754	biological	cellular hormone metabolic process	5	24	0.04154	scu,phm,Cyp18a1,Cyp6t3,spo,mld
GO:0043147	biological	meiotic spindle stabilization	2	6	0.04154	bru,exo84
GO:0030539	biological	male genitalia development	3	3	0.04234	salr,salm,Abd-B
GO:0016028	cellular	rhabdomere	6	27	0.04244	Ggamma30A,Rh5,trpgamma,Arr1,trpl
GO:0008188	molecular	neuropeptide receptor activity	12	46	0.0432	AlstR,Proc-R,CG33639,CCKLR-17D1,CCKLR-17D3,CCHa2r,CG13229,Dh31-R1,DmsR-2,DmsR-1,CcapR,NepYr,Takr99D
GO:0008528	molecular	G-protein coupled peptide receptor activity	12	46	0.0432	AlstR,Proc-R,CG33639,CCKLR-17D1,CCKLR-17D3,CCHa2r,CG13229,Dh31-R1,DmsR-2,DmsR-1,CcapR,NepYr,Takr99D
GO:0031110	biological	regulation of microtubule polymerization or depolymerization	5	25	0.04378	bru,mars,Patronin,alpha-Spec,exo84
GO:0046982	molecular	protein heterodimerization activity	14	183	0.04392	Mnt,mei-9,oc,His3.3B,Ggamma30A,nht,Nf-YB,His2B:CG33910,His4:CG33909,His3:CG33803,His2B:CG17949,His2A:CG31618,His4:CG31611,His3:CG31613,His2B:CG33908,His4:CG33907,His3:CG33806,His2B:CG33906,His2A:CG33808,His4:CG33905,His3:CG33809,His2B:CG33904,His4:CG33903,His3:CG33812,His2B:CG33902,His2A:CG33814,His4:CG33901,His3:CG33815,His2B:CG33900,His2A:CG33817,His4:CG33899,His3:CG33818,His2B:CG33898,His2A:CG…
GO:0017069	molecular	snRNA binding	2	7	0.04414	bin3,Hexim
GO:0071837	molecular	HMG box domain binding	1	1	0.0459	gro
GO:0003999	molecular	adenine phosphoribosyltransferase activity	1	1	0.04592	Aprt
GO:0006168	biological	adenine salvage	1	1	0.04592	Aprt
GO:0046083	biological	adenine metabolic process	1	1	0.04592	Aprt
GO:0046084	biological	adenine biosynthetic process	1	1	0.04592	Aprt
GO:0090224	biological	regulation of spindle organization	3	14	0.04624	bru,mars,exo84
GO:0051276	biological	chromosome organization	29	410	0.04628	tlk,Btd,Hira,Caf1-180,dalao,His3.3B,nej,Arp8,dik,r2d2,Btk29A,zuc,escl,spel1,msl-1,bur,Mcm10,CG8677,His1:CG33801,His2B:CG33910,His4:CG33909,His3:CG33803,His1:CG31617,His2B:CG17949,His2A:CG31618,His4:CG31611,His3:CG31613,His1:CG33804,His2B:CG33908,His4:CG33907,His3:CG33806,His1:CG33807,His2B:CG33906,His2A:CG33808,His4:CG33905,His3:CG33809,His1:CG33810,His2B:CG33904,His4:CG33903,His3:CG33812,His1:CG…
GO:0004751	molecular	ribose-5-phosphate isomerase activity	1	1	0.0466	Rpi
GO:0070652	cellular	HAUS complex	2	8	0.04706	dgt2,dgt5
GO:0000109	cellular	nucleotide-excision repair complex	1	1	0.04708	mei-9
GO:0000110	cellular	nucleotide-excision repair factor 1 complex	1	1	0.04708	mei-9
GO:0003914	molecular	DNA (6-4) photolyase activity	1	1	0.04708	phr6-4
GO:0019898	cellular	extrinsic to membrane	9	53	0.04712	CG32750,vanin-like,Ggamma30A,CG40005,cta,trpl,Lac,CG30054,CG17760,Galphai
GO:0070006	molecular	metalloaminopeptidase activity	1	1	0.04712	ApepP
GO:0008209	biological	androgen metabolic process	1	1	0.04716	scu
GO:0008210	biological	estrogen metabolic process	1	1	0.04716	scu
GO:0018454	molecular	acetoacetyl-CoA reductase activity	1	1	0.04716	scu
GO:0035404	biological	histone-serine phosphorylation	1	1	0.04716	dik
GO:0043987	biological	histone H3-S10 phosphorylation	1	1	0.04716	dik
GO:0044154	biological	histone H3-K14 acetylation	1	1	0.04716	dik
GO:0047022	molecular	7-beta-hydroxysteroid dehydrogenase (NADP+) activity	1	1	0.04716	scu
GO:0047035	molecular	testosterone dehydrogenase (NAD+) activity	1	1	0.04716	scu
GO:0050327	molecular	testosterone 17-beta-dehydrogenase (NAD+) activity	1	1	0.04716	scu
GO:0042325	biological	regulation of phosphorylation	13	91	0.04732	CG17124,kek1,Tor,p38b,CycK,Epac,dap,drk,Alk,edl,Ptp61F,msn,boss
GO:0015279	molecular	store-operated calcium channel activity	2	4	0.0474	trpl
GO:0010965	biological	regulation of mitotic sister chromatid separation	1	1	0.0475	BubR1
GO:0016805	molecular	dipeptidase activity	3	7	0.04754	CG42750,CG17337,CG6154
GO:0008852	molecular	exodeoxyribonuclease I activity	1	1	0.04762	tos
GO:0036063	cellular	acroblast	1	1	0.0477	bru
GO:0008143	molecular	poly(A) RNA binding	2	6	0.0479	CG12288,Nab2
GO:0070717	molecular	poly-purine tract binding	2	6	0.0479	CG12288,Nab2
GO:0004631	molecular	phosphomevalonate kinase activity	1	1	0.04796	CG10268
GO:0006695	biological	cholesterol biosynthetic process	1	1	0.04796	CG10268
GO:0006163	biological	purine nucleotide metabolic process	17	120	0.04804	Rala,Pde1c,Vha68-1,Pde11,bur,Ac3,CG40005,cta,pnut,CG30054,CG17760,CG33958,CG32301,CG32305,Prat2,Galphai,CG8641,CG3590,CG18528,ATPsyn-gamma
GO:0017098	molecular	sulfonylurea receptor binding	1	1	0.04804	endos
GO:0009644	biological	response to high light intensity	1	1	0.04808	Tsp42Ej
GO:0071484	biological	cellular response to light intensity	1	1	0.04808	Tsp42Ej
GO:0071486	biological	cellular response to high light intensity	1	1	0.04808	Tsp42Ej
GO:0006522	biological	alanine metabolic process	1	1	0.04824	CG12264
GO:0006523	biological	alanine biosynthetic process	1	1	0.04824	CG12264
GO:0009078	biological	pyruvate family amino acid metabolic process	1	1	0.04824	CG12264
GO:0009079	biological	pyruvate family amino acid biosynthetic process	1	1	0.04824	CG12264
GO:0031071	molecular	cysteine desulfurase activity	1	1	0.04824	CG12264
GO:0005523	molecular	tropomyosin binding	2	3	0.04826	wupA,tmod
GO:0090382	biological	phagosome maturation	1	1	0.0485	Vps16B
GO:0016243	biological	regulation of autophagic vacuole size	1	1	0.04858	Rack1
GO:0031429	cellular	box H/ACA snoRNP complex	1	1	0.04874	CG4038
GO:0072588	cellular	box H/ACA RNP complex	1	1	0.04874	CG4038
GO:0032542	molecular	sulfiredoxin activity	1	1	0.04892	CG6762
GO:0048098	biological	antennal joint development	3	4	0.04914	ct,salr,salm
GO:0000774	molecular	adenyl-nucleotide exchange factor activity	1	1	0.04918	Roe1
GO:0009594	biological	detection of nutrient	1	1	0.04918	Tor
GO:0090266	biological	regulation of mitotic cell cycle spindle assembly checkpoint	1	1	0.04954	CG15237
GO:0003881	molecular	CDP-diacylglycerol-inositol 3-phosphatidyltransferase activity	1	1	0.04964	Pis
GO:0016324	cellular	apical plasma membrane	9	41	0.04994	sdt,mgl,Ca-alpha1D,Ptr,pnut,aPKC,dyl,Cad99C
GO:0016884	molecular	carbon-nitrogen ligase activity, with glutamine as amido-N-donor	3	13	0.05066	bur,CG17486,CG5191
GO:0044057	biological	regulation of system process	16	79	0.05068	eag,stas,Sh,Frq2,Slob,clumsy,Amph,Alk,alpha-Spec,DmsR-2,DmsR-1,Fife,Shab,NT1,Ank2,Dys,capa
GO:0010639	biological	negative regulation of organelle organization	7	48	0.0512	HP1b,bru,BubR1,mars,Patronin,alpha-Spec,exo84
GO:0031476	cellular	myosin VI complex	2	4	0.05178	jar,Acam
GO:0034220	biological	ion transmembrane transport	17	116	0.05206	CG42594,Ca-alpha1T,CG42340,Vha100-5,Vha68-1,Ca-alpha1D,trpgamma,trpl,NaPi-T,Picot,CG34396,dve,CG1139,VhaM9.7-d,ATPsyn-gamma,Ctr1C
GO:0055085	biological	transmembrane transport	43	415	0.05224	CG42594,Ca-alpha1T,CG42340,CG14439,CG1409,CG15221,CG15890,eag,para,Sh,CG14196,Vha100-5,Vha68-1,ZnT35C,Ca-alpha1D,trpgamma,CG11665,CG11163,CG7882,CG7881,tomboy40,trpl,Tret1-1,Mdr49,CG12858,NaPi-T,Picot,CG34396,dve,CG1139,Shab,ZnT63C,CG10226,Mdr65,foi,CG14160,CG32053,CG6006,CG8925,VhaM9.7-d,att-ORFA,Orct2,CG14511,CG7609,ATPsyn-gamma,aralar1,Ctr1C
GO:0006379	biological	mRNA cleavage	3	15	0.05238	Cpsf160,Inr-a,IntS11
GO:0019212	molecular	phosphatase inhibitor activity	3	9	0.0527	CG17124,CG12620,endos
GO:0005680	cellular	anaphase-promoting complex	3	16	0.0529	APC4,lmgA,CG15237
GO:0046058	biological	cAMP metabolic process	4	9	0.0532	Pde1c,Pde11,Ac3,CG32301,CG32305
GO:0009259	biological	ribonucleotide metabolic process	17	122	0.05352	Rala,Pde1c,Vha68-1,Pde11,bur,Ac3,CG40005,cta,pnut,CG30054,CG17760,CG33958,CG32301,CG32305,Prat2,Galphai,CG8641,CG3590,CG18528,ATPsyn-gamma
GO:0019693	biological	ribose phosphate metabolic process	17	122	0.05352	Rala,Pde1c,Vha68-1,Pde11,bur,Ac3,CG40005,cta,pnut,CG30054,CG17760,CG33958,CG32301,CG32305,Prat2,Galphai,CG8641,CG3590,CG18528,ATPsyn-gamma
GO:0042181	biological	ketone biosynthetic process	4	21	0.05416	phm,Cyp6t3,spo,mld
GO:0072521	biological	purine-containing compound metabolic process	18	137	0.05424	Rala,Pde1c,Vha68-1,Pde11,bur,Ac3,CG40005,cta,pnut,CG30054,CG17760,CG33958,Aprt,CG32301,CG32305,Prat2,Galphai,CG8641,CG3590,CG18528,ATPsyn-gamma
GO:0016568	biological	chromatin modification	14	126	0.05462	tlk,Btd,Hira,dalao,nej,Arp8,dik,escl,msl-1,bur,Asx,DMAP1,ptip,tara
GO:0040003	biological	chitin-based cuticle development	11	76	0.05492	sdt,mgl,Hakai,laccase2,EcR,grh,Lcp65Ag1,Lcp65Ab1,SrpRbeta,jar,TwdlM,TwdlT
GO:0005834	cellular	heterotrimeric G-protein complex	4	20	0.05494	Ggamma30A,CG40005,cta,CG30054,CG17760,Galphai
GO:0031234	cellular	extrinsic to internal side of plasma membrane	4	20	0.05494	Ggamma30A,CG40005,cta,CG30054,CG17760,Galphai
GO:0000152	cellular	nuclear ubiquitin ligase complex	4	25	0.05572	APC4,lmgA,Cul-2,CG15237
GO:0016903	molecular	oxidoreductase activity, acting on the aldehyde or oxo group of donors	6	42	0.05614	CG13091,Adh,CG8665,nemy,CG1443,CG11876
GO:0044282	biological	small molecule catabolic process	8	59	0.05688	CG4586,pdgy,Cyp18a1,Adh,CG8665,CG3267,CG6638,CG15533
GO:0044712	biological	single-organism catabolic process	8	59	0.05688	CG4586,pdgy,Cyp18a1,Adh,CG8665,CG3267,CG6638,CG15533
GO:0000041	biological	transition metal ion transport	4	18	0.05764	dve,foi,Fer2LCH,Ctr1C
GO:0016569	biological	covalent chromatin modification	10	92	0.05852	tlk,Btd,nej,dik,escl,msl-1,bur,Asx,DMAP1,ptip
GO:0016570	biological	histone modification	10	92	0.05852	tlk,Btd,nej,dik,escl,msl-1,bur,Asx,DMAP1,ptip
GO:0019887	molecular	protein kinase regulator activity	7	54	0.05852	CG7766,CycK,Epac,dap,Cdc37,Hexim,boss
GO:0004697	molecular	protein kinase C activity	3	7	0.06026	Pkn,aPKC,Pkc53E
GO:0035303	biological	regulation of dephosphorylation	3	13	0.06088	CG12620,dap,endos
GO:0035304	biological	regulation of protein dephosphorylation	2	7	0.06096	dap,endos
GO:0070865	cellular	investment cone	2	4	0.061	jar,Acam
GO:0040018	biological	positive regulation of multicellular organism growth	5	20	0.06144	dm,upd2,Tor,p38b,Orct2
GO:0030594	molecular	neurotransmitter receptor activity	13	53	0.06152	AlstR,Proc-R,CG33639,CCKLR-17D1,CCKLR-17D3,CCHa2r,CG13229,Dh31-R1,DmsR-2,DmsR-1,CcapR,NepYr,Takr99D,5-HT7
GO:0042058	biological	regulation of epidermal growth factor receptor signaling pathway	9	34	0.06168	Fas2,kek1,spi,Src42A,drk,edl,hppy,sty,vn
GO:1901184	biological	regulation of ERBB signaling pathway	9	34	0.06168	Fas2,kek1,spi,Src42A,drk,edl,hppy,sty,vn
GO:0004860	molecular	protein kinase inhibitor activity	2	6	0.06254	dap,Hexim
GO:0019210	molecular	kinase inhibitor activity	2	6	0.06254	dap,Hexim
GO:0006298	biological	mismatch repair	2	7	0.06262	mei-9,spel1
GO:0048806	biological	genitalia development	6	17	0.06424	Crg-1,fd3F,lz,Btk29A,salr,salm,Abd-B
GO:0006378	biological	mRNA polyadenylation	4	18	0.06448	Cpsf160,hrg,ZC3H3,IntS11
GO:0045167	biological	asymmetric protein localization involved in cell fate determination	4	14	0.06472	aPKC,insc,Galphai,jar
GO:0031461	cellular	cullin-RING ubiquitin ligase complex	5	37	0.0649	APC4,lmgA,Cul-2,CG15237,Roc2
GO:0051047	biological	positive regulation of secretion	4	16	0.06514	dimm,ru,Fife,jar
GO:0009062	biological	fatty acid catabolic process	3	15	0.0658	CG4586,pdgy,CG3267
GO:0051239	biological	regulation of multicellular organismal process	75	526	0.06582	kirre,dm,Fas2,oc,lz,mgl,CG15221,eag,hiw,stas,Sh,Frq2,upd2,Hs3st-B,Slob,mts,Acer,Tor,p38b,wb,mdy,ham,spi,Lar,Hr38,clumsy,Cul-2,cta,Src42A,tbce,EcR,CG3267,dpn,shn,pyr,Amph,drk,kn,aPKC,chn,Alk,Pkc53E,insc,bab1,alpha-Spec,sls,DmsR-2,DmsR-1,msn,Fife,Shab,sty,enc,dyl,Cip4,NT1,sfl,vvl,msl-3,Ank2,nmo,Sdr,pxb,Abd-B,Dys,Oamb,oa2,pnt,Orct2,mld,scrib,Tl,neo,capa,hdc
GO:0009416	biological	response to light stimulus	17	119	0.06604	ogre,rdgA,Pis,Sh,mts,Ggamma30A,Rh5,Tor,spel1,trpgamma,Arr1,Gprk1,Pld,Tsp42Ej,pwn,trpl
GO:0035211	biological	spermathecum morphogenesis	2	3	0.06624	lz,Hr39
GO:0007306	biological	eggshell chorion assembly	3	19	0.0664	dec-1,CG13113,Pxd
GO:0055059	biological	asymmetric neuroblast division	7	31	0.06658	mts,esg,wor,aPKC,insc,Galphai,jar
GO:0007062	biological	sister chromatid cohesion	4	21	0.06682	Nipped-B,BubR1,SMC2,sls
GO:0016782	molecular	transferase activity, transferring sulfur-containing groups	5	27	0.06754	Hs3st-B,CG12264,CG13937,sfl,GstO3,se,GstO2,GstO1
GO:0016060	biological	metarhodopsin inactivation	2	5	0.06776	Arr1,Gprk1
GO:0004571	molecular	mannosyl-oligosaccharide 1,2-alpha-mannosidase activity	2	5	0.0685	alpha-Man-Ib,CG31202
GO:0034728	biological	nucleosome organization	5	143	0.0687	Hira,Caf1-180,His3.3B,His1:CG33801,His2B:CG33910,His4:CG33909,His3:CG33803,His1:CG31617,His2B:CG17949,His2A:CG31618,His4:CG31611,His3:CG31613,His1:CG33804,His2B:CG33908,His4:CG33907,His3:CG33806,His1:CG33807,His2B:CG33906,His2A:CG33808,His4:CG33905,His3:CG33809,His1:CG33810,His2B:CG33904,His4:CG33903,His3:CG33812,His1:CG33813,His2B:CG33902,His2A:CG33814,His4:CG33901,His3:CG33815,His1:CG33816,His2…
GO:0030317	biological	sperm motility	3	10	0.0689	mip120,jar,lobo
GO:0051087	molecular	chaperone binding	3	18	0.06904	HIP-R,Roe1,Cdc37
GO:0030295	molecular	protein kinase activator activity	2	5	0.0695	Cdc37,boss
GO:0005262	molecular	calcium channel activity	6	27	0.06968	Ca-alpha1T,CG4587,Ca-alpha1D,trpgamma,trpl
GO:0016578	biological	histone deubiquitination	2	7	0.06986	bur,Asx
GO:0031644	biological	regulation of neurological system process	12	58	0.06994	stas,Sh,Frq2,Slob,clumsy,Alk,alpha-Spec,Fife,Shab,NT1,Ank2,Dys
GO:0031526	cellular	brush border membrane	1	2	0.07	CG40005,cta
GO:0031752	molecular	D5 dopamine receptor binding	1	2	0.07	CG40005,cta
GO:0050780	molecular	dopamine receptor binding	1	2	0.07	CG40005,cta
GO:0001932	biological	regulation of protein phosphorylation	11	79	0.07008	kek1,Tor,p38b,CycK,Epac,dap,drk,Alk,Ptp61F,msn,boss
GO:0018205	biological	peptidyl-lysine modification	5	39	0.07062	Btd,nej,dik,msl-1,DMAP1
GO:0016491	molecular	oxidoreductase activity	48	616	0.0719	Pp2C1,CG4586,CG1444,CG2254,CG10962,fh,Cyp28c1,CG14407,CG9522,CG9521,CG9519,CG9517,CG9503,CG32557,CG6762,scu,phm,Cyp18a1,CG13091,Adh,Adhr,CG13280,CG13284,CG31810,CG31809,CoIV,CG8665,laccase2,Cyp6w1,CG9436,Cyp6a2,SdhB,CG12164,CG8888,Cyp6g2,Cyp6t3,Cyp301a1,nemy,Cyp6a22,Cyp6a17,Nox,CG15615,spo,GstO3,GstO2,GstO1,CG6638,CG18522,CG18519,CG6045,CG18516,Irc,Pxd,CG5873,P5cr,CG5346,CG11913,CG6142,CG1443,CG1…
GO:0043631	biological	RNA polyadenylation	4	19	0.07214	Cpsf160,hrg,ZC3H3,IntS11
GO:0004714	molecular	transmembrane receptor protein tyrosine kinase activity	6	20	0.07398	Ddr,dnt,Ret,Alk,Sdr,Cad96Ca
GO:0004144	molecular	diacylglycerol O-acyltransferase activity	1	1	0.0747	mdy
GO:0008262	molecular	importin-alpha export receptor activity	1	1	0.0747	Cas
GO:0005344	molecular	oxygen transporter activity	1	1	0.07472	glob1
GO:0006552	biological	leucine catabolic process	1	1	0.07518	CG6638
GO:0008470	molecular	isovaleryl-CoA dehydrogenase activity	1	1	0.07518	CG6638
GO:0009109	biological	coenzyme catabolic process	1	1	0.07518	CG8665
GO:0009258	biological	10-formyltetrahydrofolate catabolic process	1	1	0.07518	CG8665
GO:0009397	biological	folic acid-containing compound catabolic process	1	1	0.07518	CG8665
GO:0016155	molecular	formyltetrahydrofolate dehydrogenase activity	1	1	0.07518	CG8665
GO:0042560	biological	pteridine-containing compound catabolic process	1	1	0.07518	CG8665
GO:0051187	biological	cofactor catabolic process	1	1	0.07518	CG8665
GO:0003964	molecular	RNA-directed DNA polymerase activity	1	1	0.07526	CHKov1
GO:0006278	biological	RNA-dependent DNA replication	1	1	0.07526	CHKov1
GO:0004734	molecular	pyrimidodiazepine synthase activity	1	1	0.07542	se
GO:0016648	molecular	oxidoreductase activity, acting on the CH-NH group of donors, disulfide as acceptor	1	1	0.07542	se
GO:0016672	molecular	oxidoreductase activity, acting on a sulfur group of donors, quinone or similar compound as acceptor	1	4	0.07542	GstO3,se,GstO2,GstO1
GO:0045174	molecular	glutathione dehydrogenase (ascorbate) activity	1	4	0.07542	GstO3,se,GstO2,GstO1
GO:0031124	biological	mRNA 3'-end processing	5	30	0.07546	Cpsf160,hrg,ZC3H3,twin,IntS11
GO:0002793	biological	positive regulation of peptide secretion	1	1	0.07568	dimm
GO:0046887	biological	positive regulation of hormone secretion	1	1	0.07568	dimm
GO:0070762	cellular	nuclear pore transmembrane ring	1	1	0.07584	Gp210
GO:0060429	biological	epithelium development	1	1	0.07586	Hakai
GO:0003921	molecular	GMP synthase activity	1	1	0.07596	bur
GO:0003922	molecular	GMP synthase (glutamine-hydrolyzing) activity	1	1	0.07596	bur
GO:0034986	molecular	iron chaperone activity	1	1	0.07614	fh
GO:0051881	biological	regulation of mitochondrial membrane potential	1	1	0.07614	fh
GO:0004018	molecular	N6-(1,2-dicarboxyethyl)AMP AMP-lyase (fumarate-forming) activity	1	1	0.0762	CG3590
GO:0016038	biological	absorption of visible light	1	1	0.07634	Rh5
GO:0007490	biological	tergite morphogenesis	1	1	0.07652	Cyp301a1
GO:0007175	biological	negative regulation of epidermal growth factor-activated receptor activity	2	3	0.07658	kek1,drk
GO:2000272	biological	negative regulation of receptor activity	2	3	0.07658	kek1,drk
GO:0016042	biological	lipid catabolic process	6	44	0.07696	CG4586,pdgy,Cyp18a1,CG3267,CG15533,CDase
GO:0048566	biological	embryonic digestive tract development	1	1	0.07702	spo
GO:0048280	biological	vesicle fusion with Golgi apparatus	1	1	0.07706	p115
GO:0070389	biological	chaperone cofactor-dependent protein refolding	1	2	0.07708	HIP-R
GO:0048469	biological	cell maturation	4	22	0.0772	ik2,EcR,Uba1,alpha-Spec
GO:0000098	biological	sulfur amino acid catabolic process	1	1	0.07736	CG3267
GO:0004658	molecular	propionyl-CoA carboxylase activity	1	1	0.07736	CG3267
GO:0006549	biological	isoleucine metabolic process	1	1	0.07736	CG3267
GO:0006550	biological	isoleucine catabolic process	1	1	0.07736	CG3267
GO:0006566	biological	threonine metabolic process	1	1	0.07736	CG3267
GO:0006567	biological	threonine catabolic process	1	1	0.07736	CG3267
GO:0006574	biological	valine catabolic process	1	1	0.07736	CG3267
GO:0009087	biological	methionine catabolic process	1	1	0.07736	CG3267
GO:0044273	biological	sulfur compound catabolic process	1	1	0.07736	CG3267
GO:0031646	biological	positive regulation of neurological system process	2	6	0.07738	stas,alpha-Spec
GO:0050806	biological	positive regulation of synaptic transmission	2	6	0.07738	stas,alpha-Spec
GO:0051971	biological	positive regulation of transmission of nerve impulse	2	6	0.07738	stas,alpha-Spec
GO:0004343	molecular	glucosamine 6-phosphate N-acetyltransferase activity	1	1	0.07748	CG1969
GO:0034701	molecular	tripeptidase activity	1	1	0.0777	CG17337
GO:0034511	molecular	U3 snoRNA binding	1	1	0.07816	U3-55K
GO:0030297	molecular	transmembrane receptor protein tyrosine kinase activator activity	1	1	0.0782	boss
GO:0030546	molecular	receptor activator activity	1	1	0.0782	boss
GO:0008087	cellular	light-activated voltage-gated calcium channel complex	1	1	0.07824	trp
GO:0005887	cellular	integral to plasma membrane	26	159	0.07826	eag,para,kek1,kek3,beat-Ib,beat-Ic,BicC,CadN2,Ret,trpl,Sr-CII,Mdr49,ru,CG1887,Mdr65,beat-IIa,Oamb,oa2,Cad96Ca,CcapR,boss,Tl,NepYr,Cad99C,Takr99D,5-HT7
GO:0005506	molecular	iron ion binding	15	156	0.07832	fh,Cyp28c1,phm,Cyp18a1,Cyp6w1,Cyp6a2,Cyp6g2,Cyp6t3,Cyp301a1,Cyp6a22,Cyp6a17,spo,CG18522,CG18519,CG6045,CG18516,glob1,Pxd,Fer2LCH,PH4alphaEFB,PH4alphaSG2,PH4alphaMP
GO:0044248	biological	cellular catabolic process	31	344	0.07838	Rala,ec,ctp,CG4586,Upf2,APC4,pdgy,hiw,Cyp18a1,lmgA,CG9934,CG8665,Cul-2,CG40005,cta,EcR,CG3267,pnut,sqa,CG30054,CG17760,LysE,LysP,LysS,Atg2,Galphai,CG8641,RNaseX25,CG6638,twin,Dis3,CG18528,Npl4,CG6330,CG15533,CDase
GO:0006793	biological	phosphorus metabolic process	65	659	0.07846	Rala,tlk,Pp2C1,PpV,rdgA,l(1)G0232,CG2577,CG14411,pdgy,Pis,dik,scu,Pk17E,Ddr,cdc14,CG7115,mts,Btk29A,CG13089,CG13090,Pde1c,ACXC,Vha68-1,Tor,p38b,CG7094,Pde11,dnt,Lar,ik2,bur,Ret,CG2201,Ac3,CG40005,cta,Gprk1,Stlk,CG17528,BubR1,Src42A,Dgk,pnut,Pkn,sqa,CG30054,CG17760,Drl-2,CG33156,aPKC,Strn-Mlck,Alk,Pkc53E,CG33958,hppy,Ptp61F,ACXD,CG32301,CG32305,msn,Eip63E,Prat2,Galphai,CG8641,nmo,Sdr,CG31183,CG149…
GO:0006475	biological	internal protein amino acid acetylation	4	29	0.07856	nej,dik,msl-1,DMAP1
GO:0016573	biological	histone acetylation	4	29	0.07856	nej,dik,msl-1,DMAP1
GO:0018393	biological	internal peptidyl-lysine acetylation	4	29	0.07856	nej,dik,msl-1,DMAP1
GO:0036062	cellular	presynaptic periactive zone	2	3	0.07868	Fas2,Ank2
GO:0070868	biological	heterochromatin organization involved in chromatin silencing	2	8	0.07904	r2d2,Mcm10,CG8677
GO:0035264	biological	multicellular organism growth	2	5	0.07962	Caf1-180,Tor
GO:0046164	biological	alcohol catabolic process	3	13	0.07988	Cyp18a1,Adh,CG15533
GO:1901616	biological	organic hydroxy compound catabolic process	3	13	0.07988	Cyp18a1,Adh,CG15533
GO:0006903	biological	vesicle targeting	3	13	0.08038	X11L,pnut,exo84
GO:0006812	biological	cation transport	30	245	0.0806	CG42594,Ca-alpha1T,CG42340,CG33181,eag,para,Sh,Vha100-5,Vha68-1,ppk,ZnT35C,Ca-alpha1D,trpgamma,nrv3,CG11163,trpl,Nach,CG34396,dve,ppk12,CG3701,Shab,ZnT63C,Rh50,foi,VhaM9.7-d,Orct2,ATPsyn-gamma,capa,Fer2LCH,Ctr1C
GO:0007049	biological	cell cycle	13	107	0.08062	tlk,PpV,ct,e(r),mts,spi,CoIV,BubR1,pnut,EfTuM,Asx,Ptp61F,Rad17
GO:0042446	biological	hormone biosynthetic process	4	19	0.08096	phm,Cyp6t3,spo,mld
GO:0055057	biological	neuroblast division	7	32	0.08112	mts,esg,wor,aPKC,insc,Galphai,jar
GO:0019207	molecular	kinase regulator activity	7	57	0.08144	CG7766,CycK,Epac,dap,Cdc37,Hexim,boss
GO:0034332	biological	adherens junction organization	7	26	0.08162	kirre,sdt,p120ctn,Src42A,sns,aPKC,scrib
GO:0042045	biological	epithelial fluid transport	3	10	0.083	Ca-alpha1D,Nach,capa
GO:0008363	biological	larval chitin-based cuticle development	3	14	0.0847	Lcp65Ag1,Lcp65Ab1,SrpRbeta,jar
GO:0035434	biological	copper ion transmembrane transport	2	5	0.08502	dve,Ctr1C
GO:0019209	molecular	kinase activator activity	2	6	0.08558	Cdc37,boss
GO:0003723	molecular	RNA binding	38	412	0.08574	NELF-B,Upf2,CG6961,r2d2,BicC,CG12288,Ef2b,RpL5,mle,CG7849,bin3,CG8545,NAT1,EfTuM,Cpsf160,U3-55K,Inr-a,hrg,CG4038,CG10384,eIF5B,CG1316,mRpS6,shep,msl-3,RNaseX25,CG6745,orb2,CG7804,Hexim,CG16941,Prp18,4EHP,CG5706,Nab2,CG5728,Dis3,CHKov1,msi,CG34354,CG14506
GO:0009117	biological	nucleotide metabolic process	22	176	0.08578	Rala,Pde1c,ACXC,Vha68-1,Pde11,bur,Ac3,CG40005,cta,pnut,CG30054,CG17760,CG33156,CG33958,ACXD,CG32301,CG32305,Prat2,Galphai,CG8641,CG31183,CG3590,CG18528,CG6330,ATPsyn-gamma,CG2246
GO:0032027	molecular	myosin light chain binding	3	14	0.08648	CG18063,jar,asp
GO:0001191	molecular	RNA polymerase II transcription factor binding transcription factor activity involved in negative regulation of transcription	2	5	0.08688	edl,gro
GO:1901068	biological	guanosine-containing compound metabolic process	8	59	0.08702	Rala,bur,CG40005,cta,pnut,CG30054,CG17760,Galphai,CG8641,CG18528
GO:0007584	biological	response to nutrient	4	15	0.08706	Sh,Tor,Pdp1,endos
GO:0016204	biological	determination of muscle attachment site	4	9	0.08722	Grip,dnt,vg,kn
GO:0003824	molecular	catalytic activity	203	3918	0.08786	Rala,tlk,ec,CG6414,mei-9,Pp2C1,ctp,CG33080,CG32750,vanin-like,Btd,PpV,CG4586,CG1402,CG1444,CG1571,CG2254,Gclc,sdt,CG1440,CG10962,rdgA,APC4,CG7766,fh,Ost48,l(1)G0232,CG3106,nej,CG32698,CG1986,Idgf4,CG34104,Cyp28c1,CG2577,CG14411,CG14407,CG9522,CG9521,CG9519,CG9517,CG9503,pdgy,eag,hiw,CG8128,CG9240,Pis,CG9281,CG8184,CG32557,CG6762,Arp8,dik,scu,CG7135,phm,Cyp18a1,Pk17E,Ulp1,Hs3st-B,Ddr,CG9505,Slob,c…
GO:0090287	biological	regulation of cellular response to growth factor stimulus	4	13	0.08792	Snoo,CG10459,sty,tld
GO:0005516	molecular	calmodulin binding	6	27	0.08808	CG7766,Pde1c,trpl,alpha-Spec,jar
GO:0051656	biological	establishment of organelle localization	10	71	0.0887	ctp,Eb1,koi,aPKC,Khc-73,insc,msn,Galphai,jar,asp,htt
GO:0032006	biological	regulation of TOR signaling cascade	3	11	0.08974	sqa,L,hppy
GO:0018394	biological	peptidyl-lysine acetylation	4	30	0.09032	nej,dik,msl-1,DMAP1
GO:0009314	biological	response to radiation	18	137	0.09094	ogre,Caf1-180,rdgA,Pis,Sh,mts,Ggamma30A,Rh5,Tor,spel1,trpgamma,Arr1,Gprk1,Pld,Tsp42Ej,pwn,trpl
GO:0061099	biological	negative regulation of protein tyrosine kinase activity	2	4	0.09098	kek1,drk
GO:0044281	biological	small molecule metabolic process	51	623	0.09128	Rala,CG4586,Gclc,CG9522,CG9521,CG9519,CG9517,CG9503,pdgy,scu,phm,Cyp18a1,Pde1c,CG12264,ACXC,Vha68-1,bgm,Adh,tweek,Pde11,CG10268,bur,CG8665,Ac3,CG40005,cta,CG17486,CG3267,pnut,Cyp6t3,CG30054,CG17760,CG33156,CG33958,GstE11,Aprt,ACXD,CG32301,CG32305,CG9977,spo,sfl,Prat2,Galphai,CG8641,GstO3,se,GstO2,GstO1,CG6638,CG31183,CG3590,P5cr,CG5706,CG18528,mld,CG6142,CG6330,CG11876,ATPsyn-gamma,CG15533,PH4alp…
GO:0097322	molecular	7SK snRNA binding	1	2	0.09154	Hexim
GO:0009081	biological	branched-chain amino acid metabolic process	2	7	0.09188	CG3267,CG6638
GO:0051716	biological	cellular response to stimulus	117	1203	0.09266	AlstR,Rala,mei-9,Proc-R,CG32758,ogre,fz4,CHES-1-like,Gclc,Caf1-180,rdgA,lz,nej,CG34104,spri,eag,hiw,Pis,RhoGAP16F,CG33639,upd3,CCKLR-17D1,CCKLR-17D3,Ulp1,Hs3st-B,rictor,Ddr,Herp,r2d2,Rack1,mts,Btk29A,Sema-1a,Toll-4,Ggamma30A,Pde1c,Rh5,bun,ACXC,Vha68-1,Tor,p38b,spel1,Arr1,Pde11,tos,dnt,spi,phr6-4,ik2,Hr38,Ret,Hr39,Ac3,CG40005,cta,Gprk1,CG17082,CG17528,Ir41a,Src42A,CCHa2r,EcR,Pld,Tsp42Ej,pwn,Dgk,dp…
GO:0004303	molecular	estradiol 17-beta-dehydrogenase activity	1	2	0.09274	scu
GO:0070920	biological	regulation of production of small RNA involved in gene silencing by RNA	1	2	0.09306	r2d2
GO:0000496	molecular	base pairing	1	2	0.09312	CG4038
GO:0000498	molecular	base pairing with RNA	1	2	0.09312	CG4038
GO:0000944	molecular	base pairing with rRNA	1	2	0.09312	CG4038
GO:0008097	molecular	5S rRNA binding	1	2	0.09312	RpL5
GO:0030555	molecular	RNA modification guide activity	1	2	0.09312	CG4038
GO:0030556	molecular	rRNA modification guide activity	1	2	0.09312	CG4038
GO:0030558	molecular	RNA pseudouridylation guide activity	1	2	0.09312	CG4038
GO:0030559	molecular	rRNA pseudouridylation guide activity	1	2	0.09312	CG4038
GO:0031118	biological	rRNA pseudouridine synthesis	1	2	0.09312	CG4038
GO:0004123	molecular	cystathionine gamma-lyase activity	1	2	0.0937	CG12264
GO:0050254	molecular	rhodopsin kinase activity	1	1	0.09378	Gprk1
GO:0035415	biological	regulation of mitotic prometaphase	1	2	0.09414	BubR1
GO:0034333	biological	adherens junction assembly	5	14	0.09434	kirre,sdt,sns,aPKC,scrib
GO:0006996	biological	organelle organization	77	1131	0.09462	tlk,ctp,Btd,RpL17,Hira,p115,RpS6,oc,Caf1-180,CG7033,dalao,His3.3B,Ost48,c12.1,nej,Arp8,dik,wupA,Hs3st-B,r2d2,mts,Btk29A,zuc,dgt2,escl,CG9008,spel1,BicC,CG13284,msl-1,CoIV,ik2,bur,Mcm10,CG8678,CG8677,His1:CG33801,His2B:CG33910,His4:CG33909,His3:CG33803,His1:CG31617,His2B:CG17949,His2A:CG31618,His4:CG31611,His3:CG31613,His1:CG33804,His2B:CG33908,His4:CG33907,His3:CG33806,His1:CG33807,His2B:CG33906,…
GO:0031120	biological	snRNA pseudouridine synthesis	1	2	0.09462	CG4038
GO:0040031	biological	snRNA modification	1	2	0.09462	CG4038
GO:0090069	biological	regulation of ribosome biogenesis	1	2	0.0947	Tor
GO:0090070	biological	positive regulation of ribosome biogenesis	1	2	0.0947	Tor
GO:0016242	biological	negative regulation of macroautophagy	1	2	0.09494	Tor
GO:0032105	biological	negative regulation of response to extracellular stimulus	1	2	0.09494	Tor
GO:0032108	biological	negative regulation of response to nutrient levels	1	2	0.09494	Tor
GO:0006627	biological	protein processing involved in protein targeting to mitochondrion	1	2	0.09508	CG9240
GO:0034982	biological	mitochondrial protein processing	1	2	0.09508	CG9240
GO:0042720	cellular	mitochondrial inner membrane peptidase complex	1	2	0.09508	CG9240
GO:0031145	biological	anaphase-promoting complex-dependent proteasomal ubiquitin-dependent protein catabolic process	2	9	0.09526	APC4,lmgA
GO:0000724	biological	double-strand break repair via homologous recombination	3	17	0.09542	mei-9,Caf1-180,CG5524
GO:0000725	biological	recombinational repair	3	17	0.09542	mei-9,Caf1-180,CG5524
GO:0090231	biological	regulation of spindle checkpoint	1	2	0.09556	CG15237
GO:1901976	biological	regulation of cell cycle checkpoint	1	2	0.09556	CG15237
GO:0000278	biological	mitotic cell cycle	10	73	0.09676	tlk,PpV,ct,mts,spi,CoIV,BubR1,EfTuM,Asx,Ptp61F
GO:0051383	biological	kinetochore organization	2	7	0.09684	mars,asp
GO:0010564	biological	regulation of cell cycle process	13	116	0.0971	APC4,nej,lmgA,spel1,esg,bru,BubR1,CG15237,dap,dgt5,mars,endos,exo84
GO:0031625	molecular	ubiquitin protein ligase binding	2	9	0.09728	Cul-2,pnut
GO:0044389	molecular	small conjugating protein ligase binding	2	9	0.09728	Cul-2,pnut
GO:0000916	biological	actomyosin contractile ring contraction	2	9	0.0973	bru,exo84
GO:0036213	biological	contractile ring contraction	2	9	0.0973	bru,exo84
GO:0007414	biological	axonal defasciculation	5	13	0.09844	beat-Ib,beat-Ic,beat-Ia,beat-IIa,Ptp99A
GO:0048070	biological	regulation of developmental pigmentation	6	25	0.09892	mgl,p38b,esg,Hr38,bab1,Abd-B
GO:1901361	biological	organic cyclic compound catabolic process	14	136	0.0992	Rala,Upf2,Cyp18a1,CG8665,CG40005,cta,pnut,CG30054,CG17760,Galphai,CG8641,RNaseX25,twin,Dis3,CG18528,CG6330
GO:0035384	biological	thioester biosynthetic process	2	8	0.10012	pdgy,CG11876
GO:0071616	biological	acyl-CoA biosynthetic process	2	8	0.10012	pdgy,CG11876
GO:0072329	biological	monocarboxylic acid catabolic process	3	17	0.10022	CG4586,pdgy,CG3267
GO:0042337	biological	cuticle development involved in chitin-based cuticle molting cycle	3	15	0.10032	Lcp65Ag1,Lcp65Ab1,SrpRbeta,jar
GO:0048521	biological	negative regulation of behavior	1	1	0.1005	Lrt
GO:0050922	biological	negative regulation of chemotaxis	1	1	0.1005	Lrt
GO:2001281	biological	regulation of muscle cell chemotaxis toward tendon cell	1	1	0.1005	Lrt
GO:2001282	biological	negative regulation of muscle cell chemotaxis toward tendon cell	1	1	0.1005	Lrt
GO:2001283	biological	Roundabout signaling pathway involved in muscle cell chemotaxis toward tendon cell	1	1	0.1005	Lrt
GO:0035187	biological	hatching behavior	2	3	0.1009	amon,CDase
GO:0005891	cellular	voltage-gated calcium channel complex	3	6	0.10138	Ca-alpha1T,Ca-alpha1D,trp
GO:0034704	cellular	calcium channel complex	3	6	0.10138	Ca-alpha1T,Ca-alpha1D,trp
GO:0097205	biological	renal filtration	2	2	0.10242	kirre,sns
GO:0097206	biological	nephrocyte filtration	2	2	0.10242	kirre,sns
GO:0008805	molecular	carbon-monoxide oxygenase activity	1	1	0.103	nemy
GO:0016622	molecular	oxidoreductase activity, acting on the aldehyde or oxo group of donors, cytochrome as acceptor	1	1	0.103	nemy
GO:0005637	cellular	nuclear inner membrane	2	5	0.10302	Ulp1,koi
GO:0042182	biological	ketone catabolic process	1	1	0.10336	Cyp18a1
GO:0046344	biological	ecdysteroid catabolic process	1	1	0.10336	Cyp18a1
GO:0006882	biological	cellular zinc ion homeostasis	1	1	0.10362	ZnT63C
GO:0005043	molecular	netrin receptor activity involved in chemorepulsion	1	1	0.1039	unc-5
GO:0060158	biological	phospholipase C-activating dopamine receptor signaling pathway	1	2	0.10404	CG17760
GO:0043971	biological	histone H3-K18 acetylation	1	1	0.10428	nej
GO:0043982	biological	histone H4-K8 acetylation	1	1	0.10428	nej
GO:0043993	molecular	histone acetyltransferase activity (H3-K18 specific)	1	1	0.10428	nej
GO:0044017	molecular	histone acetyltransferase activity (H3-K27 specific)	1	1	0.10428	nej
GO:0003383	biological	apical constriction	3	12	0.10478	m,dyl,neo
GO:0070252	biological	actin-mediated cell contraction	3	12	0.10478	m,dyl,neo
GO:0032530	biological	regulation of microvillus organization	1	1	0.10538	Cad99C
GO:0032531	biological	regulation of follicle cell microvillus organization	1	1	0.10538	Cad99C
GO:0032532	biological	regulation of microvillus length	1	1	0.10538	Cad99C
GO:0032533	biological	regulation of follicle cell microvillus length	1	1	0.10538	Cad99C
GO:0032536	biological	regulation of cell projection size	1	1	0.10538	Cad99C
GO:0022890	molecular	inorganic cation transmembrane transporter activity	31	279	0.10622	CG42594,Ca-alpha1T,CG42340,eag,para,Sh,Vha100-5,Vha68-1,ppk,ZnT35C,CG4587,Ca-alpha1D,trpgamma,CoIV,nrv3,CG11163,CG7881,trpl,NaPi-T,Nach,Picot,CG43066,CG34396,ppk12,CG3701,Shab,ZnT63C,Rh50,foi,VhaM9.7-d,ATPsyn-gamma,Ctr1C
GO:0001664	molecular	G-protein coupled receptor binding	4	22	0.10644	CG40005,cta,Gprk1,CG30054,CG17760,Galphai
GO:0034059	biological	response to anoxia	2	6	0.10704	trpl
GO:0032886	biological	regulation of microtubule-based process	6	44	0.10778	Pat1,bru,mars,Patronin,alpha-Spec,exo84
GO:0045500	biological	sevenless signaling pathway	2	8	0.1083	drk,boss
GO:0007157	biological	heterophilic cell-cell adhesion	8	25	0.10836	kirre,beat-Ib,beat-Ic,beat-IIIa,sns,beat-IIa,pnt,beat-VI
GO:0046777	biological	protein autophosphorylation	3	10	0.109	tlk,Pkn,sqa
GO:0021556	biological	central nervous system formation	2	5	0.10914	NT1,danr
GO:0051537	molecular	2 iron, 2 sulfur cluster binding	3	15	0.10938	CG3420,SdhB,CG18522,CG18519,CG6045,CG18516
GO:0043543	biological	protein acylation	6	55	0.1095	nej,dik,msl-1,CG18810,CG17287,DMAP1
GO:0004713	molecular	protein tyrosine kinase activity	9	43	0.10966	Ddr,Btk29A,dnt,Ret,Src42A,Drl-2,Alk,Sdr,Cad96Ca
GO:0004707	molecular	MAP kinase activity	2	8	0.11034	p38b,nmo
GO:0044699	biological	single-organism process	316	5316	0.11078	kirre,dm,AlstR,Mnt,Rala,tlk,Crg-1,fd3F,ec,Fas2,mei-9,ctp,Proc-R,CG42594,ovo,CG32758,fs(1)M3,Grip,Ca-alpha1T,Btd,PpV,CG42340,Pat1,RpL17,CG14439,CG32732,ogre,fz4,CHES-1-like,Hira,CG1409,dec-1,p115,RpS6,bys,dpr14,Upf2,CG1571,Gclc,CG2260,sdt,nAcRalpha-7E,org-1,CG33181,Caf1-180,e(r),rdgA,CG7246,HP1b,CG32708,CG7033,fh,dalao,His3.3B,Ost48,Dip1,Zpr1,mei-P26,lz,c12.1,mgl,l(1)G0232,nej,Idgf4,CG34104,CG4374…
GO:0006473	biological	protein acetylation	4	32	0.11106	nej,dik,msl-1,DMAP1
GO:0048082	biological	regulation of adult chitin-containing cuticle pigmentation	3	13	0.1122	mgl,p38b,Hr38
GO:0044452	cellular	nucleolar part	2	9	0.11226	Tif-IA,CG4038
GO:0009628	biological	response to abiotic stimulus	35	308	0.11232	Btd,ogre,CHES-1-like,Caf1-180,rdgA,Pis,para,Sh,Ulp1,mts,Ggamma30A,Rh5,Vha68-1,Tor,p38b,spel1,ppk,trpgamma,btv,Arr1,Gprk1,Pld,Tsp42Ej,pwn,trpl,Mdr49,Cyp6a17,Poxn,Ptp61F,CG12020,Mrtf,shep,nmo,msi,sima
GO:0016682	molecular	oxidoreductase activity, acting on diphenols and related substances as donors, oxygen as acceptor	2	6	0.11282	CG32557,laccase2
GO:1901360	biological	organic cyclic compound metabolic process	81	1220	0.11286	dm,Rala,mei-9,RpS6,Upf2,Caf1-180,CG7246,Zpr1,c12.1,Flo-2,scu,Taf8,phm,Cyp18a1,r2d2,Rack1,SmE,Btk29A,CG13097,CG13090,Pde1c,CG6686,zuc,ACXC,Vha68-1,spel1,nht,CG31810,CG31809,tweek,Pde11,tos,CG10268,Nf-YB,phr6-4,bur,Mcm10,CG8665,Ac3,lt,CG40005,cta,ap,CG7849,Eb1,pnut,Cyp6t3,CG8545,CG30054,CG17760,NAT1,mip120,CG33156,Cpsf160,SMC2,Ercc1,U3-55K,Inr-a,aPKC,CG33958,hrg,DMAP1,CG4038,bab1,bab2,Aprt,sls,ACXD…
GO:0006753	biological	nucleoside phosphate metabolic process	22	185	0.11308	Rala,Pde1c,ACXC,Vha68-1,Pde11,bur,Ac3,CG40005,cta,pnut,CG30054,CG17760,CG33156,CG33958,ACXD,CG32301,CG32305,Prat2,Galphai,CG8641,CG31183,CG3590,CG18528,CG6330,ATPsyn-gamma,CG2246
GO:0005391	molecular	sodium:potassium-exchanging ATPase activity	2	8	0.11312	nrv3,CG3701
GO:0005890	cellular	sodium:potassium-exchanging ATPase complex	2	8	0.11312	nrv3,CG3701
GO:0008556	molecular	potassium-transporting ATPase activity	2	8	0.11312	nrv3,CG3701
GO:0004716	molecular	receptor signaling protein tyrosine kinase activity	2	3	0.11356	Drl-2,Alk
GO:2000243	biological	positive regulation of reproductive process	3	12	0.11368	Acer,EcR,mld
GO:0072503	biological	cellular divalent inorganic cation homeostasis	3	11	0.11414	Cbp53E,ZnT63C,Oamb
GO:0004857	molecular	enzyme inhibitor activity	12	121	0.11432	Spn28Da,Spn28Db,CG31609,CG17124,Pde1c,Sfp33A3,CG31704,CG44008,CG12620,dap,Spn47C,Acp62F,axo,CG8629,CG15829,CG8628,Dbi,endos,Hexim
GO:0007176	biological	regulation of epidermal growth factor-activated receptor activity	2	4	0.11562	kek1,drk
GO:0045944	biological	positive regulation of transcription from RNA polymerase II promoter	27	167	0.11568	ovo,org-1,oc,HP1b,lz,nej,Taf8,esg,wor,dimm,Nipped-B,ap,mle,EcR,shn,vg,chn,grh,Mrtf,aly,TfIIEbeta,vvl,Doc1,Abd-B,pnt,dys,sima
GO:0008199	molecular	ferric iron binding	2	7	0.11624	fh,Fer2LCH
GO:0046434	biological	organophosphate catabolic process	9	74	0.11632	Rala,CG40005,cta,pnut,CG30054,CG17760,Galphai,CG8641,CG18528,CG6330,CG15533
GO:0030272	molecular	5-formyltetrahydrofolate cyclo-ligase activity	1	3	0.11682	CG9875
GO:0044763	biological	single-organism cellular process	272	4244	0.11724	kirre,dm,AlstR,Mnt,Rala,tlk,Crg-1,fd3F,ec,Fas2,mei-9,ctp,Proc-R,CG42594,ovo,CG32758,fs(1)M3,Grip,Ca-alpha1T,Btd,PpV,CG42340,Pat1,RpL17,CG14439,CG32732,ogre,fz4,CHES-1-like,Hira,CG1409,p115,RpS6,bys,Upf2,CG1571,Gclc,CG2260,sdt,Caf1-180,e(r),rdgA,CG7246,HP1b,CG32708,CG7033,fh,dalao,His3.3B,Ost48,Dip1,mei-P26,lz,c12.1,l(1)G0232,nej,CG34104,CG43740,spri,CG15221,Ten-a,CG2577,CG15890,CG14407,Flo-2,eag,…
GO:0000813	cellular	ESCRT I complex	1	2	0.11736	CG7192
GO:0006796	biological	phosphate-containing compound metabolic process	63	648	0.11748	Rala,tlk,Pp2C1,PpV,rdgA,l(1)G0232,CG2577,CG14411,Pis,dik,Pk17E,Ddr,cdc14,CG7115,mts,Btk29A,CG13089,CG13090,Pde1c,ACXC,Vha68-1,Tor,p38b,CG7094,Pde11,dnt,Lar,ik2,bur,Ret,CG2201,Ac3,CG40005,cta,Gprk1,Stlk,CG17528,BubR1,Src42A,Dgk,pnut,Pkn,sqa,CG30054,CG17760,Drl-2,CG33156,aPKC,Strn-Mlck,Alk,Pkc53E,CG33958,hppy,Ptp61F,ACXD,CG32301,CG32305,msn,Eip63E,Prat2,Galphai,CG8641,nmo,Sdr,CG31183,CG14903,CG3590…
GO:0046873	molecular	metal ion transmembrane transporter activity	25	204	0.11774	CG42594,Ca-alpha1T,CG42340,eag,para,Sh,ppk,ZnT35C,CG4587,Ca-alpha1D,trpgamma,nrv3,CG11163,CG7881,trpl,NaPi-T,Nach,Picot,CG43066,CG34396,ppk12,CG3701,Shab,ZnT63C,foi,Ctr1C
GO:0017022	molecular	myosin binding	4	24	0.1184	CG18063,jar,asp,Acam
GO:0030954	biological	astral microtubule nucleation	1	2	0.11852	asp
GO:0002791	biological	regulation of peptide secretion	1	2	0.1188	dimm
GO:0090087	biological	regulation of peptide transport	1	2	0.1188	dimm
GO:0043461	biological	proton-transporting ATP synthase complex assembly	1	2	0.11882	l(2)k14505
GO:0070071	biological	proton-transporting two-sector ATPase complex assembly	1	2	0.11882	l(2)k14505
GO:0007628	biological	adult walking behavior	3	8	0.11884	oc,hiw,btv
GO:0051295	biological	establishment of meiotic spindle localization	1	2	0.11902	asp
GO:0009052	biological	pentose-phosphate shunt, non-oxidative branch	1	2	0.11904	Rpi
GO:0006177	biological	GMP biosynthetic process	1	2	0.11908	bur
GO:0031452	biological	negative regulation of heterochromatin assembly	1	2	0.11908	HP1b
GO:0045798	biological	negative regulation of chromatin assembly or disassembly	1	2	0.11908	HP1b
GO:0046037	biological	GMP metabolic process	1	2	0.11908	bur
GO:0043954	biological	cellular component maintenance	6	33	0.11928	rdgA,Arr1,p120ctn,alpha-Spec,jar,CDase
GO:0045017	biological	glycerolipid biosynthetic process	5	33	0.11936	rdgA,CG13089,mdy,CG2201,Dgk
GO:0009256	biological	10-formyltetrahydrofolate metabolic process	1	2	0.11942	CG8665
GO:0006336	biological	DNA replication-independent nucleosome assembly	1	2	0.11964	Hira
GO:0034724	biological	DNA replication-independent nucleosome organization	1	2	0.11964	Hira
GO:0006117	biological	acetaldehyde metabolic process	1	2	0.11988	Adh
GO:0008774	molecular	acetaldehyde dehydrogenase (acetylating) activity	1	2	0.11988	Adh
GO:0051754	biological	meiotic sister chromatid cohesion, centromeric	1	2	0.12004	BubR1
GO:0070601	biological	centromeric sister chromatid cohesion	1	2	0.12004	BubR1
GO:0005673	cellular	transcription factor TFIIE complex	1	2	0.12006	TfIIEbeta
GO:0006067	biological	ethanol metabolic process	1	2	0.12006	Adh
GO:0006069	biological	ethanol oxidation	1	2	0.12006	Adh
GO:0034308	biological	primary alcohol metabolic process	1	2	0.12006	Adh
GO:0007066	biological	female meiosis sister chromatid cohesion	1	2	0.12008	BubR1
GO:0019439	biological	aromatic compound catabolic process	13	128	0.12042	Rala,Upf2,CG8665,CG40005,cta,pnut,CG30054,CG17760,Galphai,CG8641,RNaseX25,twin,Dis3,CG18528,CG6330
GO:0035517	cellular	PR-DUB complex	1	2	0.12054	Asx
GO:0035520	biological	monoubiquitinated protein deubiquitination	1	2	0.12054	Asx
GO:0035521	biological	monoubiquitinated histone deubiquitination	1	2	0.12054	Asx
GO:0035522	biological	monoubiquitinated histone H2A deubiquitination	1	2	0.12054	Asx
GO:0042219	biological	cellular modified amino acid catabolic process	1	2	0.12056	CG8665
GO:0046514	biological	ceramide catabolic process	2	8	0.12064	CG15533,CDase
GO:0009328	cellular	phenylalanine-tRNA ligase complex	1	2	0.12068	CG5706
GO:0000421	cellular	autophagic vacuole membrane	1	2	0.1207	CG8678
GO:0034045	cellular	pre-autophagosomal structure membrane	1	2	0.1207	CG8678
GO:0034450	molecular	ubiquitin-ubiquitin ligase activity	1	2	0.1208	CG9934
GO:0004103	molecular	choline kinase activity	1	2	0.12086	CG2201
GO:0004305	molecular	ethanolamine kinase activity	1	2	0.12086	CG2201
GO:0008317	molecular	gurken receptor binding	1	2	0.1209	spi
GO:0010927	biological	cellular component assembly involved in morphogenesis	10	91	0.1212	fs(1)M3,dec-1,wupA,CG13113,nompB,osm-1,BBS1,CG14870,Pxd,Cad99C
GO:0031213	cellular	RSF complex	1	2	0.1212	CG8677
GO:0006829	biological	zinc ion transport	1	2	0.1213	foi
GO:0009068	biological	aspartate family amino acid catabolic process	1	2	0.1215	CG3267
GO:0016866	molecular	intramolecular transferase activity	3	19	0.12154	CG7849,CG4038,CG6745
GO:0010563	biological	negative regulation of phosphorus metabolic process	5	27	0.12158	kek1,dap,drk,Ptp61F,endos
GO:0045936	biological	negative regulation of phosphate metabolic process	5	27	0.12158	kek1,dap,drk,Ptp61F,endos
GO:0004485	molecular	methylcrotonoyl-CoA carboxylase activity	1	2	0.12174	CG3267
GO:0048150	biological	behavioral response to ether	2	2	0.1218	eag,Sh
GO:0034703	cellular	cation channel complex	7	23	0.12192	Ca-alpha1T,eag,para,Sh,Ca-alpha1D,Shab,trp
GO:0009166	biological	nucleotide catabolic process	8	63	0.12194	Rala,CG40005,cta,pnut,CG30054,CG17760,Galphai,CG8641,CG18528,CG6330
GO:0045505	molecular	dynein intermediate chain binding	1	2	0.12196	ctp
GO:0008017	molecular	microtubule binding	10	73	0.12204	dgt2,CLIP-190,CG17528,Eb1,pnut,Khc-73,Patronin,alpha-Spec,jar,asp
GO:0006983	biological	ER overload response	1	2	0.12206	Herp
GO:0048609	biological	multicellular organismal reproductive process	44	378	0.12216	dm,ctp,ovo,mei-P26,lz,para,phm,Rack1,mts,Btk29A,Samuel,Pde1c,zuc,bun,kek1,ACXC,nht,BicC,mdy,btv,Acp36DE,Mst36Fb,Mst36Fa,Lar,mle,EcR,dap,mip120,Poxn,mbl,Ptp61F,msn,Acp62F,aly,enc,spo,orb2,endos,Abd-B,Oamb,twin,jar,asp,lobo,yemalpha,5-HT7
GO:0004854	molecular	xanthine dehydrogenase activity	1	2	0.12234	CG6045
GO:0016726	molecular	oxidoreductase activity, acting on CH or CH2 groups, NAD or NADP as acceptor	1	2	0.12234	CG6045
GO:0090097	biological	regulation of decapentaplegic signaling pathway	3	8	0.12238	Snoo,srw,sfl
GO:0030588	biological	pseudocleavage	2	9	0.1224	Eb1,jar
GO:0030589	biological	pseudocleavage involved in syncytial blastoderm formation	2	9	0.1224	Eb1,jar
GO:0016572	biological	histone phosphorylation	2	8	0.12358	tlk,dik
GO:0050804	biological	regulation of synaptic transmission	11	57	0.12398	stas,Sh,Frq2,Slob,clumsy,alpha-Spec,Fife,Shab,NT1,Ank2,Dys
GO:0051969	biological	regulation of transmission of nerve impulse	11	57	0.12398	stas,Sh,Frq2,Slob,clumsy,alpha-Spec,Fife,Shab,NT1,Ank2,Dys
GO:0050896	biological	response to stimulus	191	2160	0.125	AlstR,Rala,tlk,Fas2,mei-9,Proc-R,ovo,CG32758,Btd,ogre,fz4,CHES-1-like,Ir7b,Ir7c,Ir7d,RpS6,Gclc,Caf1-180,rdgA,CG32706,fend,fh,lz,nej,CG34104,spri,Ten-a,Flo-2,eag,be,hiw,Pis,para,Sh,RhoGAP16F,CG33639,upd3,CCKLR-17D1,CCKLR-17D3,Ulp1,Hs3st-B,rictor,Ddr,Slob,Herp,r2d2,Rack1,mts,Btk29A,Acer,Sema-1a,Toll-4,Ggamma30A,Pde1c,Rh5,bun,ACXC,Vha68-1,Tor,TM9SF4,p38b,spel1,ppk,noc,Adh,ZnT35C,esg,Or35a,beat-Ic,be…
GO:0044270	biological	cellular nitrogen compound catabolic process	13	128	0.12504	Rala,Upf2,CG8665,CG40005,cta,pnut,CG30054,CG17760,Galphai,CG8641,RNaseX25,twin,Dis3,CG18528,CG6330
GO:0005868	cellular	cytoplasmic dynein complex	3	17	0.12514	ctp,CG1571,btv
GO:0090092	biological	regulation of transmembrane receptor protein serine/threonine kinase signaling pathway	7	34	0.12542	hiw,Snoo,p38b,CG10459,srw,sfl,tld
GO:0031400	biological	negative regulation of protein modification process	5	29	0.12548	kek1,dap,drk,Ptp61F,endos
GO:1901292	biological	nucleoside phosphate catabolic process	8	64	0.12632	Rala,CG40005,cta,pnut,CG30054,CG17760,Galphai,CG8641,CG18528,CG6330
GO:0006184	biological	GTP catabolic process	7	51	0.12712	Rala,CG40005,cta,pnut,CG30054,CG17760,Galphai,CG8641,CG18528
GO:0008431	molecular	vitamin E binding	2	11	0.12772	CG3823,CG33514
GO:0008278	cellular	cohesin complex	2	9	0.1279	Nipped-B,SMC2
GO:0016538	molecular	cyclin-dependent protein serine/threonine kinase regulator activity	3	18	0.12874	CycK,dap,Hexim
GO:0007165	biological	signal transduction	100	885	0.12898	AlstR,Rala,Proc-R,CG32758,ogre,fz4,rdgA,lz,nej,CG34104,spri,eag,hiw,Pis,RhoGAP16F,CG33639,upd3,CCKLR-17D1,CCKLR-17D3,Hs3st-B,Ddr,Herp,mts,Btk29A,Sema-1a,Toll-4,Ggamma30A,Pde1c,Rh5,bun,ACXC,p38b,spel1,Arr1,Pde11,dnt,spi,ik2,Hr38,Ret,Hr39,Ac3,CG40005,cta,Gprk1,CG17082,CG17528,Ir41a,Src42A,CCHa2r,EcR,Pld,pwn,Dgk,dpn,Pkn,trpl,CG13229,shn,pyr,ths,CG30054,CG17760,Drl-2,Dh31-R1,drk,aPKC,unc-5,Alk,Pkc53E…
GO:0032224	biological	positive regulation of synaptic transmission, cholinergic	1	1	0.12976	stas
GO:0017105	molecular	acyl-CoA delta11-desaturase activity	1	1	0.13004	CG9747
GO:0004467	molecular	long-chain fatty acid-CoA ligase activity	2	8	0.13044	pdgy,bgm,CG4500
GO:0035302	molecular	ecdysteroid 25-hydroxylase activity	1	1	0.13088	phm
GO:0015771	biological	trehalose transport	1	1	0.13122	Tret1-1
GO:0003708	molecular	retinoic acid receptor activity	1	1	0.13126	Hr38
GO:0048384	biological	retinoic acid receptor signaling pathway	1	1	0.13126	Hr38
GO:0017015	biological	regulation of transforming growth factor beta receptor signaling pathway	3	10	0.1314	Snoo,CG10459,tld
GO:0070507	biological	regulation of microtubule cytoskeleton organization	5	36	0.13144	bru,mars,Patronin,alpha-Spec,exo84
GO:0017034	molecular	Rap guanyl-nucleotide exchange factor activity	1	1	0.13158	Epac
GO:0071733	biological	transcriptional activation by promoter-enhancer looping	1	1	0.13178	Nipped-B
GO:0090202	biological	gene looping	1	1	0.13178	Nipped-B
GO:0090305	biological	nucleic acid phosphodiester bond hydrolysis	4	32	0.13196	mei-9,Cpsf160,Ercc1,Inr-a,IntS11
GO:0009987	biological	cellular process	301	5731	0.1321	kirre,dm,AlstR,Mnt,Rala,tlk,HIP-R,Crg-1,fd3F,ec,Fas2,mei-9,mRpL33,Pp2C1,ctp,Proc-R,CG42594,ovo,CG32758,fs(1)M3,Grip,Ca-alpha1T,Btd,PpV,CG42340,Pat1,RpL17,CG14439,CG32732,CG4586,ogre,fz4,CHES-1-like,Hira,CG1409,dec-1,p115,RpS6,bys,Upf2,CG1571,Gclc,CG2260,sdt,Caf1-180,e(r),rdgA,CG7246,HP1b,APC4,CG32708,CG7033,CG7766,fh,dalao,His3.3B,Ost48,Dip1,Zpr1,mei-P26,lz,c12.1,l(1)G0232,nej,CG34104,CG43740,spr…
GO:0000404	molecular	loop DNA binding	1	1	0.13278	spel1
GO:0000406	molecular	double-strand/single-strand DNA junction binding	1	1	0.13278	spel1
GO:0006311	biological	meiotic gene conversion	1	1	0.13278	spel1
GO:0010520	biological	regulation of reciprocal meiotic recombination	1	1	0.13278	spel1
GO:0032302	cellular	MutSbeta complex	1	1	0.13278	spel1
GO:0035822	biological	gene conversion	1	1	0.13278	spel1
GO:0045128	biological	negative regulation of reciprocal meiotic recombination	1	1	0.13278	spel1
GO:0060631	biological	regulation of meiosis I	1	1	0.13278	spel1
GO:0006139	biological	nucleobase-containing compound metabolic process	70	1039	0.13282	dm,Rala,mei-9,RpS6,Upf2,Caf1-180,CG7246,Zpr1,c12.1,Taf8,r2d2,Rack1,SmE,Btk29A,CG13097,Pde1c,CG6686,zuc,ACXC,Vha68-1,spel1,nht,Pde11,tos,Nf-YB,phr6-4,bur,Mcm10,Ac3,CG40005,cta,ap,CG7849,pnut,CG8545,CG30054,CG17760,NAT1,mip120,CG33156,Cpsf160,SMC2,Ercc1,U3-55K,Inr-a,CG33958,hrg,DMAP1,CG4038,bab1,bab2,Aprt,sls,ACXD,CG32301,CG32305,aly,TfIIEbeta,Prat2,Galphai,CG8641,Pdp1,RNaseX25,ZC3H3,CG6745,Rad17,e…
GO:0016645	molecular	oxidoreductase activity, acting on the CH-NH group of donors	3	17	0.13292	CG8665,se,P5cr
GO:0030001	biological	metal ion transport	20	144	0.13304	CG42594,Ca-alpha1T,CG42340,eag,para,Sh,ppk,Ca-alpha1D,trpgamma,nrv3,trpl,Nach,CG34396,dve,ppk12,Shab,foi,Fer2LCH,Ctr1C
GO:0048738	biological	cardiac muscle tissue development	2	3	0.13328	wupA,EcR
GO:0006906	biological	vesicle fusion	2	9	0.13336	p115,CDase
GO:0015924	molecular	mannosyl-oligosaccharide mannosidase activity	2	7	0.13366	alpha-Man-Ib,CG31202
GO:0006873	biological	cellular ion homeostasis	9	61	0.13402	fh,Sh,Slob,Cbp53E,Shab,ZnT63C,CG8629,CG15829,CG8628,Dbi,Oamb,Fer2LCH
GO:0005462	molecular	UDP-N-acetylglucosamine transmembrane transporter activity	1	3	0.13436	CG14511
GO:0051642	biological	centrosome localization	2	9	0.1346	mars,asp
GO:1901615	biological	organic hydroxy compound metabolic process	14	125	0.13472	CG9522,CG9521,CG9519,CG9517,CG9503,Flo-2,scu,phm,Cyp18a1,Adh,CG10268,Eb1,Cyp6t3,aPKC,spo,mld,CG6142,CG15533
GO:0046700	biological	heterocycle catabolic process	13	130	0.13556	Rala,Upf2,CG8665,CG40005,cta,pnut,CG30054,CG17760,Galphai,CG8641,RNaseX25,twin,Dis3,CG18528,CG6330
GO:0007052	biological	mitotic spindle organization	15	191	0.13598	RpL17,RpS6,CG7033,c12.1,dgt2,Ef2b,BubR1,Eb1,RpS11,dgt5,mars,SMC2,endos,CG16941,asp
GO:0004536	molecular	deoxyribonuclease activity	3	24	0.13656	mei-9,tos,Ercc1
GO:0018105	biological	peptidyl-serine phosphorylation	1	3	0.13656	dik
GO:0018209	biological	peptidyl-serine modification	1	3	0.13656	dik
GO:0046552	biological	photoreceptor cell fate commitment	10	41	0.13666	Rala,oc,nej,mts,grh,ru,pnt,boss,scrib
GO:0007292	biological	female gamete generation	26	202	0.13668	dm,ctp,ovo,lz,phm,Rack1,mts,Btk29A,zuc,bun,kek1,BicC,mdy,Lar,EcR,dap,mip120,Ptp61F,msn,enc,spo,endos,twin,jar,asp,yemalpha
GO:0048477	biological	oogenesis	26	202	0.13668	dm,ctp,ovo,lz,phm,Rack1,mts,Btk29A,zuc,bun,kek1,BicC,mdy,Lar,EcR,dap,mip120,Ptp61F,msn,enc,spo,endos,twin,jar,asp,yemalpha
GO:0042542	biological	response to hydrogen peroxide	2	10	0.13672	fh,p38b
GO:0016322	biological	neuron remodeling	3	17	0.13678	ik2,EcR,Uba1
GO:0042551	biological	neuron maturation	3	17	0.13678	ik2,EcR,Uba1
GO:0004045	molecular	aminoacyl-tRNA hydrolase activity	1	3	0.137	CG14903
GO:1901363	molecular	heterocyclic compound binding	172	2599	0.137	dm,Mnt,Rala,tlk,Crg-1,fd3F,mei-9,ovo,CG12219,CG3823,CG4586,CG9650,ct,CHES-1-like,NELF-B,CG1444,Upf2,CG2254,oc,CG10962,CG32708,CG32706,CG6999,CG7033,dalao,His3.3B,Dip1,lz,CG34104,Cyp28c1,CG2577,CG5334,CG9522,CG9521,CG9519,CG9517,CG9503,CG9281,OdsH,CG6762,CG6769,scu,phm,Cyp18a1,CG18259,CG6961,Pk17E,Ddr,r2d2,Snoo,Btk29A,CG13090,CG13091,salr,salm,CG18789,CG18787,nub,Vha68-1,p38b,CG31731,CG16863,spel1…
GO:0016209	molecular	antioxidant activity	5	38	0.13706	CG6762,GstO3,se,GstO2,GstO1,Irc,Pxd,CG5873
GO:0000978	molecular	RNA polymerase II core promoter proximal region sequence-specific DNA binding	2	5	0.13752	Hr39,h
GO:0008384	molecular	IkappaB kinase activity	1	3	0.13774	ik2
GO:0008385	cellular	IkappaB kinase complex	1	3	0.13774	ik2
GO:0019199	molecular	transmembrane receptor protein kinase activity	6	25	0.13794	Ddr,dnt,Ret,Alk,Sdr,Cad96Ca
GO:0030149	biological	sphingolipid catabolic process	2	9	0.13798	CG15533,CDase
GO:0046466	biological	membrane lipid catabolic process	2	9	0.13798	CG15533,CDase
GO:0048568	biological	embryonic organ development	2	6	0.1382	lz,spo
GO:1901069	biological	guanosine-containing compound catabolic process	7	53	0.13856	Rala,CG40005,cta,pnut,CG30054,CG17760,Galphai,CG8641,CG18528
GO:0055086	biological	nucleobase-containing small molecule metabolic process	23	209	0.13882	Rala,Pde1c,ACXC,Vha68-1,Pde11,bur,Ac3,CG40005,cta,pnut,CG30054,CG17760,CG33156,CG33958,Aprt,ACXD,CG32301,CG32305,Prat2,Galphai,CG8641,CG31183,CG3590,CG18528,CG6330,ATPsyn-gamma,CG2246
GO:0071241	biological	cellular response to inorganic substance	2	7	0.13988	Ggamma30A,p38b
GO:0034470	biological	ncRNA processing	8	86	0.14022	RpS6,CG13097,CG8545,U3-55K,CG4038,CG5728,CG18528,IntS11
GO:0006875	biological	cellular metal ion homeostasis	4	21	0.1404	fh,Cbp53E,Oamb,Fer2LCH
GO:0031226	cellular	intrinsic to plasma membrane	26	169	0.1417	eag,para,kek1,kek3,beat-Ib,beat-Ic,BicC,CadN2,Ret,trpl,Sr-CII,Mdr49,ru,CG1887,Mdr65,beat-IIa,Oamb,oa2,Cad96Ca,CcapR,boss,Tl,NepYr,Cad99C,Takr99D,5-HT7
GO:0016476	biological	regulation of embryonic cell shape	5	30	0.14192	m,cta,msn,dyl,neo
GO:0045467	biological	R7 cell development	5	16	0.1422	lz,CadN2,Lar,pnt,boss
GO:0070851	molecular	growth factor receptor binding	6	19	0.14266	Idgf4,kek1,Idgf1,spi,pyr,ths,vn
GO:0007111	biological	cytokinesis after meiosis II	2	10	0.14268	bru,exo84
GO:0009143	biological	nucleoside triphosphate catabolic process	7	53	0.1427	Rala,CG40005,cta,pnut,CG30054,CG17760,Galphai,CG8641,CG18528
GO:0009146	biological	purine nucleoside triphosphate catabolic process	7	53	0.1427	Rala,CG40005,cta,pnut,CG30054,CG17760,Galphai,CG8641,CG18528
GO:0009203	biological	ribonucleoside triphosphate catabolic process	7	53	0.1427	Rala,CG40005,cta,pnut,CG30054,CG17760,Galphai,CG8641,CG18528
GO:0009207	biological	purine ribonucleoside triphosphate catabolic process	7	53	0.1427	Rala,CG40005,cta,pnut,CG30054,CG17760,Galphai,CG8641,CG18528
GO:0006281	biological	DNA repair	9	103	0.14298	mei-9,Caf1-180,spel1,tos,phr6-4,SMC2,Ercc1,DMAP1,Rad17,CG5524
GO:0007308	biological	oocyte construction	1	2	0.14326	alpha-Spec
GO:0042062	biological	long-term strengthening of neuromuscular junction	1	2	0.1433	alpha-Spec
GO:0097159	molecular	organic cyclic compound binding	172	2616	0.14368	dm,Mnt,Rala,tlk,Crg-1,fd3F,mei-9,ovo,CG12219,CG3823,CG4586,CG9650,ct,CHES-1-like,NELF-B,CG1444,Upf2,CG2254,oc,CG10962,CG32708,CG32706,CG6999,CG7033,dalao,His3.3B,Dip1,lz,CG34104,Cyp28c1,CG2577,CG5334,CG9522,CG9521,CG9519,CG9517,CG9503,CG9281,OdsH,CG6762,CG6769,scu,phm,Cyp18a1,CG18259,CG6961,Pk17E,Ddr,r2d2,Snoo,Btk29A,CG13090,CG13091,salr,salm,CG18789,CG18787,nub,Vha68-1,p38b,CG31731,CG16863,spel1…
GO:0090098	biological	positive regulation of decapentaplegic signaling pathway	1	2	0.14372	srw
GO:0005639	cellular	integral to nuclear inner membrane	1	2	0.14386	nimC3
GO:0031229	cellular	intrinsic to nuclear inner membrane	1	2	0.14386	nimC3
GO:0044453	cellular	nuclear membrane part	1	2	0.14386	nimC3
GO:0004066	molecular	asparagine synthase (glutamine-hydrolyzing) activity	1	2	0.14388	CG17486
GO:0006528	biological	asparagine metabolic process	1	2	0.14388	CG17486
GO:0006529	biological	asparagine biosynthetic process	1	2	0.14388	CG17486
GO:0004871	molecular	signal transducer activity	61	475	0.14408	AlstR,Proc-R,fz4,Ir7c,eag,CG33639,CCKLR-17D1,CCKLR-17D3,Ddr,Toll-4,Ggamma30A,Rh5,p38b,Or35a,CG5888,dnt,Lar,Hr38,Ret,clumsy,Hr39,Gr39b,Ir40a,CG40005,cta,Ir41a,Or42a,Or42b,CCHa2r,EcR,Ptr,Or45a,CG13229,fra,CG30054,CG17760,Drl-2,Dh31-R1,unc-5,Alk,hppy,18w,DmsR-2,DmsR-1,msn,Gr64e,Gr64d,Gr64f,CG32249,Galphai,nmo,Toll-6,Sdr,CG31183,Ir92a,Oamb,oa2,Cad96Ca,CcapR,boss,dys,CG12290,Tl,NepYr,Or98a,Or98b,Ptp99…
GO:0060089	molecular	molecular transducer activity	61	475	0.14408	AlstR,Proc-R,fz4,Ir7c,eag,CG33639,CCKLR-17D1,CCKLR-17D3,Ddr,Toll-4,Ggamma30A,Rh5,p38b,Or35a,CG5888,dnt,Lar,Hr38,Ret,clumsy,Hr39,Gr39b,Ir40a,CG40005,cta,Ir41a,Or42a,Or42b,CCHa2r,EcR,Ptr,Or45a,CG13229,fra,CG30054,CG17760,Drl-2,Dh31-R1,unc-5,Alk,hppy,18w,DmsR-2,DmsR-1,msn,Gr64e,Gr64d,Gr64f,CG32249,Galphai,nmo,Toll-6,Sdr,CG31183,Ir92a,Oamb,oa2,Cad96Ca,CcapR,boss,dys,CG12290,Tl,NepYr,Or98a,Or98b,Ptp99…
GO:0006302	biological	double-strand break repair	4	31	0.14412	mei-9,Caf1-180,spel1,CG5524
GO:0030545	molecular	receptor regulator activity	2	3	0.14438	kek1,boss
GO:0034655	biological	nucleobase-containing compound catabolic process	12	119	0.14458	Rala,Upf2,CG40005,cta,pnut,CG30054,CG17760,Galphai,CG8641,RNaseX25,twin,Dis3,CG18528,CG6330
GO:0043968	biological	histone H2A acetylation	1	2	0.14466	DMAP1
GO:0043966	biological	histone H3 acetylation	2	11	0.14468	nej,dik
GO:0046785	biological	microtubule polymerization	1	2	0.14502	tbce
GO:0035210	biological	prepupal development	1	2	0.14506	Cyp18a1
GO:0019432	biological	triglyceride biosynthetic process	1	2	0.14548	mdy
GO:0016232	molecular	HNK-1 sulfotransferase activity	1	2	0.14564	CG13937
GO:0003924	molecular	GTPase activity	14	150	0.14582	Rala,CG34104,Ggamma30A,Ef2b,CG40005,cta,pnut,CG30054,CG17760,EfTuM,eIF5B,Galphai,CG8641,SrpRbeta,Scp2,CG18528
GO:0019897	cellular	extrinsic to plasma membrane	6	37	0.14588	Ggamma30A,CG40005,cta,trpl,CG30054,CG17760,Galphai
GO:0006855	biological	drug transmembrane transport	1	2	0.1459	Mdr49
GO:0006706	biological	steroid catabolic process	1	2	0.14596	Cyp18a1
GO:0004735	molecular	pyrroline-5-carboxylate reductase activity	1	2	0.146	P5cr
GO:0072487	cellular	MSL complex	1	2	0.14612	msl-1
GO:0006086	biological	acetyl-CoA biosynthetic process from pyruvate	1	2	0.14614	CG11876
GO:0004553	molecular	hydrolase activity, hydrolyzing O-glycosyl compounds	10	98	0.14636	CG33080,CG7766,Idgf4,CG16965,Idgf1,CG16799,LysE,LysP,LysS,CG7565,alpha-Man-Ib,CG31202
GO:0002046	molecular	opsin binding	1	2	0.14644	Arr1
GO:0033267	cellular	axon part	6	33	0.14644	Grip,CCKLR-17D1,sky,Con,Ank2,orb2
GO:0001676	biological	long-chain fatty acid metabolic process	1	2	0.14658	bgm
GO:0015038	molecular	glutathione disulfide oxidoreductase activity	1	5	0.14658	GstO3,se,GstO2,GstO1
GO:0009746	biological	response to hexose stimulus	1	2	0.14672	boss
GO:0009749	biological	response to glucose stimulus	1	2	0.14672	boss
GO:0034284	biological	response to monosaccharide stimulus	1	2	0.14672	boss
GO:0003796	molecular	lysozyme activity	2	18	0.14678	CG16799,LysE,LysP,LysS
GO:0010888	biological	negative regulation of lipid storage	1	2	0.1468	mdy
GO:0016602	cellular	CCAAT-binding factor complex	1	2	0.1468	Nf-YB
GO:0017136	molecular	NAD-dependent histone deacetylase activity	1	2	0.14712	Sirt2
GO:0034979	molecular	NAD-dependent protein deacetylase activity	1	2	0.14712	Sirt2
GO:0001952	biological	regulation of cell-matrix adhesion	1	2	0.1476	muskelin
GO:0010810	biological	regulation of cell-substrate adhesion	1	2	0.1476	muskelin
GO:0046039	biological	GTP metabolic process	7	55	0.14784	Rala,CG40005,cta,pnut,CG30054,CG17760,Galphai,CG8641,CG18528
GO:0008084	molecular	imaginal disc growth factor receptor binding	2	5	0.14798	Idgf4,Idgf1
GO:0006261	biological	DNA-dependent DNA replication	5	33	0.1481	dm,Caf1-180,Btk29A,Mcm10,Pdp1
GO:0004357	molecular	glutamate-cysteine ligase activity	1	2	0.14832	Gclc
GO:0004738	molecular	pyruvate dehydrogenase activity	1	3	0.14838	CG11876
GO:0004739	molecular	pyruvate dehydrogenase (acetyl-transferring) activity	1	3	0.14838	CG11876
GO:0006195	biological	purine nucleotide catabolic process	7	54	0.14926	Rala,CG40005,cta,pnut,CG30054,CG17760,Galphai,CG8641,CG18528
GO:0009154	biological	purine ribonucleotide catabolic process	7	54	0.14926	Rala,CG40005,cta,pnut,CG30054,CG17760,Galphai,CG8641,CG18528
GO:0009261	biological	ribonucleotide catabolic process	7	54	0.14926	Rala,CG40005,cta,pnut,CG30054,CG17760,Galphai,CG8641,CG18528
GO:0007020	biological	microtubule nucleation	2	9	0.14988	cp309,asp
GO:0010035	biological	response to inorganic substance	6	45	0.15056	fh,Ggamma30A,p38b,ZnT35C,Poxn,Acam
GO:0032008	biological	positive regulation of TOR signaling cascade	2	7	0.1518	sqa,hppy
GO:0051382	biological	kinetochore assembly	1	3	0.15216	mars
GO:0015631	molecular	tubulin binding	10	79	0.15286	dgt2,CLIP-190,CG17528,Eb1,pnut,Khc-73,Patronin,alpha-Spec,jar,asp
GO:0005605	cellular	basal lamina	2	5	0.15304	LanB1,wb
GO:0030314	cellular	junctional membrane complex	1	1	0.15342	jp
GO:0004630	molecular	phospholipase D activity	1	1	0.15418	Pld
GO:0031340	biological	positive regulation of vesicle fusion	1	1	0.15418	Pld
GO:0048214	biological	regulation of Golgi vesicle fusion to target membrane	1	1	0.15418	Pld
GO:0048215	biological	positive regulation of Golgi vesicle fusion to target membrane	1	1	0.15418	Pld
GO:0030307	biological	positive regulation of cell growth	4	20	0.15456	dm,bun,Tor,Orct2
GO:0007169	biological	transmembrane receptor protein tyrosine kinase signaling pathway	17	114	0.15476	Ddr,spi,Src42A,pyr,ths,drk,L,Alk,ru,Cdc37,sty,vn,sfl,Sdr,pnt,tld,boss,E(spl)m8-HLH
GO:0007186	biological	G-protein coupled receptor signaling pathway	26	181	0.15482	AlstR,Proc-R,rdgA,CG33639,CCKLR-17D1,CCKLR-17D3,Ggamma30A,Rh5,CG40005,cta,Gprk1,CCHa2r,Dgk,CG13229,CG30054,CG17760,Dh31-R1,DmsR-2,DmsR-1,Galphai,Oamb,oa2,CcapR,boss,CG12290,NepYr,capa,trp,Takr99D,5-HT7
GO:0009116	biological	nucleoside metabolic process	13	125	0.15508	Rala,Vha68-1,bur,CG40005,cta,pnut,CG30054,CG17760,Aprt,Prat2,Galphai,CG8641,CG18528,CG6330,ATPsyn-gamma
GO:0042044	biological	fluid transport	3	13	0.15544	Ca-alpha1D,Nach,capa
GO:0006914	biological	autophagy	5	27	0.1558	ctp,hiw,EcR,sqa,Atg2
GO:0048878	biological	chemical homeostasis	13	100	0.15618	fh,Sh,Slob,Cbp53E,hppy,Shab,ZnT63C,CG8629,CG15829,CG8628,Dbi,endos,Oamb,boss,amon,Fer2LCH
GO:0008936	molecular	nicotinamidase activity	1	1	0.15622	Naam
GO:0015893	biological	drug transport	2	8	0.15636	Mdr49,CG10226
GO:0033897	molecular	ribonuclease T2 activity	1	1	0.15646	RNaseX25
GO:0038179	biological	neurotrophin signaling pathway	1	1	0.15652	L
GO:0048011	biological	neurotrophin TRK receptor signaling pathway	1	1	0.15652	L
GO:0004423	molecular	iduronate-2-sulfatase activity	1	1	0.15658	CG12014
GO:0007033	biological	vacuole organization	3	21	0.15688	Hs3st-B,CG8678,lt
GO:0007564	biological	regulation of chitin-based cuticle tanning	3	14	0.15782	mgl,p38b,Hr38
GO:0007481	biological	haltere disc morphogenesis	1	1	0.15824	ap
GO:0019749	biological	cytoskeleton-dependent cytoplasmic transport, nurse cell to oocyte	1	1	0.15864	jar
GO:0070856	molecular	myosin VI light chain binding	1	1	0.15864	jar
GO:0045186	biological	zonula adherens assembly	3	10	0.15882	sdt,aPKC,scrib
GO:0042273	biological	ribosomal large subunit biogenesis	1	3	0.15908	CG11583
GO:0000229	cellular	cytoplasmic chromosome	1	1	0.15912	mtSSB
GO:0000262	cellular	mitochondrial chromosome	1	1	0.15912	mtSSB
GO:0033764	molecular	steroid dehydrogenase activity, acting on the CH-OH group of donors, NAD or NADP as acceptor	1	3	0.16006	scu
GO:0006171	biological	cAMP biosynthetic process	2	6	0.16008	Ac3,CG32301,CG32305
GO:0042313	biological	protein kinase C deactivation	1	1	0.16008	Dgk
GO:0009897	cellular	external side of plasma membrane	2	7	0.16024	fs(1)M3,Tl
GO:0000084	biological	S phase of mitotic cell cycle	1	3	0.1605	dlt
GO:0009642	biological	response to light intensity	1	3	0.1605	Tsp42Ej
GO:0006534	biological	cysteine metabolic process	1	3	0.16066	CG12264
GO:0005674	cellular	transcription factor TFIIF complex	1	3	0.1608	ear
GO:0010720	biological	positive regulation of cell development	4	18	0.16086	oc,dpn,pyr,aPKC
GO:0044702	biological	single organism reproductive process	36	324	0.16088	dm,ctp,ovo,ogre,mei-P26,lz,phm,Rack1,mts,Btk29A,Samuel,zuc,bun,kek1,ACXC,ppk,nht,BicC,mdy,Acp36DE,Mst36Fb,Mst36Fa,Lar,EcR,dap,mip120,Cyp6a17,Ptp61F,msn,aly,enc,spo,endos,Oamb,twin,jar,asp,yemalpha
GO:0050808	biological	synapse organization	17	97	0.16092	Fas2,Grip,Upf2,nej,Ten-a,hiw,Frq2,CCKLR-17D1,rictor,Sema-1a,Tor,Lar,lbm,Prosap,aPKC,Ank2,Tl
GO:0004826	molecular	phenylalanine-tRNA ligase activity	1	3	0.16108	CG5706
GO:0006432	biological	phenylalanyl-tRNA aminoacylation	1	3	0.16108	CG5706
GO:0035066	biological	positive regulation of histone acetylation	1	3	0.16126	dik
GO:1901985	biological	positive regulation of protein acetylation	1	3	0.16126	dik
GO:2000758	biological	positive regulation of peptidyl-lysine acetylation	1	3	0.16126	dik
GO:0043970	biological	histone H3-K9 acetylation	1	3	0.16144	dik
GO:0071025	biological	RNA surveillance	1	3	0.16172	Dis3
GO:0071027	biological	nuclear RNA surveillance	1	3	0.16172	Dis3
GO:1901617	biological	organic hydroxy compound biosynthetic process	5	40	0.16196	phm,CG10268,Cyp6t3,spo,mld
GO:0044615	cellular	nuclear pore nuclear basket	1	3	0.16204	Gp210
GO:0030008	cellular	TRAPP complex	1	3	0.16214	Bet5
GO:0008265	molecular	Mo-molybdopterin cofactor sulfurase activity	1	3	0.16256	CG13090
GO:0080025	molecular	phosphatidylinositol-3,5-bisphosphate binding	1	3	0.16284	CG8678
GO:0007290	biological	spermatid nucleus elongation	1	3	0.16286	ctp
GO:0018196	biological	peptidyl-asparagine modification	1	3	0.16362	Ost48
GO:0018279	biological	protein N-linked glycosylation via asparagine	1	3	0.16362	Ost48
GO:0043603	biological	cellular amide metabolic process	5	66	0.16368	Gclc,CG17486,GstE11,GstO3,se,GstO2,GstO1,CG15533
GO:0042127	biological	regulation of cell proliferation	21	142	0.16418	CG15221,upd3,mts,bun,CG13284,spi,EcR,dpn,shn,pyr,vg,aPKC,Pkc53E,grh,dlt,sls,vn,msl-3,pxb,pnt,scrib
GO:0004888	molecular	transmembrane signaling receptor activity	46	348	0.16454	AlstR,Proc-R,fz4,Ir7c,CG33639,CCKLR-17D1,CCKLR-17D3,Ddr,Toll-4,Rh5,Or35a,CG5888,dnt,Lar,Ret,clumsy,Gr39b,Ir40a,Ir41a,Or42a,Or42b,CCHa2r,Ptr,Or45a,CG13229,fra,Dh31-R1,unc-5,Alk,18w,DmsR-2,DmsR-1,Gr64e,Gr64d,Gr64f,Toll-6,Sdr,Ir92a,Oamb,oa2,Cad96Ca,CcapR,boss,CG12290,Tl,NepYr,Or98a,Or98b,Ptp99A,Takr99D,5-HT7
GO:0006937	biological	regulation of muscle contraction	2	5	0.1656	Amph,DmsR-2,DmsR-1
GO:0090257	biological	regulation of muscle system process	2	5	0.1656	Amph,DmsR-2,DmsR-1
GO:0055082	biological	cellular chemical homeostasis	9	65	0.16586	fh,Sh,Slob,Cbp53E,Shab,ZnT63C,CG8629,CG15829,CG8628,Dbi,Oamb,Fer2LCH
GO:0044464	cellular	cell part	275	5153	0.16658	kirre,dm,Mnt,Rala,tlk,HIP-R,Crg-1,fd3F,CG43689,Fas2,mei-9,mRpL33,ctp,CG12682,ovo,CG33080,fs(1)M3,Grip,Ca-alpha1T,CG3815,CG12219,CG3823,PpV,CG34417,Pat1,RpL17,CG4586,ogre,fz4,CG9650,CHES-1-like,Hira,NELF-B,CG10920,CG1409,dec-1,p115,RpS6,bys,CG1571,CG2254,Gclc,sdt,nAcRalpha-7E,org-1,oc,Caf1-180,e(r),rdgA,CG7246,HP1b,APC4,CG6999,CG7033,CG7766,fend,fh,dalao,His3.3B,Ost48,Dip1,Zpr1,mei-P26,lz,c12.1,mg…
GO:0060446	biological	branching involved in open tracheal system development	7	35	0.16658	Zpr1,aPKC,grh,sty,sfl,pnt,hdc
GO:0048079	biological	regulation of cuticle pigmentation	3	16	0.16744	mgl,p38b,Hr38
GO:0042278	biological	purine nucleoside metabolic process	11	105	0.1675	Rala,Vha68-1,bur,CG40005,cta,pnut,CG30054,CG17760,Aprt,Galphai,CG8641,CG18528,ATPsyn-gamma
GO:0046128	biological	purine ribonucleoside metabolic process	11	105	0.1675	Rala,Vha68-1,bur,CG40005,cta,pnut,CG30054,CG17760,Aprt,Galphai,CG8641,CG18528,ATPsyn-gamma
GO:0048608	biological	reproductive structure development	14	64	0.16752	Crg-1,fd3F,fz4,ct,lz,LanB1,Btk29A,salr,salm,Tor,wb,bab1,bab2,foi,Abd-B,scrib
GO:0019433	biological	triglyceride catabolic process	1	2	0.1677	pdgy
GO:0046461	biological	neutral lipid catabolic process	1	2	0.1677	pdgy
GO:0046464	biological	acylglycerol catabolic process	1	2	0.1677	pdgy
GO:0046503	biological	glycerolipid catabolic process	1	2	0.1677	pdgy
GO:0000987	molecular	core promoter proximal region sequence-specific DNA binding	2	6	0.16774	Hr39,h
GO:0001159	molecular	core promoter proximal region DNA binding	2	6	0.16774	Hr39,h
GO:0007469	biological	antennal development	3	9	0.16948	ct,lz,Asx
GO:0006879	biological	cellular iron ion homeostasis	2	9	0.16962	fh,Fer2LCH
GO:0001508	biological	regulation of action potential	2	3	0.16976	Sh,Shab
GO:0007477	biological	notum development	2	4	0.16998	CG32301,vn
GO:1901565	biological	organonitrogen compound catabolic process	14	142	0.17032	Rala,Idgf4,Idgf1,CG8665,CG40005,cta,CG3267,pnut,CG30054,CG17760,Galphai,CG8641,CG6638,CG18528,CG15533,CDase
GO:0007110	biological	cytokinesis after meiosis I	2	11	0.17036	bru,exo84
GO:0005861	cellular	troponin complex	1	2	0.17042	wupA
GO:0090288	biological	negative regulation of cellular response to growth factor stimulus	3	9	0.17042	Snoo,CG10459,sty
GO:0045472	biological	response to ether	2	3	0.17076	eag,Sh
GO:0005316	molecular	high affinity inorganic phosphate:sodium symporter activity	3	18	0.1708	CG7881,NaPi-T,Picot
GO:0005845	cellular	mRNA cap binding complex	1	2	0.17116	NAT1
GO:0046483	biological	heterocycle metabolic process	73	1132	0.17132	dm,Rala,mei-9,RpS6,Upf2,Caf1-180,CG7246,Zpr1,c12.1,Taf8,r2d2,Rack1,SmE,Btk29A,CG13097,CG13090,Pde1c,CG6686,zuc,ACXC,Vha68-1,spel1,nht,tweek,Pde11,tos,Nf-YB,phr6-4,bur,Mcm10,CG8665,Ac3,lt,CG40005,cta,ap,CG7849,pnut,CG8545,CG30054,CG17760,NAT1,mip120,CG33156,Cpsf160,SMC2,Ercc1,U3-55K,Inr-a,CG33958,hrg,DMAP1,CG4038,bab1,bab2,Aprt,sls,ACXD,CG32301,CG32305,aly,TfIIEbeta,Prat2,Galphai,CG8641,Pdp1,RNase…
GO:0043974	biological	histone H3-K27 acetylation	1	2	0.17162	nej
GO:0006333	biological	chromatin assembly or disassembly	3	129	0.17164	Hira,His3.3B,His1:CG33801,His2B:CG33910,His4:CG33909,His3:CG33803,His1:CG31617,His2A:CG31618,His1:CG33804,His2B:CG33908,His4:CG33907,His3:CG33806,His1:CG33807,His2B:CG33906,His2A:CG33808,His4:CG33905,His3:CG33809,His1:CG33810,His2B:CG33904,His4:CG33903,His3:CG33812,His1:CG33813,His2B:CG33902,His2A:CG33814,His4:CG33901,His3:CG33815,His1:CG33816,His2B:CG33900,His2A:CG33817,His4:CG33899,His3:CG33818…
GO:0004520	molecular	endodeoxyribonuclease activity	2	16	0.17206	mei-9,Ercc1
GO:0030717	biological	karyosome formation	4	25	0.17206	Btk29A,zuc,tej,enc
GO:0043195	cellular	terminal bouton	4	22	0.1723	Grip,CCKLR-17D1,sky,Ank2
GO:0008140	molecular	cAMP response element binding protein binding	1	2	0.17246	nej
GO:0070831	biological	basement membrane assembly	1	2	0.17246	LanB1
GO:0006685	biological	sphingomyelin catabolic process	1	3	0.1726	CG15533
GO:0042059	biological	negative regulation of epidermal growth factor receptor signaling pathway	6	21	0.17266	Fas2,kek1,Src42A,drk,hppy,sty
GO:1901185	biological	negative regulation of ERBB signaling pathway	6	21	0.17266	Fas2,kek1,Src42A,drk,hppy,sty
GO:0016798	molecular	hydrolase activity, acting on glycosyl bonds	10	103	0.17268	CG33080,CG7766,Idgf4,CG16965,Idgf1,CG16799,LysE,LysP,LysS,CG7565,alpha-Man-Ib,CG31202
GO:0016084	molecular	myostimulatory hormone activity	1	2	0.17284	capa
GO:0032529	biological	follicle cell microvillus organization	1	2	0.17336	Cad99C
GO:0040040	biological	thermosensory behavior	2	7	0.17338	ppk,Cyp6a17
GO:0016486	biological	peptide hormone processing	1	2	0.17342	amon
GO:0046693	biological	sperm storage	2	7	0.17348	Acp36DE,lobo
GO:0031573	biological	intra-S DNA damage checkpoint	1	2	0.17366	spel1
GO:0017040	molecular	ceramidase activity	1	2	0.17384	CDase
GO:0070647	biological	protein modification by small protein conjugation or removal	10	91	0.17386	hiw,CG8184,Ulp1,CG9934,Hakai,bur,Uba1,Roc2,Asx,CG2218
GO:0045835	biological	negative regulation of meiosis	1	2	0.17452	spel1
GO:0017109	cellular	glutamate-cysteine ligase complex	1	3	0.17458	Gclc
GO:0010224	biological	response to UV-B	1	2	0.1746	spel1
GO:0007305	biological	vitelline membrane formation involved in chorion-containing eggshell formation	2	14	0.17468	fs(1)M3,Cad99C
GO:0030704	biological	vitelline membrane formation	2	14	0.17468	fs(1)M3,Cad99C
GO:0035803	biological	egg coat formation	2	14	0.17468	fs(1)M3,Cad99C
GO:0085029	biological	extracellular matrix assembly	2	14	0.17468	fs(1)M3,Cad99C
GO:0016054	biological	organic acid catabolic process	5	44	0.17478	CG4586,pdgy,CG8665,CG3267,CG6638
GO:0046395	biological	carboxylic acid catabolic process	5	44	0.17478	CG4586,pdgy,CG8665,CG3267,CG6638
GO:0055065	biological	metal ion homeostasis	4	22	0.17522	fh,Cbp53E,Oamb,Fer2LCH
GO:0000076	biological	DNA replication checkpoint	2	8	0.17528	nej,Claspin
GO:0044459	cellular	plasma membrane part	50	364	0.176	fs(1)M3,Ca-alpha1T,ogre,sdt,nAcRalpha-7E,mgl,Flo-2,eag,para,Sh,Ggamma30A,kek1,kek3,beat-Ib,beat-Ic,BicC,Ca-alpha1D,CadN2,Ret,nrv3,CG40005,cta,Ptr,pnut,trpl,Sr-CII,CG30054,CG17760,Mdr49,aPKC,CG3701,ru,alpha-Spec,CG1887,Shab,dyl,Mdr65,Galphai,beat-IIa,Dys,Oamb,oa2,Cad96Ca,CcapR,boss,scrib,Tl,NepYr,Cad99C,Takr99D,5-HT7
GO:0016846	molecular	carbon-sulfur lyase activity	1	4	0.1765	CG12264
GO:0001703	biological	gastrulation with mouth forming first	3	12	0.17652	cta,Ptr,Pld
GO:0010004	biological	gastrulation involving germ band extension	3	12	0.17652	cta,Ptr,Pld
GO:0015645	molecular	fatty acid ligase activity	2	9	0.17676	pdgy,bgm,CG4500
GO:0031570	biological	DNA integrity checkpoint	8	82	0.17678	mei-9,CHES-1-like,nej,spel1,Rcd1,Rcd5,Claspin,BRWD3
GO:0034641	biological	cellular nitrogen compound metabolic process	74	1162	0.17688	dm,Rala,mei-9,RpS6,Upf2,Gclc,Caf1-180,CG7246,Zpr1,c12.1,Taf8,r2d2,Rack1,SmE,Btk29A,CG13097,Pde1c,CG6686,zuc,ACXC,Vha68-1,spel1,nht,Pde11,tos,Nf-YB,phr6-4,bur,Mcm10,CG8665,Ac3,CG40005,cta,CG17486,ap,CG7849,pnut,CG8545,CG30054,CG17760,NAT1,mip120,CG33156,Cpsf160,SMC2,Ercc1,U3-55K,Inr-a,CG33958,GstE11,hrg,DMAP1,CG4038,bab1,bab2,Aprt,sls,ACXD,CG32301,CG32305,aly,TfIIEbeta,Prat2,Galphai,CG8641,Pdp1,RN…
GO:0007445	biological	determination of imaginal disc primordium	4	11	0.17716	spi,Doc1,Abd-B,pnt
GO:0005814	cellular	centriole	3	21	0.17796	ctp,mts,cp309
GO:0044463	cellular	cell projection part	13	90	0.17812	Fas2,Grip,CCKLR-17D1,sky,CG40005,cta,trpl,Prosap,Con,Ank2,orb2,CG14870,boss
GO:0016620	molecular	oxidoreductase activity, acting on the aldehyde or oxo group of donors, NAD or NADP as acceptor	4	34	0.17864	CG13091,Adh,CG8665,CG1443
GO:0007526	biological	larval somatic muscle development	3	12	0.17944	ap,pyr,ths,kn
GO:0000123	cellular	histone acetyltransferase complex	5	50	0.17956	nej,dik,Ada1-2,Ada1-1,msl-1,DMAP1
GO:0042393	molecular	histone binding	2	15	0.1796	Df31,msl-3
GO:0060590	molecular	ATPase regulator activity	1	4	0.17962	Roe1
GO:0000982	molecular	RNA polymerase II core promoter proximal region sequence-specific DNA binding transcription factor activity	12	60	0.1797	oc,nub,esg,EcR,dpn,chn,Mrtf,vvl,Pdp1,pnt,E(spl)m5-HLH,E(spl)m7-HLH,E(spl)m8-HLH
GO:0001223	molecular	transcription coactivator binding	1	1	0.18018	EcR
GO:0001225	molecular	RNA polymerase II transcription coactivator binding	1	1	0.18018	EcR
GO:0035188	biological	hatching	1	1	0.18018	EcR
GO:0036081	molecular	extracellular ammonia-gated ion channel activity	1	1	0.18038	Ir92a
GO:0042803	molecular	protein homodimerization activity	13	79	0.18038	ctp,oc,bun,Adh,Lac,Roe1,Khc-73,grh,Pdp1,se,CG13624,E(spl)m5-HLH,E(spl)m8-HLH,trp
GO:0016941	molecular	natriuretic peptide receptor activity	1	1	0.18054	CG31183
GO:0006631	biological	fatty acid metabolic process	5	50	0.18056	CG4586,pdgy,scu,bgm,CG3267
GO:0007464	biological	R3/R4 cell fate commitment	5	16	0.18092	Rala,nej,grh,pnt,scrib
GO:0016772	molecular	transferase activity, transferring phosphorus-containing groups	45	491	0.18098	tlk,sdt,rdgA,CG2577,eag,Pis,CG7135,Pk17E,Ddr,Slob,Btk29A,Tor,p38b,CG7094,CG31751,dnt,CG10268,ik2,Ret,CG2201,Gprk1,Stlk,CG17528,BubR1,Src42A,Dgk,Pkn,sqa,Drl-2,CG33156,aPKC,Strn-Mlck,Alk,Pkc53E,hppy,hrg,sls,msn,Eip63E,nmo,CG5144,CG6650,Sdr,Cad96Ca,CHKov1,CHKov2,CG31380,CG2246
GO:0005049	molecular	nuclear export signal receptor activity	1	3	0.18194	Cas
GO:0016763	molecular	transferase activity, transferring pentosyl groups	3	18	0.1822	Aprt,Prat2,CG6330
GO:0015085	molecular	calcium ion transmembrane transporter activity	6	35	0.1823	Ca-alpha1T,CG4587,Ca-alpha1D,trpgamma,trpl
GO:1901657	biological	glycosyl compound metabolic process	13	129	0.18284	Rala,Vha68-1,bur,CG40005,cta,pnut,CG30054,CG17760,Aprt,Prat2,Galphai,CG8641,CG18528,CG6330,ATPsyn-gamma
GO:0000075	biological	cell cycle checkpoint	9	98	0.18294	mei-9,CHES-1-like,nej,spel1,BubR1,Rcd1,Rcd5,Claspin,BRWD3
GO:0005862	cellular	muscle thin filament tropomyosin	1	2	0.1833	Tm2
GO:0007051	biological	spindle organization	17	219	0.18356	RpL17,RpS6,CG7033,c12.1,mts,dgt2,Ef2b,BubR1,Eb1,RpS11,dgt5,mars,SMC2,endos,CG16941,jar,asp
GO:0004850	molecular	uridine phosphorylase activity	1	3	0.18376	CG6330
GO:0016504	molecular	peptidase activator activity	2	10	0.18388	bur,Asx
GO:0005000	molecular	vasopressin receptor activity	1	1	0.18422	CcapR
GO:0050567	molecular	glutaminyl-tRNA synthase (glutamine-hydrolyzing) activity	1	3	0.18448	CG5191
GO:0044736	molecular	acid-sensing ion channel activity	1	1	0.18458	ppk
GO:0050966	biological	detection of mechanical stimulus involved in sensory perception of pain	1	1	0.18458	ppk
GO:0004013	molecular	adenosylhomocysteinase activity	1	3	0.18504	CG9977
GO:0016802	molecular	trialkylsulfonium hydrolase activity	1	3	0.18504	CG9977
GO:0007429	biological	secondary branching, open tracheal system	2	4	0.1854	sty,pnt
GO:0050803	biological	regulation of synapse structure and activity	3	12	0.18546	Fas2,Khc-73,scrib
GO:0005154	molecular	epidermal growth factor receptor binding	3	8	0.1859	kek1,spi,vn
GO:0044611	cellular	nuclear pore inner ring	1	3	0.18624	Gp210
GO:0006825	biological	copper ion transport	2	9	0.18674	dve,Ctr1C
GO:0050809	molecular	diazepam binding	1	6	0.18674	CG8629,CG15829,CG8628,Dbi
GO:0015669	biological	gas transport	1	3	0.18688	glob1
GO:0015671	biological	oxygen transport	1	3	0.18688	glob1
GO:0030706	biological	germarium-derived oocyte differentiation	1	3	0.18766	asp
GO:0006732	biological	coenzyme metabolic process	6	63	0.18778	pdgy,scu,CG13090,CG8665,CG33156,CG11876
GO:0048663	biological	neuron fate commitment	10	47	0.1882	Rala,oc,nej,mts,grh,ru,pnt,boss,scrib
GO:0043984	biological	histone H4-K16 acetylation	1	3	0.18846	msl-1
GO:0016421	molecular	CoA carboxylase activity	1	3	0.18874	CG3267
GO:0006401	biological	RNA catabolic process	4	32	0.18918	Upf2,RNaseX25,twin,Dis3
GO:0006817	biological	phosphate ion transport	2	10	0.1892	NaPi-T,Picot
GO:0016775	molecular	phosphotransferase activity, nitrogenous group as acceptor	2	5	0.18996	eag,CG5144
GO:0004089	molecular	carbonate dehydratase activity	3	16	0.19006	CG1402,CG32698,CG9235
GO:0044425	cellular	membrane part	137	1611	0.19016	AlstR,Fas2,Proc-R,fs(1)M3,Ca-alpha1T,CG32750,vanin-like,CG14439,ogre,fz4,CG1409,Ir7b,Ir7c,Ir7d,sdt,nAcRalpha-7E,Ost48,mgl,CG15221,CG15890,Flo-2,eag,CG9240,CG9281,para,Sh,CG7536,CG7192,CG33639,CCKLR-17D1,CCKLR-17D3,Ulp1,CG14196,Ddr,CG8086,CG13089,Sema-1a,Toll-4,Ggamma30A,Oatp30B,Vha100-5,Rh5,kek1,ACXC,Vha68-1,TM9SF4,CG31731,nimC3,ZnT35C,kek3,Or35a,beat-Ib,beat-Ic,BicC,Ca-alpha1D,trpgamma,Cas,CadN2…
GO:0043604	biological	amide biosynthetic process	2	13	0.19114	Gclc,CG17486
GO:0031399	biological	regulation of protein modification process	13	119	0.19122	dik,kek1,Tor,p38b,CycK,Epac,dap,drk,Alk,Ptp61F,msn,endos,boss
GO:1901362	biological	organic cyclic compound biosynthetic process	33	395	0.19182	Zpr1,Taf8,phm,Cyp18a1,CG13090,ACXC,nht,CG10268,Nf-YB,bur,Ac3,lt,ap,Cyp6t3,mip120,CG33156,CG33958,bab1,bab2,Aprt,ACXD,CG32301,CG32305,aly,TfIIEbeta,spo,Prat2,Pdp1,se,ear,CG31183,CG3590,P5cr,mld,ATPsyn-gamma,ca,CG2246
GO:0007378	biological	amnioserosa formation	2	6	0.19226	srw,tld
GO:0072507	biological	divalent inorganic cation homeostasis	3	14	0.19226	Cbp53E,ZnT63C,Oamb
GO:0006950	biological	response to stress	62	796	0.1932	Rala,mei-9,Btd,CHES-1-like,Gclc,Caf1-180,CG32706,fh,lz,Flo-2,para,CCKLR-17D1,Ulp1,rictor,Slob,Herp,r2d2,Rack1,Btk29A,Toll-4,Vha68-1,Tor,TM9SF4,p38b,spel1,ppk,CG31805,tos,sick,Hf,phr6-4,ik2,Src42A,Eb1,trpl,Sr-CII,Mdr49,Rcd1,kn,SMC2,Ercc1,aPKC,hppy,18w,DMAP1,CG16799,Ptp61F,CG12020,CG1887,msn,Mrtf,Atg2,Rcd5,GstO2,Toll-6,Rad17,Sdr,Irc,Pxd,CG5873,Naam,CG5524,BRWD3,msi,Tl,sima,Fer2LCH,aralar1
GO:0045478	biological	fusome organization	3	16	0.19328	Btk29A,alpha-Spec,asp
GO:0005876	cellular	spindle microtubule	4	24	0.19334	CLIP-190,Eb1,mars,Khc-73
GO:0032222	biological	regulation of synaptic transmission, cholinergic	1	2	0.19348	stas
GO:0007416	biological	synapse assembly	10	50	0.1937	nej,Ten-a,rictor,Sema-1a,Tor,Lar,lbm,Prosap,aPKC,Tl
GO:0030104	biological	water homeostasis	1	2	0.19396	endos
GO:0052547	biological	regulation of peptidase activity	6	51	0.19428	Spn28Db,CG44008,ik2,bur,Hr39,Spn47C,Asx
GO:0009165	biological	nucleotide biosynthetic process	11	91	0.19444	ACXC,bur,Ac3,CG33156,CG33958,ACXD,CG32301,CG32305,Prat2,CG31183,CG3590,ATPsyn-gamma,CG2246
GO:0004054	molecular	arginine kinase activity	1	3	0.19468	CG5144
GO:0031338	biological	regulation of vesicle fusion	1	2	0.19474	Pld
GO:0009305	biological	protein biotinylation	1	2	0.19576	Btd
GO:0018054	biological	peptidyl-lysine biotinylation	1	2	0.19576	Btd
GO:0071110	biological	histone biotinylation	1	2	0.19576	Btd
GO:0051010	molecular	microtubule plus-end binding	1	2	0.19578	CLIP-190
GO:0044292	cellular	dendrite terminus	1	2	0.19586	orb2
GO:0017132	molecular	cyclic nucleotide-dependent guanyl-nucleotide exchange factor activity	1	2	0.19682	Epac
GO:0016942	cellular	insulin-like growth factor binding protein complex	1	2	0.19694	alrm
GO:0009144	biological	purine nucleoside triphosphate metabolic process	9	81	0.19722	Rala,Vha68-1,CG40005,cta,pnut,CG30054,CG17760,Galphai,CG8641,CG18528,ATPsyn-gamma
GO:0009205	biological	purine ribonucleoside triphosphate metabolic process	9	81	0.19722	Rala,Vha68-1,CG40005,cta,pnut,CG30054,CG17760,Galphai,CG8641,CG18528,ATPsyn-gamma
GO:0006725	biological	cellular aromatic compound metabolic process	75	1156	0.19732	dm,Rala,mei-9,RpS6,Upf2,Caf1-180,CG7246,Zpr1,c12.1,Flo-2,Taf8,r2d2,Rack1,SmE,Btk29A,CG13097,Pde1c,CG6686,zuc,ACXC,Vha68-1,spel1,nht,tweek,Pde11,tos,Nf-YB,phr6-4,bur,Mcm10,CG8665,Ac3,lt,CG40005,cta,ap,CG7849,Eb1,pnut,CG8545,CG30054,CG17760,NAT1,mip120,CG33156,Cpsf160,SMC2,Ercc1,U3-55K,Inr-a,aPKC,CG33958,hrg,DMAP1,CG4038,bab1,bab2,Aprt,sls,ACXD,CG32301,CG32305,aly,TfIIEbeta,Prat2,Galphai,CG8641,Pdp…
GO:0008284	biological	positive regulation of cell proliferation	9	47	0.19754	CG15221,upd3,bun,spi,dpn,pyr,aPKC,vn,pnt
GO:0032028	molecular	myosin head/neck binding	1	2	0.19756	Acam
GO:0070854	molecular	myosin VI heavy chain binding	1	2	0.19756	Acam
GO:0070855	molecular	myosin VI head/neck binding	1	2	0.19756	Acam
GO:0003951	molecular	NAD+ kinase activity	1	3	0.19766	CG33156
GO:0006741	biological	NADP biosynthetic process	1	3	0.19766	CG33156
GO:0042461	biological	photoreceptor cell development	10	47	0.19768	oc,lz,CadN2,Lar,pnut,jeb,Alk,edl,pnt,boss
GO:0000096	biological	sulfur amino acid metabolic process	2	11	0.19814	CG12264,CG3267
GO:0000403	molecular	Y-form DNA binding	1	2	0.1982	spel1
GO:0009588	biological	UV-A, blue light phototransduction	1	2	0.1984	Rh5
GO:0016073	biological	snRNA metabolic process	2	14	0.19884	CG4038,IntS11
GO:0046474	biological	glycerophospholipid biosynthetic process	4	30	0.1996	rdgA,CG13089,CG2201,Dgk
GO:0007488	biological	histoblast morphogenesis	2	7	0.19988	EcR,dap
GO:0032135	molecular	DNA insertion or deletion binding	1	2	0.2002	spel1
GO:0032137	molecular	guanine/thymine mispair binding	1	2	0.2002	spel1
GO:0032138	molecular	single base insertion or deletion binding	1	2	0.2002	spel1
GO:0032301	cellular	MutSalpha complex	1	2	0.2002	spel1
GO:0035869	cellular	ciliary transition zone	1	4	0.20064	CG14870
GO:0031427	biological	response to methotrexate	2	11	0.20084	Mdr49,CG10226,Mdr65
GO:0045175	biological	basal protein localization	2	6	0.20096	insc,jar
GO:0051320	biological	S phase	1	4	0.20108	dlt
GO:0005929	cellular	cilium	3	17	0.20126	osm-1,lobo,CG31036
GO:0043067	biological	regulation of programmed cell death	19	151	0.20144	dm,lz,bun,spel1,mdy,spi,ik2,Hr39,EcR,pnut,Uba1,L,CG10257,hppy,NT1,l(3)psg2,vn,Naam,pnt
GO:0032266	molecular	phosphatidylinositol-3-phosphate binding	1	4	0.20158	CG8678
GO:0060025	biological	regulation of synaptic activity	3	11	0.20164	Sh,clumsy,Shab
GO:0001752	biological	compound eye photoreceptor fate commitment	9	40	0.20192	Rala,nej,mts,grh,ru,pnt,boss,scrib
GO:0042706	biological	eye photoreceptor cell fate commitment	9	40	0.20192	Rala,nej,mts,grh,ru,pnt,boss,scrib
GO:0030864	cellular	cortical actin cytoskeleton	1	1	0.20224	Shroom
GO:0032438	biological	melanosome organization	1	1	0.20224	Shroom
GO:0007217	biological	tachykinin receptor signaling pathway	2	5	0.20238	NepYr,Takr99D
GO:0016783	molecular	sulfurtransferase activity	1	4	0.20248	CG12264
GO:0000185	biological	activation of MAPKKK activity	1	1	0.20336	msn
GO:0008349	molecular	MAP kinase kinase kinase kinase activity	1	1	0.20336	msn
GO:0042656	molecular	JUN kinase kinase kinase kinase activity	1	1	0.20336	msn
GO:0016909	molecular	SAP kinase activity	1	4	0.20358	p38b
GO:0035291	biological	specification of segmental identity, intercalary segment	1	1	0.20374	kn
GO:0070976	molecular	TIR domain binding	1	1	0.20398	Tl
GO:0016725	molecular	oxidoreductase activity, acting on CH or CH2 groups	1	4	0.20428	CG6045
GO:0006730	biological	one-carbon metabolic process	2	15	0.20458	CG8665,CG9977
GO:0004579	molecular	dolichyl-diphosphooligosaccharide-protein glycotransferase activity	1	4	0.20514	Ost48
GO:0007304	biological	chorion-containing eggshell formation	5	32	0.20518	fs(1)M3,dec-1,Cyp18a1,bun,Cad99C
GO:0030703	biological	eggshell formation	5	32	0.20518	fs(1)M3,dec-1,Cyp18a1,bun,Cad99C
GO:0007243	biological	intracellular protein kinase cascade	7	51	0.20558	upd3,Btk29A,p38b,Src42A,hppy,Cdc37,msn
GO:0035294	biological	determination of wing disc primordium	1	1	0.20616	Doc1
GO:0031223	biological	auditory behavior	1	1	0.20728	btv
GO:0007276	biological	gamete generation	31	287	0.2073	dm,ctp,ovo,mei-P26,lz,phm,Rack1,mts,Btk29A,Samuel,zuc,bun,kek1,ACXC,nht,BicC,mdy,Mst36Fb,Mst36Fa,Lar,EcR,dap,mip120,Ptp61F,msn,aly,enc,spo,endos,twin,jar,asp,yemalpha
GO:0003995	molecular	acyl-CoA dehydrogenase activity	2	15	0.20736	CG4586,CG6638
GO:0016600	cellular	flotillin complex	1	2	0.2075	Flo-2
GO:0004096	molecular	catalase activity	1	3	0.20752	Irc
GO:0031667	biological	response to nutrient levels	9	66	0.20792	Sh,Slob,Rack1,Tor,p38b,Atg2,Pdp1,endos,Sdr
GO:0051037	biological	regulation of transcription during meiosis	1	3	0.20834	aly
GO:0051039	biological	positive regulation of transcription during meiosis	1	3	0.20834	aly
GO:0070646	biological	protein modification by small protein removal	3	25	0.20876	Ulp1,bur,Asx
GO:0016882	molecular	cyclo-ligase activity	1	4	0.20878	CG9875
GO:0030336	biological	negative regulation of cell migration	1	3	0.2093	Lrt
GO:0040013	biological	negative regulation of locomotion	1	3	0.2093	Lrt
GO:0051271	biological	negative regulation of cellular component movement	1	3	0.2093	Lrt
GO:2000146	biological	negative regulation of cell motility	1	3	0.2093	Lrt
GO:0001934	biological	positive regulation of protein phosphorylation	4	26	0.20934	Tor,p38b,Alk,msn
GO:0046653	biological	tetrahydrofolate metabolic process	1	3	0.20946	CG8665
GO:0006356	biological	regulation of transcription from RNA polymerase I promoter	1	3	0.20984	Tif-IA
GO:0009199	biological	ribonucleoside triphosphate metabolic process	9	82	0.21016	Rala,Vha68-1,CG40005,cta,pnut,CG30054,CG17760,Galphai,CG8641,CG18528,ATPsyn-gamma
GO:0006573	biological	valine metabolic process	1	3	0.21028	CG3267
GO:0048754	biological	branching morphogenesis of an epithelial tube	7	37	0.21044	Zpr1,aPKC,grh,sty,sfl,pnt,hdc
GO:0061138	biological	morphogenesis of a branching epithelium	7	37	0.21044	Zpr1,aPKC,grh,sty,sfl,pnt,hdc
GO:0046883	biological	regulation of hormone secretion	1	3	0.21052	dimm
GO:0030537	biological	larval behavior	7	37	0.21078	Sh,CCKLR-17D1,ppk,EcR,dpn,Shab,amon
GO:0001078	molecular	RNA polymerase II core promoter proximal region sequence-specific DNA binding transcription factor activity involved in negative regulation of transcription	5	21	0.21098	esg,dpn,chn,E(spl)m5-HLH,E(spl)m7-HLH,E(spl)m8-HLH
GO:0007018	biological	microtubule-based movement	11	101	0.21124	ctp,Pat1,CG1571,fh,CG10839,btv,nompB,CG10834,Khc-73,osm-1,jar
GO:0048565	biological	digestive tract development	7	31	0.2114	Hakai,shn,Alk,dve,spo,vn,Abd-B
GO:0007010	biological	cytoskeleton organization	39	452	0.21154	ctp,RpL17,RpS6,CG7033,c12.1,wupA,mts,Btk29A,dgt2,BicC,ik2,Ef2b,BubR1,tbce,Eb1,pnut,sns,RpS11,dgt5,mars,Prosap,SMC2,aPKC,Khc-73,insc,alpha-Spec,sls,Mrtf,Galphai,form3,Ank2,endos,cp309,CG16941,jar,asp,htt,CG11876,tmod
GO:0003913	molecular	DNA photolyase activity	1	4	0.21182	phr6-4
GO:0006641	biological	triglyceride metabolic process	2	11	0.21184	pdgy,mdy
GO:0042051	biological	compound eye photoreceptor development	9	42	0.21188	oc,lz,CadN2,Lar,pnut,jeb,Alk,pnt,boss
GO:0007294	biological	germarium-derived oocyte fate determination	4	29	0.21198	dap,aPKC,alpha-Spec,enc
GO:0051318	biological	G1 phase	1	3	0.21216	dap
GO:0030003	biological	cellular cation homeostasis	5	35	0.21226	fh,Cbp53E,ZnT63C,Oamb,Fer2LCH
GO:0005218	molecular	intracellular ligand-gated calcium channel activity	1	3	0.21236	trp
GO:0010171	biological	body morphogenesis	2	21	0.2124	TwdlM,TwdlT
GO:0010484	molecular	H3 histone acetyltransferase activity	1	3	0.21262	nej
GO:0045254	cellular	pyruvate dehydrogenase complex	1	4	0.21292	CG11876
GO:0015037	molecular	peptide disulfide oxidoreductase activity	1	6	0.21304	GstO3,se,GstO2,GstO1
GO:0007601	biological	visual perception	3	15	0.2131	rdgA,Rh5,boss
GO:0050953	biological	sensory perception of light stimulus	3	15	0.2131	rdgA,Rh5,boss
GO:0006357	biological	regulation of transcription from RNA polymerase II promoter	49	383	0.21368	Mnt,Crg-1,fd3F,ovo,fz4,ct,CHES-1-like,NELF-B,org-1,oc,e(r),HP1b,lz,nej,hiw,Taf8,Snoo,nub,CG32971,noc,esg,wor,dimm,Nipped-B,ap,mle,EcR,jing,dpn,shn,vg,drk,mip120,chn,grh,CG10910,dve,Mrtf,aly,sty,TfIIEbeta,vvl,Doc1,Hexim,Abd-B,pnt,twin,tld,E(spl)m7-HLH,E(spl)m8-HLH,gro,dys,sima
GO:0007167	biological	enzyme linked receptor protein signaling pathway	21	149	0.21392	hiw,Ddr,bun,p38b,spi,Src42A,shn,pyr,ths,drk,L,Alk,ru,Cdc37,sty,vn,sfl,Sdr,pnt,tld,boss,E(spl)m8-HLH
GO:0006260	biological	DNA replication	7	66	0.21396	dm,Caf1-180,Btk29A,Mcm10,Pdp1,mtSSB,CHKov1
GO:0070734	biological	histone H3-K27 methylation	1	3	0.2143	escl
GO:0045886	biological	negative regulation of synaptic growth at neuromuscular junction	4	24	0.21436	hiw,Src42A,Cip4,oa2
GO:0050801	biological	ion homeostasis	9	70	0.21554	fh,Sh,Slob,Cbp53E,Shab,ZnT63C,CG8629,CG15829,CG8628,Dbi,Oamb,Fer2LCH
GO:0007638	biological	mechanosensory behavior	3	11	0.2158	para,ppk,btv
GO:0007509	biological	mesoderm migration involved in gastrulation	3	9	0.2161	pyr,jeb,sfl
GO:0090130	biological	tissue migration	3	9	0.2161	pyr,jeb,sfl
GO:0051445	biological	regulation of meiotic cell cycle	2	12	0.21618	spel1,endos
GO:0009141	biological	nucleoside triphosphate metabolic process	9	83	0.2162	Rala,Vha68-1,CG40005,cta,pnut,CG30054,CG17760,Galphai,CG8641,CG18528,ATPsyn-gamma
GO:0000712	biological	resolution of meiotic recombination intermediates	1	5	0.21636	mei-9
GO:0048096	biological	chromatin-mediated maintenance of transcription	2	8	0.21656	dik,tara
GO:0006152	biological	purine nucleoside catabolic process	7	62	0.21682	Rala,CG40005,cta,pnut,CG30054,CG17760,Galphai,CG8641,CG18528
GO:0046130	biological	purine ribonucleoside catabolic process	7	62	0.21682	Rala,CG40005,cta,pnut,CG30054,CG17760,Galphai,CG8641,CG18528
GO:0020037	molecular	heme binding	13	131	0.21704	Cyp28c1,phm,Cyp18a1,Cyp6w1,Cyp6a2,Cyp6g2,Cyp6t3,Cyp301a1,Cyp6a22,Cyp6a17,Eip63E,spo,glob1,Irc,Pxd,CG5873
GO:0055072	biological	iron ion homeostasis	2	10	0.21722	fh,Fer2LCH
GO:0031123	biological	RNA 3'-end processing	5	44	0.21736	Cpsf160,hrg,ZC3H3,twin,IntS11
GO:0005669	cellular	transcription factor TFIID complex	3	24	0.21744	Taf8,nht,ear
GO:0033500	biological	carbohydrate homeostasis	2	10	0.21746	boss,amon
GO:0090090	biological	negative regulation of canonical Wnt receptor signaling pathway	1	2	0.21812	gro
GO:0007468	biological	regulation of rhodopsin gene expression	1	2	0.21838	EcR
GO:0010469	biological	regulation of receptor activity	2	5	0.21854	kek1,drk
GO:0007282	biological	cystoblast division	2	11	0.21882	enc,asp
GO:0009913	biological	epidermal cell differentiation	2	6	0.21908	ovo,m
GO:0008519	molecular	ammonium transmembrane transporter activity	1	2	0.2192	Rh50
GO:0015696	biological	ammonium transport	1	2	0.2192	Rh50
GO:0006166	biological	purine ribonucleoside salvage	1	4	0.21926	Aprt
GO:0043174	biological	nucleoside salvage	1	4	0.21926	Aprt
GO:0006726	biological	eye pigment biosynthetic process	4	32	0.21938	lt,se,Cnx99A,ca
GO:0009119	biological	ribonucleoside metabolic process	11	114	0.21958	Rala,Vha68-1,bur,CG40005,cta,pnut,CG30054,CG17760,Aprt,Galphai,CG8641,CG18528,ATPsyn-gamma
GO:0050906	biological	detection of stimulus involved in sensory perception	10	84	0.2197	ppk,Or35a,trpgamma,Ir40a,Or42a,Or45a,Gr64e,Gr64d,Gr64f,Ir92a,Or98a
GO:0034331	biological	cell junction maintenance	2	10	0.21976	p120ctn,jar
GO:0005053	molecular	peroxisome matrix targeting signal-2 binding	1	2	0.21986	CG7609
GO:0004884	molecular	ecdysteroid hormone receptor activity	1	2	0.21998	EcR
GO:0008232	cellular	activator ecdysone receptor complex	1	2	0.21998	EcR
GO:0045466	biological	R7 cell differentiation	3	9	0.22014	nej,salm,boss
GO:0007522	biological	visceral muscle development	5	15	0.2202	kirre,sns,pyr,ths,jeb,Alk
GO:0072523	biological	purine-containing compound catabolic process	7	63	0.22104	Rala,CG40005,cta,pnut,CG30054,CG17760,Galphai,CG8641,CG18528
GO:0004749	molecular	ribose phosphate diphosphokinase activity	1	2	0.22152	CG2246
GO:0009066	biological	aspartate family amino acid metabolic process	2	11	0.22172	CG17486,CG3267
GO:0003382	biological	epithelial cell morphogenesis	2	6	0.22234	aPKC,grh
GO:0004970	molecular	ionotropic glutamate receptor activity	5	35	0.2225	Ir7c,clumsy,Ir40a,Ir41a,Ir92a
GO:0032269	biological	negative regulation of cellular protein metabolic process	12	90	0.22304	Spn28Da,kek1,BicC,bin3,dap,drk,Ptp61F,Acp62F,orb2,endos,4EHP,msi
GO:0051248	biological	negative regulation of protein metabolic process	12	91	0.22304	Spn28Da,kek1,BicC,bin3,dap,drk,Ptp61F,Acp62F,orb2,endos,4EHP,msi
GO:0048103	biological	somatic stem cell division	7	41	0.22344	mts,esg,wor,aPKC,insc,Galphai,jar
GO:0006561	biological	proline biosynthetic process	1	4	0.22346	P5cr
GO:0009164	biological	nucleoside catabolic process	7	65	0.22372	Rala,CG40005,cta,pnut,CG30054,CG17760,Galphai,CG8641,CG18528
GO:0042454	biological	ribonucleoside catabolic process	7	65	0.22372	Rala,CG40005,cta,pnut,CG30054,CG17760,Galphai,CG8641,CG18528
GO:0046692	biological	sperm competition	3	18	0.22376	Acp36DE,Acp62F,lobo
GO:0016530	molecular	metallochaperone activity	1	4	0.22406	fh
GO:0030002	biological	cellular anion homeostasis	1	7	0.22428	CG8629,CG15829,CG8628,Dbi
GO:0042049	biological	cellular acyl-CoA homeostasis	1	7	0.22428	CG8629,CG15829,CG8628,Dbi
GO:0007155	biological	cell adhesion	31	185	0.22454	kirre,tlk,Fas2,m,Ten-a,Flo-2,CG9095,Ddr,CG7115,mts,beat-Ib,beat-Ic,beat-IIIa,CadN2,Lar,CG40006,p120ctn,Src42A,EcR,sns,Lac,18w,alpha-Spec,CG1887,dyl,Con,mp,beat-IIa,pnt,Cad96Ca,beat-VI,Cad99C
GO:0050794	biological	regulation of cellular process	210	2512	0.22466	dm,AlstR,Mnt,Rala,tlk,Crg-1,fd3F,CG43689,Fas2,Proc-R,ovo,CG32758,Pat1,ogre,fz4,ct,CHES-1-like,Hira,NELF-B,org-1,e(r),rdgA,HP1b,APC4,CG6999,dalao,lz,mgl,nej,CG34104,spri,CG15221,CG14407,pdgy,eag,hiw,Pis,Muc14A,CG43658,stas,OdsH,Sh,dik,RhoGAP16F,Taf8,Frq2,CG33639,upd2,upd3,CCKLR-17D1,CCKLR-17D3,CG6961,Hs3st-B,Ddr,Slob,Herp,r2d2,CG7115,mts,Spn28Da,Snoo,Btk29A,lmgA,Sema-1a,Toll-4,Ggamma30A,CG17124,Sa…
GO:0010847	biological	regulation of chromatin assembly	1	4	0.22482	HP1b
GO:0031445	biological	regulation of heterochromatin assembly	1	4	0.22482	HP1b
GO:0009991	biological	response to extracellular stimulus	9	68	0.22488	Sh,Slob,Rack1,Tor,p38b,Atg2,Pdp1,endos,Sdr
GO:0040016	biological	embryonic cleavage	1	4	0.22492	Cen
GO:0007563	biological	regulation of eclosion	1	4	0.22494	CG3267
GO:0010506	biological	regulation of autophagy	4	30	0.225	Tor,Atg2,Atg14,Atg16
GO:0003690	molecular	double-stranded DNA binding	4	24	0.22504	Crg-1,fd3F,CHES-1-like,Dip1,spel1
GO:0035087	biological	siRNA loading onto RISC involved in RNA interference	1	4	0.22518	r2d2
GO:0005515	molecular	protein binding	129	1532	0.22598	kirre,dm,Mnt,Rala,tlk,HIP-R,Crg-1,fd3F,ec,Fas2,mei-9,ctp,Grip,CG34417,fz4,CHES-1-like,Gclc,sdt,oc,CG7033,CG7766,dalao,His3.3B,nej,Idgf4,spri,hiw,X11L,Taf8,wupA,upd3,CG6891,Slob,Rack1,Snoo,Sema-1a,Ggamma30A,Pde1c,dgt2,bun,kek1,Tor,wb,noc,Adh,nht,CG18063,BicC,Idgf1,trpgamma,CLIP-190,CadN2,Arr1,Acp36DE,msl-1,spi,Hakai,Lar,Nf-YB,ik2,Cen,Mio,dimm,His2B:CG33910,His4:CG33909,His3:CG33803,His2B:CG17949,H…
GO:0034454	biological	microtubule anchoring at centrosome	1	4	0.22598	ctp
GO:0072393	biological	microtubule anchoring at microtubule organizing center	1	4	0.22598	ctp
GO:0016080	biological	synaptic vesicle targeting	2	11	0.226	X11L,exo84
GO:0016842	molecular	amidine-lyase activity	1	4	0.2264	CG3590
GO:0016885	molecular	ligase activity, forming carbon-carbon bonds	1	4	0.2266	CG3267
GO:0010941	biological	regulation of cell death	20	164	0.22662	dm,lz,bun,spel1,mdy,spi,ik2,Hr39,EcR,pnut,Uba1,L,CG10257,hppy,NT1,l(3)psg2,vn,Ect4,Naam,pnt
GO:0036058	biological	filtration diaphragm assembly	2	3	0.2267	kirre,sns
GO:0036059	biological	nephrocyte diaphragm assembly	2	3	0.2267	kirre,sns
GO:0016332	biological	establishment or maintenance of polarity of embryonic epithelium	3	10	0.22708	sdt,aPKC,scrib
GO:0008584	biological	male gonad development	3	9	0.22736	salr,salm,Abd-B
GO:2000242	biological	negative regulation of reproductive process	2	9	0.22748	spel1,bab1
GO:0044440	cellular	endosomal part	2	10	0.22802	CG7192,Tl
GO:0004672	molecular	protein kinase activity	30	253	0.22806	tlk,CG2577,eag,Pk17E,Ddr,Slob,Btk29A,Tor,p38b,CG7094,dnt,ik2,Ret,Gprk1,Stlk,CG17528,BubR1,Src42A,Pkn,sqa,Drl-2,aPKC,Strn-Mlck,Alk,Pkc53E,hppy,sls,msn,Eip63E,nmo,Sdr,Cad96Ca
GO:0042441	biological	eye pigment metabolic process	4	33	0.22982	lt,se,Cnx99A,ca
GO:0043324	biological	pigment metabolic process involved in developmental pigmentation	4	33	0.22982	lt,se,Cnx99A,ca
GO:0043474	biological	pigment metabolic process involved in pigmentation	4	33	0.22982	lt,se,Cnx99A,ca
GO:0006672	biological	ceramide metabolic process	2	13	0.23032	CG15533,CDase
GO:0016773	molecular	phosphotransferase activity, alcohol group as acceptor	35	323	0.23078	tlk,rdgA,CG2577,eag,Pk17E,Ddr,Slob,Btk29A,Tor,p38b,CG7094,dnt,ik2,Ret,CG2201,Gprk1,Stlk,CG17528,BubR1,Src42A,Dgk,Pkn,sqa,Drl-2,CG33156,aPKC,Strn-Mlck,Alk,Pkc53E,hppy,sls,msn,Eip63E,nmo,CG6650,Sdr,Cad96Ca
GO:0035314	biological	scab formation	1	1	0.23108	lz
GO:0034330	biological	cell junction organization	10	58	0.23132	kirre,sdt,p120ctn,Src42A,sns,Lac,aPKC,Galphai,jar,scrib
GO:0045216	biological	cell-cell junction organization	10	58	0.23132	kirre,sdt,p120ctn,Src42A,sns,Lac,aPKC,Galphai,jar,scrib
GO:0045035	biological	sensory organ precursor cell division	2	10	0.23182	ik2,dap
GO:0006749	biological	glutathione metabolic process	3	45	0.23184	Gclc,GstE11,GstO3,se,GstO2,GstO1
GO:0008012	molecular	structural constituent of adult chitin-based cuticle	1	4	0.23224	Acp65Aa
GO:0048640	biological	negative regulation of developmental growth	5	32	0.23246	hiw,Src42A,Cip4,oa2,scrib
GO:0031571	biological	mitotic G1 DNA damage checkpoint	1	3	0.23308	CHES-1-like
GO:0019202	molecular	amino acid kinase activity	1	4	0.2331	CG5144
GO:0009190	biological	cyclic nucleotide biosynthetic process	5	27	0.23312	ACXC,Ac3,CG33958,ACXD,CG32301,CG32305,CG31183
GO:0005102	molecular	receptor binding	22	179	0.2334	Grip,Idgf4,spri,upd3,Sema-1a,kek1,wb,Idgf1,Acp36DE,spi,CG40005,cta,Gprk1,CG10459,pyr,ths,CG30054,CG17760,drk,NT1,vn,Galphai,endos,boss,capa
GO:0009395	biological	phospholipid catabolic process	1	4	0.23378	CG15533
GO:0005964	cellular	phosphorylase kinase complex	1	3	0.2339	CG7766
GO:0031629	biological	synaptic vesicle fusion to presynaptic membrane	1	3	0.23412	CDase
GO:0001105	molecular	RNA polymerase II transcription coactivator activity	2	8	0.23428	shn,Mrtf
GO:0001190	molecular	RNA polymerase II transcription factor binding transcription factor activity involved in positive regulation of transcription	2	8	0.23428	shn,Mrtf
GO:0060438	biological	trachea development	1	3	0.2345	wdp
GO:0033047	biological	regulation of mitotic sister chromatid segregation	1	5	0.23468	BubR1
GO:0042447	biological	hormone catabolic process	1	5	0.23526	Cyp18a1
GO:0004568	molecular	chitinase activity	3	18	0.23556	Idgf4,Idgf1,CG7565
GO:0016310	biological	phosphorylation	31	289	0.2366	tlk,rdgA,CG2577,dik,Pk17E,Ddr,Btk29A,Tor,p38b,CG7094,dnt,ik2,Ret,CG2201,Gprk1,Stlk,CG17528,BubR1,Src42A,Dgk,Pkn,sqa,Drl-2,aPKC,Strn-Mlck,Alk,Pkc53E,hppy,msn,Eip63E,nmo,Sdr,Cad96Ca
GO:0016485	biological	protein processing	5	43	0.2367	CG9240,Ulp1,CG7791,tld,amon
GO:0004839	molecular	ubiquitin activating enzyme activity	1	3	0.23676	Uba1
GO:0006904	biological	vesicle docking involved in exocytosis	4	30	0.23712	p115,X11L,pnut,exo84
GO:0022406	biological	membrane docking	4	30	0.23712	p115,X11L,pnut,exo84
GO:0048278	biological	vesicle docking	4	30	0.23712	p115,X11L,pnut,exo84
GO:0042302	molecular	structural constituent of cuticle	9	146	0.23746	m,Cpr30B,CG1136,Cpr64Aa,Cpr64Ab,dyl,CG10625,l(3)mbn,Lcp65Ag3,Cpr65Au,Lcp65Ag2,Lcp65Ag1,Lcp65Af,Lcp65Ae,Cpr65Av,Cpr65Aw,Lcp65Ad,Lcp65Ac,Lcp65Ab2,Cpr65Ax1,Lcp65Ab1,Cpr65Ax2,Lcp65Aa,Acp65Aa,Cpr65Ay,TwdlM,TwdlT
GO:0051961	biological	negative regulation of nervous system development	4	25	0.23816	hiw,Src42A,Cip4,oa2
GO:0051964	biological	negative regulation of synapse assembly	4	25	0.23816	hiw,Src42A,Cip4,oa2
GO:0043570	biological	maintenance of DNA repeat elements	1	3	0.2383	spel1
GO:0016348	biological	imaginal disc-derived leg joint morphogenesis	3	11	0.23832	ovo,Hs3st-B,dve
GO:0036022	biological	limb joint morphogenesis	3	11	0.23832	ovo,Hs3st-B,dve
GO:0061321	biological	garland nephrocyte differentiation	2	3	0.23884	kirre,sns
GO:0000400	molecular	four-way junction DNA binding	1	3	0.23908	spel1
GO:0006468	biological	protein phosphorylation	27	232	0.23912	tlk,CG2577,dik,Pk17E,Ddr,Btk29A,p38b,CG7094,dnt,ik2,Ret,Gprk1,Stlk,CG17528,BubR1,Src42A,Pkn,sqa,Drl-2,aPKC,Strn-Mlck,Alk,Pkc53E,hppy,msn,Eip63E,nmo,Sdr,Cad96Ca
GO:0007088	biological	regulation of mitosis	6	60	0.23948	APC4,nej,lmgA,BubR1,dgt5,endos
GO:0051783	biological	regulation of nuclear division	6	60	0.23948	APC4,nej,lmgA,BubR1,dgt5,endos
GO:0016461	cellular	unconventional myosin complex	2	10	0.2398	jar,Acam
GO:0055114	biological	oxidation-reduction process	36	487	0.24058	Pp2C1,CG4586,CG7766,fh,Cyp28c1,CG9522,CG9521,CG9519,CG9517,CG9503,CG32557,CG6762,phm,Cyp18a1,Adh,Adhr,CoIV,CG8665,laccase2,Cyp6w1,CG9436,Cyp6a2,SdhB,CG12164,Cyp6g2,Cyp6t3,Cyp301a1,Cyp6a22,Cyp6a17,Nox,CG15615,spo,CG6638,CG18522,CG18519,CG6045,CG18516,Irc,Pxd,CG5873,P5cr,CG5346,CG11913,CG6142,CG9747,CG15531,Fer2LCH,PH4alphaEFB,PH4alphaSG2,PH4alphaMP
GO:0045217	biological	cell-cell junction maintenance	1	2	0.24124	jar
GO:0006928	biological	cellular component movement	46	360	0.2415	Rala,ctp,Pat1,CG1571,fh,nej,spri,m,slam,LanB1,salm,bun,esg,CG10839,BicC,btv,spi,Hakai,nompB,CG10834,Src42A,EcR,jing,pyr,ths,fra,Mdr49,mip120,Shroom,unc-5,Khc-73,ru,osm-1,Mrtf,dyl,vn,sfl,foi,cp309,Abd-B,pnt,jar,lobo,Acam,dys,scrib,neo
GO:0005261	molecular	cation channel activity	17	109	0.24158	CG42594,Ca-alpha1T,CG42340,nAcRalpha-7E,eag,para,Sh,ppk,CG4587,Ca-alpha1D,trpgamma,trpl,Nach,CG34396,ppk12,Shab
GO:0019722	biological	calcium-mediated signaling	2	9	0.24178	trpl
GO:0018193	biological	peptidyl-amino acid modification	8	93	0.24216	Btd,Ost48,nej,dik,msl-1,Src42A,DMAP1,PH4alphaEFB,PH4alphaMP
GO:0008231	cellular	repressor ecdysone receptor complex	1	2	0.24224	EcR
GO:0045187	biological	regulation of circadian sleep/wake cycle, sleep	4	20	0.24236	Sh,Acer,EcR,mld
GO:0004016	molecular	adenylate cyclase activity	3	14	0.24238	ACXC,Ac3,ACXD,CG32301,CG32305
GO:0061097	biological	regulation of protein tyrosine kinase activity	2	6	0.24246	kek1,drk
GO:0008152	biological	metabolic process	197	4072	0.2433	dm,Rala,tlk,HIP-R,ec,mei-9,mRpL33,Pp2C1,ctp,ovo,CG33080,CG32750,vanin-like,Btd,PpV,RpL17,CG4586,RpS6,CG1444,Upf2,CG2254,Gclc,CG1440,Caf1-180,CG10962,rdgA,CG7246,APC4,CG7033,CG7766,fh,Ost48,Zpr1,c12.1,l(1)G0232,nej,CG1986,Idgf4,Cyp28c1,CG2577,CG14411,CG9522,CG9521,CG9519,CG9517,CG9503,Flo-2,pdgy,hiw,CG9240,Pis,CG8184,CG32557,CG6762,dik,scu,Taf8,phm,Cyp18a1,Pk17E,Ulp1,Mur18B,Muc18B,Ddr,CG9505,r2d2,…
GO:0046906	molecular	tetrapyrrole binding	13	132	0.24438	Cyp28c1,phm,Cyp18a1,Cyp6w1,Cyp6a2,Cyp6g2,Cyp6t3,Cyp301a1,Cyp6a22,Cyp6a17,Eip63E,spo,glob1,Irc,Pxd,CG5873
GO:0030371	molecular	translation repressor activity	3	12	0.24452	orb2,4EHP,msi
GO:0031637	biological	regulation of neuronal synaptic plasticity in response to neurotrophin	1	2	0.245	NT1
GO:0044743	biological	intracellular protein transmembrane import	2	13	0.24536	CG1409,CG7609
GO:0016849	molecular	phosphorus-oxygen lyase activity	5	31	0.24544	ACXC,Ac3,CG33958,ACXD,CG32301,CG32305,CG31183,CG14877
GO:0017085	biological	response to insecticide	3	13	0.2455	para,Cyp6a2,Cyp6g2
GO:0016877	molecular	ligase activity, forming carbon-sulfur bonds	3	22	0.246	pdgy,bgm,CG4500,CG5568
GO:0001738	biological	morphogenesis of a polarized epithelium	4	16	0.24606	sdt,aPKC,dlt,scrib
GO:0016301	molecular	kinase activity	37	350	0.24612	tlk,sdt,rdgA,CG2577,eag,Pk17E,Ddr,Slob,Btk29A,Tor,p38b,CG7094,dnt,CG10268,ik2,Ret,CG2201,Gprk1,Stlk,CG17528,BubR1,Src42A,Dgk,Pkn,sqa,Drl-2,CG33156,aPKC,Strn-Mlck,Alk,Pkc53E,hppy,sls,msn,Eip63E,nmo,CG5144,Sdr,Cad96Ca
GO:0017151	molecular	DEAD/H-box RNA helicase binding	1	2	0.2462	eIF5B
GO:0042981	biological	regulation of apoptotic process	16	131	0.24656	dm,lz,bun,spel1,mdy,spi,ik2,Hr39,EcR,pnut,CG10257,hppy,NT1,vn,Naam,pnt
GO:0008377	biological	light-induced release of internally sequestered calcium ion	1	2	0.24704	trp
GO:0016323	cellular	basolateral plasma membrane	4	17	0.2471	ogre,Ca-alpha1D,alpha-Spec,scrib
GO:0007068	biological	negative regulation of transcription during mitosis	1	4	0.2473	NELF-B
GO:0007070	biological	negative regulation of transcription from RNA polymerase II promoter during mitosis	1	4	0.2473	NELF-B
GO:0032021	cellular	NELF complex	1	4	0.2473	NELF-B
GO:0032785	biological	negative regulation of DNA-dependent transcription, elongation	1	4	0.2473	NELF-B
GO:0034244	biological	negative regulation of transcription elongation from RNA polymerase II promoter	1	4	0.2473	NELF-B
GO:0045896	biological	regulation of transcription during mitosis	1	4	0.2473	NELF-B
GO:0046021	biological	regulation of transcription from RNA polymerase II promoter, mitotic	1	4	0.2473	NELF-B
GO:0004946	molecular	bombesin receptor activity	1	2	0.2476	CCHa2r
GO:0031989	biological	bombesin receptor signaling pathway	1	2	0.2476	CCHa2r
GO:0019901	molecular	protein kinase binding	4	27	0.24792	spri,Rack1,CycK,Cdc37
GO:1901293	biological	nucleoside phosphate biosynthetic process	11	98	0.24804	ACXC,bur,Ac3,CG33156,CG33958,ACXD,CG32301,CG32305,Prat2,CG31183,CG3590,ATPsyn-gamma,CG2246
GO:0042073	biological	intraflagellar transport	1	4	0.24908	nompB
GO:0034660	biological	ncRNA metabolic process	10	132	0.24912	RpS6,CG13097,zuc,CG8545,U3-55K,CG4038,CG5706,CG5728,CG18528,IntS11
GO:0035098	cellular	ESC/E(Z) complex	2	9	0.2492	escl,jing
GO:0007064	biological	mitotic sister chromatid cohesion	1	4	0.24922	Nipped-B
GO:0060997	biological	dendritic spine morphogenesis	1	4	0.24928	Ulp1
GO:0042462	biological	eye photoreceptor cell development	9	44	0.2493	oc,lz,CadN2,Lar,pnut,jeb,Alk,pnt,boss
GO:0042558	biological	pteridine-containing compound metabolic process	2	16	0.24946	CG8665,se
GO:0015278	molecular	calcium-release channel activity	1	4	0.24948	trp
GO:0004989	molecular	octopamine receptor activity	2	6	0.24976	Oamb,oa2
GO:0050662	molecular	coenzyme binding	11	129	0.24998	CG4586,CG9522,CG9521,CG9519,CG9517,CG9503,CG8629,CG15829,CG8628,Dbi,CG6638,CG18522,CG18519,CG6045,CG18516,Sirt2,CG11913,CG6142
GO:0003857	molecular	3-hydroxyacyl-CoA dehydrogenase activity	1	4	0.25004	scu
GO:0004032	molecular	alditol:NADP+ 1-oxidoreductase activity	1	6	0.25018	CG9436
GO:0034587	biological	piRNA metabolic process	1	4	0.25056	zuc
GO:0006684	biological	sphingomyelin metabolic process	1	5	0.25072	CG15533
GO:0030150	biological	protein import into mitochondrial matrix	1	4	0.251	CG1409
GO:0015016	molecular	[heparan sulfate]-glucosamine N-sulfotransferase activity	1	1	0.25144	sfl
GO:0007489	biological	maintenance of imaginal histoblast diploidy	1	1	0.25194	esg
GO:0009451	biological	RNA modification	4	42	0.2526	CG7849,CG4038,CG6745,CG18528
GO:0005917	cellular	nephrocyte diaphragm	2	4	0.25282	kirre,sns
GO:0036056	cellular	filtration diaphragm	2	4	0.25282	kirre,sns
GO:0033227	biological	dsRNA transport	3	26	0.25322	CG8184,CG8671,lt
GO:0046960	biological	sensitization	1	1	0.25322	Btk29A
GO:0060278	biological	regulation of ovulation	1	1	0.25406	Oamb
GO:0001700	biological	embryonic development via the syncytial blastoderm	9	49	0.2546	oc,phm,Lar,drk,kn,chn,Eip63E,spo,Doc1
GO:0000186	biological	activation of MAPKK activity	1	3	0.25464	Alk
GO:0051307	biological	meiotic chromosome separation	1	6	0.25464	mei-9
GO:0000154	biological	rRNA modification	1	6	0.25496	CG4038
GO:0035220	biological	wing disc development	10	74	0.25518	ctp,Rack1,nub,CG9932,noc,esg,mdy,vg,l(3)mbn,Doc1
GO:0046427	biological	positive regulation of JAK-STAT cascade	3	21	0.25528	upd2,upd3,kn,BRWD3
GO:0046684	biological	response to pyrethroid	1	1	0.2555	para
GO:0051046	biological	regulation of secretion	6	37	0.25582	Frq2,dimm,ru,Fife,Dys,jar
GO:0003680	molecular	AT DNA binding	2	5	0.25584	dve,bab1,bab2
GO:0006121	biological	mitochondrial electron transport, succinate to ubiquinone	1	3	0.25654	SdhB
GO:0006310	biological	DNA recombination	5	56	0.25666	mei-9,Caf1-180,spel1,SMC2,Ercc1,CG5524
GO:0008022	molecular	protein C-terminus binding	1	3	0.25722	vg
GO:0000268	molecular	peroxisome targeting sequence binding	1	3	0.25748	CG7609
GO:0016892	molecular	endoribonuclease activity, producing 3'-phosphomonoesters	1	3	0.25748	RNaseX25
GO:0004322	molecular	ferroxidase activity	1	3	0.2575	fh
GO:0016724	molecular	oxidoreductase activity, oxidizing metal ions, oxygen as acceptor	1	3	0.2575	fh
GO:0016778	molecular	diphosphotransferase activity	1	3	0.25786	CG2246
GO:0034483	molecular	heparan sulfate sulfotransferase activity	2	6	0.25788	Hs3st-B,sfl
GO:0040014	biological	regulation of multicellular organism growth	6	36	0.25816	dm,upd2,Tor,p38b,Sdr,Orct2
GO:0006338	biological	chromatin remodeling	6	55	0.25834	Hira,dalao,Arp8,dik,DMAP1,tara
GO:0045893	biological	positive regulation of transcription, DNA-dependent	31	224	0.25854	dm,ovo,org-1,oc,HP1b,dalao,lz,nej,dik,Taf8,esg,wor,dimm,Nipped-B,ap,mle,EcR,shn,vg,chn,grh,Mrtf,aly,TfIIEbeta,vvl,Pdp1,Doc1,tara,Abd-B,pnt,dys,sima
GO:0051186	biological	cofactor metabolic process	6	72	0.25866	pdgy,scu,CG13090,CG8665,CG33156,CG11876
GO:0044448	cellular	cell cortex part	8	56	0.25886	sdt,pnut,Shroom,aPKC,insc,alpha-Spec,Galphai,exo84
GO:0032528	biological	microvillus organization	1	3	0.25942	Cad99C
GO:0016646	molecular	oxidoreductase activity, acting on the CH-NH group of donors, NAD or NADP as acceptor	2	13	0.26018	CG8665,P5cr
GO:0022610	biological	biological adhesion	31	197	0.26052	kirre,tlk,Fas2,m,Ten-a,Flo-2,CG9095,Ddr,CG7115,mts,beat-Ib,beat-Ic,beat-IIIa,CadN2,Lar,CG40006,p120ctn,Src42A,EcR,sns,Lac,18w,alpha-Spec,CG1887,dyl,Con,mp,beat-IIa,pnt,Cad96Ca,beat-VI,Cad99C
GO:0016614	molecular	oxidoreductase activity, acting on CH-OH group of donors	11	120	0.26066	CG10962,CG9522,CG9521,CG9519,CG9517,CG9503,scu,Adh,Adhr,CG9436,CG8888,CG18522,CG18519,CG6045,CG18516,CG6142
GO:0005730	cellular	nucleolus	6	68	0.26088	Zpr1,nht,CG8545,Rcd5,CG11583,CG5728
GO:0044708	biological	single-organism behavior	45	355	0.26146	Fas2,ovo,ogre,oc,nej,eag,be,hiw,para,Sh,CCKLR-17D1,Rack1,Btk29A,Acer,ppk,Adh,esg,btv,Acp36DE,spi,Ac3,Gp210,Or42a,EcR,bin3,Eb1,dpn,shn,nemy,drk,Cyp6a17,aPKC,Poxn,hppy,Obp56d,dlt,Spn,Shab,orb2,pxb,Oamb,mld,scrib,amon,CG14509,trp,CDase
GO:0031109	biological	microtubule polymerization or depolymerization	1	5	0.26164	tbce
GO:0055081	biological	anion homeostasis	1	8	0.26166	CG8629,CG15829,CG8628,Dbi
GO:0050488	molecular	ecdysteroid UDP-glucosyltransferase activity	1	2	0.26186	Ugt37c1
GO:0043140	molecular	ATP-dependent 3'-5' DNA helicase activity	1	5	0.26204	Arp8
GO:0048071	biological	sex-specific pigmentation	2	3	0.26274	bab1,Abd-B
GO:0008610	biological	lipid biosynthetic process	11	117	0.26278	rdgA,Pis,phm,Cyp18a1,CG13089,mdy,CG10268,CG2201,Dgk,Cyp6t3,spo,mld
GO:0017038	biological	protein import	5	49	0.2633	CG1409,Cas,Ntf-2r,Gp210,CG7609
GO:0005927	cellular	muscle tendon junction	2	7	0.26344	Zasp52,Lrt
GO:0009152	biological	purine ribonucleotide biosynthetic process	7	56	0.26346	bur,Ac3,CG33958,CG32301,CG32305,Prat2,CG3590,ATPsyn-gamma
GO:0007065	biological	male meiosis sister chromatid cohesion	1	5	0.26354	BubR1
GO:0009235	biological	cobalamin metabolic process	1	3	0.26382	tweek
GO:0072522	biological	purine-containing compound biosynthetic process	8	70	0.26384	bur,Ac3,CG33958,Aprt,CG32301,CG32305,Prat2,CG3590,ATPsyn-gamma
GO:0007424	biological	open tracheal system development	19	108	0.26388	ct,Btk29A,salm,noc,esg,spi,Src42A,jing,dap,Lac,grh,Mrtf,sty,form3,Abd-B,pnt,dys,hdc
GO:0030037	biological	actin filament reorganization involved in cell cycle	1	5	0.26396	asp
GO:0090527	biological	actin filament reorganization	1	5	0.26396	asp
GO:0001076	molecular	RNA polymerase II transcription factor binding transcription factor activity	5	47	0.2642	CG32971,shn,edl,Mrtf,gro
GO:0050769	biological	positive regulation of neurogenesis	3	16	0.2643	dpn,pyr,aPKC
GO:0042628	biological	mating plug formation	1	2	0.26456	Acp36DE
GO:0009056	biological	catabolic process	35	459	0.2649	Rala,ec,ctp,CG4586,Upf2,APC4,Idgf4,pdgy,hiw,Cyp18a1,lmgA,CG9934,Adh,Idgf1,CG8665,Cul-2,CG40005,cta,EcR,CG3267,pnut,sqa,CG30054,CG17760,LysE,LysP,LysS,Atg2,Galphai,CG8641,RNaseX25,CG6638,twin,Dis3,CG18528,Npl4,CG6330,CG15533,CDase,Rpt6R
GO:0008177	molecular	succinate dehydrogenase (ubiquinone) activity	1	5	0.26514	SdhB
GO:0016037	biological	light absorption	1	2	0.26534	Rh5
GO:0009975	molecular	cyclase activity	5	32	0.26548	ACXC,Ac3,CG33958,ACXD,CG32301,CG32305,CG31183,CG14877
GO:0008043	cellular	intracellular ferritin complex	1	3	0.26566	Fer2LCH
GO:0008198	molecular	ferrous iron binding	1	3	0.26566	Fer2LCH
GO:0070288	cellular	ferritin complex	1	3	0.26566	Fer2LCH
GO:0030845	biological	phospholipase C-inhibiting G-protein coupled receptor signaling pathway	1	2	0.2659	trp
GO:0017080	molecular	sodium channel regulator activity	1	5	0.26608	Teh4,Teh2,Teh3
GO:0015766	biological	disaccharide transport	1	2	0.26636	Tret1-1
GO:0015772	biological	oligosaccharide transport	1	2	0.26636	Tret1-1
GO:0030953	biological	astral microtubule organization	1	4	0.26756	asp
GO:0038023	molecular	signaling receptor activity	49	385	0.26762	AlstR,Proc-R,fz4,Ir7c,eag,CG33639,CCKLR-17D1,CCKLR-17D3,Ddr,Toll-4,Rh5,Or35a,CG5888,dnt,Lar,Hr38,Ret,clumsy,Hr39,Gr39b,Ir40a,Ir41a,Or42a,Or42b,CCHa2r,EcR,Ptr,Or45a,CG13229,fra,Dh31-R1,unc-5,Alk,18w,DmsR-2,DmsR-1,Gr64e,Gr64d,Gr64f,Toll-6,Sdr,CG31183,Ir92a,Oamb,oa2,Cad96Ca,CcapR,boss,CG12290,Tl,NepYr,Or98a,Or98b,Ptp99A,Takr99D,5-HT7
GO:0045176	biological	apical protein localization	2	9	0.26788	aPKC,insc
GO:0051302	biological	regulation of cell division	3	13	0.26836	CHES-1-like,insc,Mrtf
GO:0035010	biological	encapsulation of foreign target	5	36	0.26934	Flo-2,TM9SF4,Eb1,aPKC,alpha-Man-Ib
GO:0045597	biological	positive regulation of cell differentiation	5	29	0.2697	oc,dpn,pyr,drk,aPKC
GO:0045742	biological	positive regulation of epidermal growth factor receptor signaling pathway	2	9	0.26998	spi,vn
GO:1901186	biological	positive regulation of ERBB signaling pathway	2	9	0.26998	spi,vn
GO:0005537	molecular	mannose binding	1	5	0.27008	CG8343,CG11211
GO:0006085	biological	acetyl-CoA biosynthetic process	1	4	0.27032	CG11876
GO:0005875	cellular	microtubule associated complex	29	360	0.27034	ctp,CG34417,Pat1,CG1571,rdgA,CG7033,scu,Herp,Rack1,dgt2,CG12264,Adh,CG10839,CG12288,CLIP-190,btv,Lar,Ef2b,CG10834,CG17528,Eb1,SdhB,pnut,dgt5,SMC2,Khc-73,Strn-Mlck,sls,osm-1,jar,asp,CG11876,Rpt6R
GO:0007395	biological	dorsal closure, spreading of leading edge cells	1	4	0.2704	Src42A
GO:0048513	biological	organ development	73	566	0.27072	kirre,Crg-1,fd3F,ctp,fz4,oc,Caf1-180,lz,nej,Idgf4,X11L,wupA,LanB1,Rack1,Btk29A,Acer,salr,salm,bun,nub,Tor,CG9932,B4,wb,noc,esg,wor,Idgf1,mdy,ham,ap,Src42A,EcR,Eb1,sns,dap,pyr,ths,Sobp,jeb,vg,Asx,kn,aPKC,chn,Poxn,Alk,mbl,grh,edl,insc,wdp,bab1,bab2,sls,CG32301,spo,vn,l(3)mbn,sfl,vvl,Galphai,nmo,foi,Doc1,Tm2,Abd-B,Dys,pnt,danr,msi,boss,E(spl)m5-HLH,E(spl)m6-BFM,E(spl)m7-HLH,E(spl)m8-HLH,scrib,Tl,Fer…
GO:0015695	biological	organic cation transport	1	5	0.27084	Orct2
GO:0060541	biological	respiratory system development	19	109	0.2709	ct,Btk29A,salm,noc,esg,spi,Src42A,jing,dap,Lac,grh,Mrtf,sty,form3,Abd-B,pnt,dys,hdc
GO:0016929	molecular	SUMO-specific protease activity	1	5	0.27114	Ulp1
GO:0009996	biological	negative regulation of cell fate specification	6	19	0.27116	bun,chn,sty,Abd-B,pnt,hdc
GO:0010454	biological	negative regulation of cell fate commitment	6	19	0.27116	bun,chn,sty,Abd-B,pnt,hdc
GO:0051129	biological	negative regulation of cellular component organization	10	92	0.27174	HP1b,hiw,bru,BubR1,Src42A,mars,Patronin,alpha-Spec,Cip4,oa2,exo84
GO:0000165	biological	MAPK cascade	5	34	0.27246	Btk29A,p38b,Src42A,hppy,msn
GO:0007093	biological	mitotic cell cycle checkpoint	7	84	0.2728	mei-9,CHES-1-like,BubR1,Rcd1,Rcd5,Claspin,BRWD3
GO:1901658	biological	glycosyl compound catabolic process	7	69	0.27284	Rala,CG40005,cta,pnut,CG30054,CG17760,Galphai,CG8641,CG18528
GO:0015101	molecular	organic cation transmembrane transporter activity	4	42	0.27294	CG15221,Rh50,CG6006,CG8925,Orct2
GO:1901070	biological	guanosine-containing compound biosynthetic process	1	6	0.27296	bur
GO:0007173	biological	epidermal growth factor receptor signaling pathway	6	35	0.27304	spi,ru,sty,vn,pnt,E(spl)m8-HLH
GO:0038127	biological	ERBB signaling pathway	6	35	0.27304	spi,ru,sty,vn,pnt,E(spl)m8-HLH
GO:0042327	biological	positive regulation of phosphorylation	4	30	0.27316	Tor,p38b,Alk,msn
GO:0000002	biological	mitochondrial genome maintenance	1	4	0.2736	mtSSB
GO:0044085	biological	cellular component biogenesis	4	44	0.27372	RpS6,Tif-IA,Amph,CG11583
GO:0038001	biological	paracrine signaling	1	3	0.27412	upd2,upd3
GO:0008613	molecular	diuretic hormone activity	1	4	0.27422	capa
GO:0040008	biological	regulation of growth	27	198	0.27442	dm,Mnt,Fas2,hiw,upd2,Samuel,bun,Tor,p38b,Lar,Cul-2,Src42A,tbce,EcR,Uba1,Cyp6t3,Alk,hppy,Cip4,sfl,nmo,Sdr,oa2,Orct2,scrib,sima
GO:0030716	biological	oocyte fate determination	4	30	0.27514	dap,aPKC,alpha-Spec,enc
GO:0035236	molecular	proctolin receptor activity	1	1	0.27522	Proc-R
GO:0031931	cellular	TORC1 complex	1	1	0.2754	hppy
GO:0008091	cellular	spectrin	1	3	0.27558	alpha-Spec
GO:0050911	biological	detection of chemical stimulus involved in sensory perception of smell	5	40	0.27652	Or35a,Or42a,Or45a,Ir92a,Or98a
GO:0042391	biological	regulation of membrane potential	4	22	0.27704	fh,Sh,Slob,Shab
GO:0005234	molecular	extracellular-glutamate-gated ion channel activity	5	34	0.27706	Ir7c,clumsy,Ir40a,Ir41a,Ir92a
GO:0004995	molecular	tachykinin receptor activity	2	6	0.27726	NepYr,Takr99D
GO:0060571	biological	morphogenesis of an epithelial fold	2	8	0.27754	ct,cta
GO:0070160	cellular	occluding junction	5	31	0.27812	sdt,vlc,Lac,Shroom,scrib
GO:0007321	biological	sperm displacement	1	3	0.27834	Acp36DE
GO:0010948	biological	negative regulation of cell cycle process	4	33	0.27864	spel1,esg,BubR1,dap
GO:0021700	biological	developmental maturation	4	31	0.27888	ik2,EcR,Uba1,alpha-Spec
GO:0003727	molecular	single-stranded RNA binding	3	25	0.27904	CG12288,Prp18,Nab2
GO:0031072	molecular	heat shock protein binding	1	7	0.27912	HIP-R
GO:0016567	biological	protein ubiquitination	7	60	0.27944	hiw,CG8184,CG9934,Hakai,Uba1,Roc2,CG2218
GO:0016801	molecular	hydrolase activity, acting on ether bonds	1	7	0.28004	CG9977
GO:0031401	biological	positive regulation of protein modification process	5	41	0.28046	dik,Tor,p38b,Alk,msn
GO:0044772	biological	mitotic cell cycle phase transition	3	19	0.28094	PpV,spi,dap
GO:0005436	molecular	sodium:phosphate symporter activity	3	21	0.28108	CG7881,NaPi-T,Picot
GO:0009113	biological	purine nucleobase biosynthetic process	2	10	0.28138	Aprt,Prat2
GO:0009067	biological	aspartate family amino acid biosynthetic process	1	5	0.2814	CG17486
GO:0051283	biological	negative regulation of sequestering of calcium ion	1	3	0.28298	trp
GO:0005719	cellular	nuclear euchromatin	1	5	0.28336	HP1b
GO:0050908	biological	detection of light stimulus involved in visual perception	2	7	0.2839	trpgamma
GO:0010628	biological	positive regulation of gene expression	31	229	0.28414	dm,ovo,org-1,oc,HP1b,dalao,lz,nej,dik,Taf8,esg,wor,dimm,Nipped-B,ap,mle,EcR,shn,vg,chn,grh,Mrtf,aly,TfIIEbeta,vvl,Pdp1,Doc1,tara,Abd-B,pnt,dys,sima
GO:0006777	biological	Mo-molybdopterin cofactor biosynthetic process	1	7	0.2842	CG13090
GO:0019720	biological	Mo-molybdopterin cofactor metabolic process	1	7	0.2842	CG13090
GO:0032324	biological	molybdopterin cofactor biosynthetic process	1	7	0.2842	CG13090
GO:0043545	biological	molybdopterin cofactor metabolic process	1	7	0.2842	CG13090
GO:0051189	biological	prosthetic group metabolic process	1	7	0.2842	CG13090
GO:0004702	molecular	receptor signaling protein serine/threonine kinase activity	4	33	0.2843	p38b,hppy,msn,nmo
GO:0000281	biological	cytokinesis after mitosis	1	5	0.28462	bru
GO:0019321	biological	pentose metabolic process	1	5	0.2847	Rpi
GO:0097061	biological	dendritic spine organization	1	5	0.28476	Ulp1
GO:0008146	molecular	sulfotransferase activity	3	17	0.28478	Hs3st-B,CG13937,sfl
GO:0035097	cellular	histone methyltransferase complex	3	24	0.28486	escl,jing,ptip
GO:0050907	biological	detection of chemical stimulus involved in sensory perception	7	67	0.28544	Or35a,Ir40a,Or42a,Or45a,Gr64e,Gr64d,Gr64f,Ir92a,Or98a
GO:0008654	biological	phospholipid biosynthetic process	5	47	0.28606	rdgA,Pis,CG13089,CG2201,Dgk
GO:0004033	molecular	aldo-keto reductase (NADP) activity	1	7	0.2861	CG9436
GO:0008106	molecular	alcohol dehydrogenase (NADP+) activity	1	7	0.2861	CG9436
GO:0044774	biological	mitotic DNA integrity checkpoint	6	70	0.2868	mei-9,CHES-1-like,Rcd1,Rcd5,Claspin,BRWD3
GO:0008467	molecular	[heparan sulfate]-glucosamine 3-sulfotransferase 1 activity	1	2	0.28692	Hs3st-B
GO:0042274	biological	ribosomal small subunit biogenesis	1	5	0.28692	RpS6
GO:0033554	biological	cellular response to stress	30	386	0.28708	mei-9,CHES-1-like,Gclc,Caf1-180,Ulp1,rictor,Herp,Rack1,Btk29A,Vha68-1,Tor,p38b,spel1,tos,phr6-4,Src42A,trpl,Rcd1,SMC2,Ercc1,hppy,DMAP1,Ptp61F,msn,Mrtf,Atg2,Rcd5,Rad17,CG5524,BRWD3,msi,sima
GO:0048666	biological	neuron development	14	92	0.28708	oc,lz,Snoo,CadN2,ham,Lar,EcR,pnut,jeb,Alk,edl,pnt,boss,E(spl)m7-HLH,E(spl)m8-HLH
GO:0046961	molecular	proton-transporting ATPase activity, rotational mechanism	3	24	0.28738	Vha100-5,Vha68-1,ATPsyn-gamma
GO:0090136	biological	epithelial cell-cell adhesion	1	2	0.28794	Src42A
GO:0030512	biological	negative regulation of transforming growth factor beta receptor signaling pathway	2	7	0.28798	Snoo,CG10459
GO:0016874	molecular	ligase activity	18	230	0.288	Gclc,APC4,pdgy,hiw,CG8184,lmgA,CG9934,bgm,CG4500,bur,CG17486,CG3267,Uba1,Roc2,CG9875,CG5568,CG5191,CG5706,CG2218
GO:0090328	biological	regulation of olfactory learning	1	2	0.28834	Alk
GO:0009792	biological	embryo development ending in birth or egg hatching	10	58	0.28838	dm,oc,phm,Lar,drk,kn,chn,Eip63E,spo,Doc1
GO:0071804	biological	cellular potassium ion transport	3	13	0.28906	CG42594,CG42340,CG34396
GO:0071805	biological	potassium ion transmembrane transport	3	13	0.28906	CG42594,CG42340,CG34396
GO:0006164	biological	purine nucleotide biosynthetic process	7	58	0.28924	bur,Ac3,CG33958,CG32301,CG32305,Prat2,CG3590,ATPsyn-gamma
GO:0015698	biological	inorganic anion transport	4	30	0.28956	NaPi-T,Picot,Rh50,CG9702,CG9717
GO:0043412	biological	macromolecule modification	58	718	0.28986	tlk,Pp2C1,Btd,PpV,Ost48,l(1)G0232,nej,CG2577,hiw,CG8184,dik,Pk17E,Ulp1,Ddr,cdc14,CG7115,mts,Btk29A,CG13089,escl,CG9934,p38b,CG7094,msl-1,dnt,Hakai,Lar,CG18810,ik2,bur,Ret,Gprk1,Stlk,CG17528,BubR1,Src42A,CG7849,Pkn,Uba1,sqa,Roc2,Drl-2,Asx,aPKC,Strn-Mlck,Alk,Pkc53E,CG17287,hppy,DMAP1,CG4038,Ptp61F,msn,Eip63E,nmo,CG6745,ptip,Sdr,CG14903,Sirt2,CG18528,Cad96Ca,CG6036,Ptp99A,CG2218,PH4alphaEFB,PH4alpha…
GO:0045433	biological	male courtship behavior, veined wing generated song production	3	12	0.28988	para,btv,mle
GO:0001518	cellular	voltage-gated sodium channel complex	1	2	0.29036	para
GO:0034706	cellular	sodium channel complex	1	2	0.29036	para
GO:0002252	biological	immune effector process	6	48	0.29088	Flo-2,r2d2,TM9SF4,Eb1,aPKC,alpha-Man-Ib
GO:0071216	biological	cellular response to biotic stimulus	1	4	0.29116	Herp
GO:0006816	biological	calcium ion transport	5	31	0.2918	Ca-alpha1T,Ca-alpha1D,trpgamma,trpl
GO:0016722	molecular	oxidoreductase activity, oxidizing metal ions	1	4	0.29212	fh
GO:0033045	biological	regulation of sister chromatid segregation	1	6	0.29216	BubR1
GO:0007586	biological	digestion	1	6	0.29268	Jon99Ciii
GO:0007021	biological	tubulin complex assembly	1	4	0.2931	tbce
GO:0009187	biological	cyclic nucleotide metabolic process	7	33	0.29342	Pde1c,ACXC,Pde11,Ac3,CG33958,ACXD,CG32301,CG32305,CG31183
GO:0008587	biological	imaginal disc-derived wing margin morphogenesis	5	28	0.29348	ct,Hs3st-B,vg,sfl,E(spl)m8-HLH
GO:0090304	biological	nucleic acid metabolic process	50	825	0.29358	dm,mei-9,RpS6,Upf2,Caf1-180,CG7246,Zpr1,c12.1,Taf8,r2d2,Rack1,SmE,Btk29A,CG13097,CG6686,zuc,spel1,nht,tos,Nf-YB,phr6-4,Mcm10,ap,CG7849,CG8545,NAT1,mip120,Cpsf160,SMC2,Ercc1,U3-55K,Inr-a,hrg,DMAP1,CG4038,bab1,bab2,sls,aly,TfIIEbeta,Pdp1,RNaseX25,ZC3H3,CG6745,Rad17,ear,mtSSB,CG16941,Prp18,CG5524,twin,CG5706,CG5728,Dis3,CG18528,CG13625,CHKov1,msi,ymp,IntS11
GO:0034622	biological	cellular macromolecular complex assembly	12	262	0.29372	Hira,Caf1-180,His3.3B,r2d2,SmE,msl-1,Mcm10,l(2)k14505,His1:CG33801,His2B:CG33910,His4:CG33909,His3:CG33803,His1:CG31617,His2B:CG17949,His2A:CG31618,His4:CG31611,His3:CG31613,His1:CG33804,His2B:CG33908,His4:CG33907,His3:CG33806,His1:CG33807,His2B:CG33906,His2A:CG33808,His4:CG33905,His3:CG33809,His1:CG33810,His2B:CG33904,His4:CG33903,His3:CG33812,His1:CG33813,His2B:CG33902,His2A:CG33814,His4:CG3390…
GO:0006611	biological	protein export from nucleus	1	6	0.29378	Cas
GO:0003746	molecular	translation elongation factor activity	2	16	0.29384	Ef2b,EfTuM
GO:0032922	biological	circadian regulation of gene expression	1	4	0.29424	nej
GO:0035091	molecular	phosphatidylinositol binding	4	36	0.29466	CG32758,CG8678,Gprk1,Pld
GO:0045910	biological	negative regulation of DNA recombination	1	4	0.29488	spel1
GO:0030983	molecular	mismatched DNA binding	1	4	0.29502	spel1
GO:0032300	cellular	mismatch repair complex	1	4	0.29502	spel1
GO:0004559	molecular	alpha-mannosidase activity	2	14	0.29526	alpha-Man-Ib,CG31202
GO:0016027	cellular	inaD signaling complex	2	10	0.29548	trpl
GO:0004022	molecular	alcohol dehydrogenase (NAD) activity	1	6	0.29582	Adh,Adhr
GO:0010038	biological	response to metal ion	3	22	0.29712	p38b,ZnT35C,Acam
GO:0016579	biological	protein deubiquitination	2	16	0.29748	bur,Asx
GO:0005923	cellular	tight junction	1	3	0.29766	Shroom
GO:0051604	biological	protein maturation	5	46	0.29788	CG9240,Ulp1,CG7791,tld,amon
GO:0000062	molecular	fatty-acyl-CoA binding	1	9	0.29798	CG8629,CG15829,CG8628,Dbi
GO:0019725	biological	cellular homeostasis	16	147	0.29868	fh,CG14407,Sh,wupA,Slob,Rack1,CG7845,Cbp53E,mbl,Shab,ZnT63C,CG8629,CG15829,CG8628,Dbi,Ank2,Dys,Oamb,Fer2LCH
GO:0004222	molecular	metalloendopeptidase activity	8	79	0.2987	CG9505,Acer,CG11865,CG7631,CG31619,CG7791,CG8550,CG14869,tld
GO:0000045	biological	autophagic vacuole assembly	1	6	0.29906	CG8678
GO:0001673	cellular	male germ cell nucleus	2	11	0.29926	Hira,nht
GO:0090407	biological	organophosphate biosynthetic process	15	159	0.2997	rdgA,Pis,CG13089,CG13090,ACXC,bur,CG2201,Ac3,Dgk,CG33156,CG33958,ACXD,CG32301,CG32305,Prat2,CG31183,CG3590,ATPsyn-gamma,CG2246
GO:0001956	biological	positive regulation of neurotransmitter secretion	1	1	0.2999	Fife
GO:0051590	biological	positive regulation of neurotransmitter transport	1	1	0.2999	Fife
GO:1901629	biological	regulation of presynaptic membrane organization	1	1	0.2999	Fife
GO:1901631	biological	positive regulation of presynaptic membrane organization	1	1	0.2999	Fife
GO:2000807	biological	regulation of synaptic vesicle clustering	1	1	0.2999	Fife
GO:2000809	biological	positive regulation of synaptic vesicle clustering	1	1	0.2999	Fife
GO:0015079	molecular	potassium ion transmembrane transporter activity	8	44	0.29994	CG42594,CG42340,eag,Sh,nrv3,CG34396,CG3701,Shab
GO:0080019	molecular	fatty-acyl-CoA reductase (alcohol-forming) activity	2	17	0.30068	CG13091,CG1443
GO:0004772	molecular	sterol O-acyltransferase activity	1	3	0.3009	mdy
GO:0005777	cellular	peroxisome	3	26	0.30092	CG4586,CG17018,CG7609
GO:0010507	biological	negative regulation of autophagy	1	6	0.30116	Tor
GO:0001227	molecular	RNA polymerase II transcription regulatory region sequence-specific DNA binding transcription factor activity involved in negative regulation of transcription	5	22	0.30136	esg,dpn,chn,E(spl)m5-HLH,E(spl)m7-HLH,E(spl)m8-HLH
GO:0001763	biological	morphogenesis of a branching structure	7	40	0.30148	Zpr1,aPKC,grh,sty,sfl,pnt,hdc
GO:0008324	molecular	cation transmembrane transporter activity	36	376	0.30216	CG42594,Ca-alpha1T,CG42340,nAcRalpha-7E,CG33181,CG15221,eag,para,Sh,Vha100-5,Vha68-1,ppk,ZnT35C,CG4587,Ca-alpha1D,trpgamma,CoIV,nrv3,CG11163,CG7881,trpl,NaPi-T,Nach,Picot,CG43066,CG34396,ppk12,CG3701,Shab,ZnT63C,Rh50,foi,CG6006,CG8925,VhaM9.7-d,Orct2,ATPsyn-gamma,Ctr1C
GO:0034518	cellular	RNA cap binding complex	1	5	0.30404	NAT1
GO:0006728	biological	pteridine biosynthetic process	1	5	0.3041	se
GO:0019889	biological	pteridine metabolic process	1	5	0.3041	se
GO:0008607	molecular	phosphorylase kinase regulator activity	1	5	0.30468	CG7766
GO:1901606	biological	alpha-amino acid catabolic process	3	28	0.3047	CG8665,CG3267,CG6638
GO:0016926	biological	protein desumoylation	1	6	0.30524	Ulp1
GO:0022403	biological	cell cycle phase	4	42	0.30552	lmgA,dap,mars,dlt
GO:0000245	biological	spliceosomal complex assembly	1	7	0.30624	SmE
GO:0034708	cellular	methyltransferase complex	3	25	0.30692	escl,jing,ptip
GO:0032535	biological	regulation of cellular component size	11	90	0.30706	dm,Hs3st-B,Rack1,Btk29A,Sema-1a,Tor,p38b,Alk,hppy,Cad96Ca,Cad99C
GO:0016202	biological	regulation of striated muscle tissue development	10	64	0.30716	kirre,Fas2,hiw,Cul-2,Src42A,tbce,Cip4,nmo,Abd-B,oa2
GO:1901861	biological	regulation of muscle tissue development	10	64	0.30716	kirre,Fas2,hiw,Cul-2,Src42A,tbce,Cip4,nmo,Abd-B,oa2
GO:0015923	molecular	mannosidase activity	2	15	0.30726	alpha-Man-Ib,CG31202
GO:0071243	biological	cellular response to arsenic-containing substance	1	5	0.30772	p38b
GO:0071248	biological	cellular response to metal ion	1	5	0.30772	p38b
GO:0071276	biological	cellular response to cadmium ion	1	5	0.30772	p38b
GO:0043621	molecular	protein self-association	1	5	0.30816	Tor
GO:0006807	biological	nitrogen compound metabolic process	86	1436	0.30852	dm,Rala,mei-9,CG32750,vanin-like,Btd,RpS6,Upf2,Gclc,Caf1-180,CG7246,Zpr1,c12.1,Idgf4,Taf8,Mur18B,Muc18B,r2d2,Rack1,SmE,Btk29A,CG13097,CG13090,Pde1c,CG6686,zuc,CG12264,ACXC,Vha68-1,spel1,nht,Idgf1,tweek,Pde11,tos,Nf-YB,phr6-4,bur,Mcm10,CG8665,Ac3,CG40005,cta,CG17486,ap,CG7849,CG3267,pnut,CG8545,CG30054,CG17760,NAT1,mip120,CG33156,Cpsf160,SMC2,Ercc1,U3-55K,Inr-a,CG33958,GstE11,hrg,DMAP1,CG4038,bab1…
GO:0044710	biological	single-organism metabolic process	84	1272	0.3089	Rala,Pp2C1,ovo,CG4586,Gclc,rdgA,CG7766,fh,CG1986,Cyp28c1,CG9522,CG9521,CG9519,CG9517,CG9503,Flo-2,pdgy,Pis,CG32557,CG6762,scu,phm,Cyp18a1,CG13089,Pde1c,CG12264,ACXC,Vha68-1,bgm,Adh,Adhr,mdy,CG31810,CG31809,tweek,Pde11,CG10268,CoIV,bur,CG8665,CG2201,Ac3,CG6675,lt,CG40005,cta,CG17486,laccase2,Cyp6w1,CG3267,Eb1,CG9436,Cyp6a2,SdhB,CG12164,Dgk,pnut,Cyp6g2,Cyp6t3,Cyp301a1,CG30054,CG17760,CG33156,Cyp6a2…
GO:0007494	biological	midgut development	6	29	0.30946	Hakai,shn,dve,spo,vn,Abd-B
GO:0010466	biological	negative regulation of peptidase activity	3	29	0.30966	Spn28Db,CG44008,Spn47C
GO:0004344	molecular	glucose dehydrogenase activity	1	4	0.3101	CG9517
GO:0071244	biological	cellular response to carbon dioxide	1	2	0.31018	Ggamma30A
GO:0003997	molecular	acyl-CoA oxidase activity	1	6	0.31022	CG4586
GO:0030721	biological	spectrosome organization	1	4	0.31084	alpha-Spec
GO:0004143	molecular	diacylglycerol kinase activity	2	9	0.31088	rdgA,Dgk
GO:0007205	biological	protein kinase C-activating G-protein coupled receptor signaling pathway	2	9	0.31088	rdgA,Dgk
GO:0009434	cellular	motile cilium	1	2	0.31094	lobo
GO:0035064	molecular	methylated histone residue binding	1	7	0.31118	msl-3
GO:0030968	biological	endoplasmic reticulum unfolded protein response	1	7	0.31186	Herp
GO:0015677	biological	copper ion import	1	2	0.31218	dve
GO:0042593	biological	glucose homeostasis	1	5	0.31236	boss
GO:0007015	biological	actin filament organization	13	108	0.31246	ctp,rdgA,m,mts,Hakai,ik2,Src42A,sqa,drk,dyl,jar,asp,gro
GO:0005643	cellular	nuclear pore	4	46	0.31252	Ulp1,CG8086,Cas,Npl4
GO:0046930	cellular	pore complex	4	46	0.31252	Ulp1,CG8086,Cas,Npl4
GO:0019896	biological	axon transport of mitochondrion	1	4	0.31266	fh
GO:0032787	biological	monocarboxylic acid metabolic process	7	86	0.3136	CG4586,pdgy,scu,bgm,CG3267,CG11876,PH4alphaEFB,PH4alphaMP
GO:0008582	biological	regulation of synaptic growth at neuromuscular junction	8	56	0.31364	Fas2,hiw,Cul-2,Src42A,tbce,Cip4,nmo,oa2
GO:0048641	biological	regulation of skeletal muscle tissue development	8	56	0.31364	Fas2,hiw,Cul-2,Src42A,tbce,Cip4,nmo,oa2
GO:0048742	biological	regulation of skeletal muscle fiber development	8	56	0.31364	Fas2,hiw,Cul-2,Src42A,tbce,Cip4,nmo,oa2
GO:0000228	cellular	nuclear chromosome	2	10	0.31382	spel1,sls
GO:0008586	biological	imaginal disc-derived wing vein morphogenesis	8	41	0.31418	Hs3st-B,salr,salm,shn,vn,nmo,Dys,tld
GO:0008203	biological	cholesterol metabolic process	1	4	0.31436	CG10268
GO:0008406	biological	gonad development	11	52	0.31522	fz4,ct,LanB1,salr,salm,Tor,wb,bab1,bab2,foi,Abd-B,scrib
GO:0044706	biological	multi-multicellular organism process	13	97	0.31578	para,Rack1,Pde1c,btv,Acp36DE,mle,Poxn,mbl,Acp62F,orb2,Oamb,lobo,5-HT7
GO:2001251	biological	negative regulation of chromosome organization	1	6	0.31632	HP1b
GO:0046148	biological	pigment biosynthetic process	6	65	0.31634	lt,Aprt,Prat2,se,Cnx99A,ca
GO:0016327	cellular	apicolateral plasma membrane	3	16	0.31636	sdt,aPKC,scrib
GO:0050789	biological	regulation of biological process	216	2704	0.31636	kirre,dm,AlstR,Mnt,Rala,tlk,Crg-1,fd3F,CG43689,Fas2,Proc-R,ovo,CG32758,Pat1,ogre,fz4,ct,CHES-1-like,Hira,NELF-B,org-1,e(r),rdgA,HP1b,APC4,CG6999,dalao,lz,mgl,nej,CG34104,spri,CG15221,CG14407,pdgy,eag,hiw,Pis,Muc14A,CG43658,stas,OdsH,Sh,dik,RhoGAP16F,Taf8,Frq2,CG33639,upd2,upd3,CCKLR-17D1,CCKLR-17D3,CG6961,Hs3st-B,Ddr,Slob,Herp,r2d2,CG7115,mts,Spn28Da,Spn28Db,Snoo,Btk29A,Acer,lmgA,Sema-1a,Toll-4,G…
GO:0060828	biological	regulation of canonical Wnt receptor signaling pathway	2	10	0.3167	sfl,gro
GO:0007600	biological	sensory perception	31	317	0.31682	ct,dpr14,rdgA,eag,dpr18,Sh,CG8086,salr,salm,Rh5,Or35a,btv,OS9,Gr39b,nompB,Or42a,Or42b,dpr12,Eb1,pdm3,Or45a,CheA46a,trpl,Obp47a,dpr13,Obp56c,Obp56d,Obp56e,Tmhs,Gr64e,Gr64d,Gr64f,Ank2,dpr6,cp309,boss,Or98a,Or98b
GO:0000166	molecular	nucleotide binding	89	1207	0.317	Rala,tlk,CG4586,CG1444,CG2254,CG10962,CG32708,CG32706,CG6999,CG7033,lz,CG34104,CG2577,CG9522,CG9521,CG9519,CG9517,CG9503,CG9281,scu,CG18259,CG6961,Pk17E,Ddr,Snoo,Btk29A,CG13090,CG13091,Vha68-1,p38b,CG31731,spel1,Adh,Adhr,CG13280,CG13284,CG31810,CG31809,CG12288,CG7094,btv,dnt,sick,ik2,bur,Ret,Ef2b,CG3262,CG40005,cta,Gprk1,Stlk,CG17528,BubR1,mle,Src42A,pnut,Pkn,Uba1,sqa,CG8888,CG30054,CG17760,Mdr49…
GO:1901265	molecular	nucleoside phosphate binding	89	1207	0.317	Rala,tlk,CG4586,CG1444,CG2254,CG10962,CG32708,CG32706,CG6999,CG7033,lz,CG34104,CG2577,CG9522,CG9521,CG9519,CG9517,CG9503,CG9281,scu,CG18259,CG6961,Pk17E,Ddr,Snoo,Btk29A,CG13090,CG13091,Vha68-1,p38b,CG31731,spel1,Adh,Adhr,CG13280,CG13284,CG31810,CG31809,CG12288,CG7094,btv,dnt,sick,ik2,bur,Ret,Ef2b,CG3262,CG40005,cta,Gprk1,Stlk,CG17528,BubR1,mle,Src42A,pnut,Pkn,Uba1,sqa,CG8888,CG30054,CG17760,Mdr49…
GO:0009055	molecular	electron carrier activity	11	141	0.31702	Cyp28c1,CG14407,phm,Cyp18a1,Cyp6w1,Cyp6a2,SdhB,Cyp6g2,Cyp6t3,Cyp301a1,Cyp6a22,Cyp6a17,spo,CG18522,CG18519,CG6045,CG18516
GO:0043073	cellular	germ cell nucleus	2	12	0.31714	Hira,nht
GO:0043566	molecular	structure-specific DNA binding	6	52	0.3172	Crg-1,fd3F,mei-9,CHES-1-like,Dip1,spel1,mtSSB
GO:0007192	biological	adenylate cyclase-activating serotonin receptor signaling pathway	1	1	0.31722	5-HT7
GO:0016546	biological	male courtship behavior, proboscis-mediated licking	1	1	0.31722	5-HT7
GO:0030160	molecular	GKAP/Homer scaffold activity	1	1	0.31726	Prosap
GO:0097107	biological	postsynaptic density assembly	1	1	0.31726	Prosap
GO:0035155	biological	negative regulation of terminal cell fate specification, open tracheal system	2	4	0.31818	sty,hdc
GO:0004767	molecular	sphingomyelin phosphodiesterase activity	1	5	0.31844	CG15533
GO:0000795	cellular	synaptonemal complex	1	6	0.31848	Nipped-B
GO:0044283	biological	small molecule biosynthetic process	9	113	0.31886	Gclc,phm,CG12264,CG10268,CG17486,Cyp6t3,spo,P5cr,mld
GO:0030723	biological	ovarian fusome organization	2	10	0.31924	Btk29A,asp
GO:0006476	biological	protein deacetylation	1	6	0.31952	Sirt2
GO:0033565	cellular	ESCRT-0 complex	1	3	0.3196	Tl
GO:0051177	biological	meiotic sister chromatid cohesion	1	6	0.31968	BubR1
GO:0010740	biological	positive regulation of intracellular protein kinase cascade	5	39	0.31982	upd2,upd3,kn,Alk,hppy,BRWD3
GO:0006360	biological	transcription from RNA polymerase I promoter	1	6	0.31984	Zpr1
GO:0016811	molecular	hydrolase activity, acting on carbon-nitrogen (but not peptide) bonds, in linear amides	5	56	0.31994	CG32750,vanin-like,Btd,Naam,Sirt2,CDase
GO:0000275	cellular	mitochondrial proton-transporting ATP synthase complex, catalytic core F(1)	1	6	0.32008	ATPsyn-gamma
GO:0045261	cellular	proton-transporting ATP synthase complex, catalytic core F(1)	1	6	0.32008	ATPsyn-gamma
GO:0022613	biological	ribonucleoprotein complex biogenesis	3	35	0.32012	RpS6,Tif-IA,CG11583
GO:0071840	biological	cellular component organization or biogenesis	136	1950	0.32032	kirre,dm,Mnt,tlk,Crg-1,fd3F,Fas2,ctp,ovo,fs(1)M3,Grip,Btd,Pat1,RpL17,CHES-1-like,Hira,p115,RpS6,Upf2,sdt,oc,Caf1-180,rdgA,CG7033,fh,dalao,His3.3B,Ost48,c12.1,l(1)G0232,nej,Ten-a,eag,hiw,Arp8,Sh,dik,wupA,Frq2,CCKLR-17D1,Ulp1,Hs3st-B,rictor,slam,r2d2,LanB1,Rack1,mts,SmE,Btk29A,Sema-1a,zuc,dgt2,escl,CG12264,Tor,TM9SF4,CG9008,p38b,spel1,wor,BicC,Cas,CG13284,btv,Arr1,msl-1,ham,Hakai,Lar,CoIV,ik2,Hr38,…
GO:0002028	biological	regulation of sodium ion transport	1	6	0.32076	Teh4,Teh2,Teh3
GO:0000022	biological	mitotic spindle elongation	6	77	0.32078	RpL17,RpS6,Ef2b,Eb1,RpS11,Patronin
GO:0006874	biological	cellular calcium ion homeostasis	2	10	0.32086	Cbp53E,Oamb
GO:0055074	biological	calcium ion homeostasis	2	10	0.32086	Cbp53E,Oamb
GO:0009108	biological	coenzyme biosynthetic process	4	48	0.32092	pdgy,CG13090,CG33156,CG11876
GO:0032007	biological	negative regulation of TOR signaling cascade	1	3	0.32112	L
GO:0044091	biological	membrane biogenesis	1	3	0.32116	Amph
GO:0045313	biological	rhabdomere membrane biogenesis	1	3	0.32116	Amph
GO:0045182	molecular	translation regulator activity	3	16	0.3217	orb2,4EHP,msi
GO:0090101	biological	negative regulation of transmembrane receptor protein serine/threonine kinase signaling pathway	3	18	0.32246	hiw,Snoo,CG10459
GO:0008036	molecular	diuretic hormone receptor activity	1	3	0.323	Dh31-R1
GO:0052652	biological	cyclic purine nucleotide metabolic process	3	16	0.32302	Ac3,CG33958,CG32301,CG32305
GO:0043679	cellular	axon terminus	1	5	0.3232	orb2
GO:0044306	cellular	neuron projection terminus	1	5	0.3232	orb2
GO:0007160	biological	cell-matrix adhesion	3	15	0.32334	m,Ten-a,dyl
GO:0070828	biological	heterochromatin organization	2	18	0.32338	r2d2,Mcm10,CG8677
GO:0051254	biological	positive regulation of RNA metabolic process	31	236	0.32354	dm,ovo,org-1,oc,HP1b,dalao,lz,nej,dik,Taf8,esg,wor,dimm,Nipped-B,ap,mle,EcR,shn,vg,chn,grh,Mrtf,aly,TfIIEbeta,vvl,Pdp1,Doc1,tara,Abd-B,pnt,dys,sima
GO:0000060	biological	protein import into nucleus, translocation	1	3	0.3237	Grip
GO:0045172	cellular	germline ring canal	3	19	0.32388	Btk29A,pnut,jar
GO:0044249	biological	cellular biosynthetic process	55	828	0.32434	dm,mRpL33,RpL17,RpS6,Gclc,Caf1-180,rdgA,Zpr1,pdgy,Pis,Taf8,phm,Btk29A,CG13089,mRpL51,CG13090,CG12264,ACXC,nht,mdy,CG10268,Nf-YB,bur,Mcm10,CG2201,Ac3,Ef2b,lt,RpL38,CG17486,ap,Dgk,Cyp6t3,RpS11,mip120,EfTuM,CG33156,CG33958,bab1,bab2,Aprt,ACXD,CG32301,CG32305,aly,TfIIEbeta,mRpS6,spo,sfl,Prat2,Pdp1,se,ear,CG31183,mtSSB,CG3590,P5cr,mld,CHKov1,CG11876,Cnx99A,ATPsyn-gamma,ca,mRpS18C,CG2246
GO:0001933	biological	negative regulation of protein phosphorylation	3	18	0.32444	kek1,drk,Ptp61F
GO:0006661	biological	phosphatidylinositol biosynthetic process	3	24	0.32468	rdgA,CG13089,Dgk
GO:0006575	biological	cellular modified amino acid metabolic process	5	80	0.32478	Gclc,CG8665,GstE11,GstO3,se,GstO2,GstO1,PH4alphaEFB,PH4alphaMP
GO:0045792	biological	negative regulation of cell size	3	17	0.32534	Sema-1a,Alk,Cad96Ca
GO:0033555	biological	multicellular organismal response to stress	1	3	0.32546	ppk
GO:0048265	biological	response to pain	1	3	0.32546	ppk
GO:0048266	biological	behavioral response to pain	1	3	0.32546	ppk
GO:0016894	molecular	endonuclease activity, active with either ribo- or deoxyribonucleic acids and producing 3'-phosphomonoesters	1	5	0.3255	RNaseX25
GO:0036094	molecular	small molecule binding	92	1279	0.32566	Rala,tlk,CG3823,CG4586,CG1444,CG2254,CG10962,CG32708,CG32706,CG6999,CG7033,lz,CG34104,CG2577,CG9522,CG9521,CG9519,CG9517,CG9503,CG9281,scu,CG18259,CG6961,Pk17E,Ddr,Snoo,Btk29A,CG13090,CG13091,Vha68-1,p38b,CG31731,spel1,Adh,Adhr,CG13280,CG13284,CG31810,CG31809,CG12288,CG7094,btv,dnt,sick,ik2,bur,Ret,Ef2b,CG3262,CG40005,cta,Gprk1,Stlk,CG17528,BubR1,mle,Src42A,pnut,Pkn,Uba1,sqa,CG8888,CG30054,CG1776…
GO:0061077	biological	chaperone-mediated protein folding	1	6	0.32596	HIP-R
GO:0051147	biological	regulation of muscle cell differentiation	8	57	0.32608	Fas2,hiw,Cul-2,Src42A,tbce,Cip4,nmo,oa2
GO:0051153	biological	regulation of striated muscle cell differentiation	8	57	0.32608	Fas2,hiw,Cul-2,Src42A,tbce,Cip4,nmo,oa2
GO:0008360	biological	regulation of cell shape	13	112	0.3262	tlk,Fas2,m,CG7115,mts,Lar,cta,sqa,drk,grh,alpha-Spec,msn,dyl,neo
GO:0008066	molecular	glutamate receptor activity	5	38	0.32638	Ir7c,clumsy,Ir40a,Ir41a,Ir92a
GO:0004698	molecular	calcium-dependent protein kinase C activity	1	3	0.3265	Pkc53E
GO:0009931	molecular	calcium-dependent protein serine/threonine kinase activity	1	3	0.3265	Pkc53E
GO:0010857	molecular	calcium-dependent protein kinase activity	1	3	0.3265	Pkc53E
GO:0007451	biological	dorsal/ventral lineage restriction, imaginal disc	2	7	0.32658	ap,vg
GO:0016558	biological	protein import into peroxisome matrix	1	5	0.3266	CG7609
GO:0005940	cellular	septin ring	1	5	0.32696	pnut
GO:0032156	cellular	septin cytoskeleton	1	5	0.32696	pnut
GO:0007484	biological	imaginal disc-derived genitalia development	3	10	0.32716	lz,Btk29A,Abd-B
GO:0007423	biological	sensory organ development	28	230	0.32722	ctp,lz,nej,X11L,salr,salm,bun,CG9932,ham,Src42A,Eb1,dap,Sobp,Asx,aPKC,chn,Poxn,edl,insc,CG32301,l(3)mbn,nmo,danr,msi,boss,E(spl)m5-HLH,E(spl)m6-BFM,E(spl)m7-HLH,E(spl)m8-HLH,scrib,Fer2LCH
GO:0009260	biological	ribonucleotide biosynthetic process	7	61	0.32724	bur,Ac3,CG33958,CG32301,CG32305,Prat2,CG3590,ATPsyn-gamma
GO:0046390	biological	ribose phosphate biosynthetic process	7	61	0.32724	bur,Ac3,CG33958,CG32301,CG32305,Prat2,CG3590,ATPsyn-gamma
GO:0008144	molecular	drug binding	2	22	0.32726	Tor,CG8629,CG15829,CG8628,Dbi
GO:0016742	molecular	hydroxymethyl-, formyl- and related transferase activity	1	5	0.32732	CG8665
GO:0048585	biological	negative regulation of response to stimulus	24	191	0.32738	dm,Rala,Fas2,ct,pdgy,hiw,Snoo,bun,kek1,Tor,Arr1,MESR3,Gprk1,Src42A,CG10459,drk,L,hppy,Lrt,Ptp61F,msn,sty,nmo,gro
GO:0032036	molecular	myosin heavy chain binding	1	5	0.32776	Acam
GO:0005375	molecular	copper ion transmembrane transporter activity	1	5	0.32842	Ctr1C
GO:0006856	biological	eye pigment precursor transport	1	5	0.32882	ca
GO:0016840	molecular	carbon-nitrogen lyase activity	1	7	0.32918	CG3590
GO:0015165	molecular	pyrimidine nucleotide-sugar transmembrane transporter activity	1	7	0.32962	CG14511
GO:0007166	biological	cell surface receptor signaling pathway	58	497	0.3305	AlstR,Proc-R,fz4,rdgA,nej,hiw,CG33639,CCKLR-17D1,CCKLR-17D3,Hs3st-B,Ddr,mts,Sema-1a,Ggamma30A,Rh5,bun,p38b,spi,CG40005,cta,Gprk1,Ir41a,Src42A,CCHa2r,Dgk,dpn,CG13229,shn,pyr,ths,CG30054,CG17760,Drl-2,Dh31-R1,drk,Alk,Lrt,ru,Cdc37,DmsR-2,DmsR-1,sty,NT1,vn,sfl,Galphai,Sdr,pxb,Oamb,oa2,pnt,tld,CcapR,boss,E(spl)m6-BFM,E(spl)m8-HLH,CG12290,Tl,NepYr,Cad99C,capa,trp,Takr99D,5-HT7
GO:0050680	biological	negative regulation of epithelial cell proliferation	1	2	0.33054	scrib
GO:0000217	molecular	DNA secondary structure binding	1	5	0.33066	spel1
GO:0000082	biological	G1/S transition of mitotic cell cycle	2	13	0.33092	PpV,dap
GO:0043190	cellular	ATP-binding cassette (ABC) transporter complex	5	41	0.33124	CG9281,CG31731,Mdr65,CG33970,CG9990
GO:0005252	molecular	open rectifier potassium channel activity	1	4	0.3314	CG34396
GO:0014069	cellular	postsynaptic density	2	5	0.33148	Fas2,Prosap
GO:0008157	molecular	protein phosphatase 1 binding	4	27	0.3316	ec,CG42748,mars,Spn
GO:0004576	molecular	oligosaccharyl transferase activity	1	7	0.33198	Ost48
GO:0005694	cellular	chromosome	12	136	0.33224	dik,spel1,msl-1,bur,CG8677,Nipped-B,mle,EcR,mip120,bab2,sls,msl-3,mtSSB
GO:0040009	biological	regulation of growth rate	1	2	0.3331	hppy
GO:0010562	biological	positive regulation of phosphorus metabolic process	4	33	0.3336	Tor,p38b,Alk,msn
GO:0045937	biological	positive regulation of phosphate metabolic process	4	33	0.3336	Tor,p38b,Alk,msn
GO:0005272	molecular	sodium channel activity	4	34	0.33382	para,ppk,Nach,ppk12
GO:0007472	biological	wing disc morphogenesis	4	18	0.33428	ap,Pkn,vg,scrib
GO:0048816	biological	ocellus morphogenesis	1	1	0.33466	oc
GO:0005902	cellular	microvillus	1	4	0.33468	Cad99C
GO:0009887	biological	organ morphogenesis	34	228	0.3347	kirre,ec,Fas2,ctp,Grip,lz,nej,Hs3st-B,LanB1,Sema-1a,salm,beat-Ia,ik2,Hr39,p120ctn,scaf,ap,EcR,pwn,sns,Pkn,dap,shn,vg,bab1,bab2,ru,dlt,sty,foi,Abd-B,pnt,jar,E(spl)m7-HLH,scrib
GO:0019900	molecular	kinase binding	4	33	0.33486	spri,Rack1,CycK,Cdc37
GO:0044711	biological	single-organism biosynthetic process	11	147	0.33496	Gclc,phm,CG12264,CG10268,lt,CG17486,Cyp6t3,spo,P5cr,mld,ca
GO:0019637	biological	organophosphate metabolic process	27	307	0.33512	Rala,rdgA,Pis,CG13089,CG13090,Pde1c,ACXC,Vha68-1,Pde11,bur,CG2201,Ac3,CG40005,cta,Dgk,pnut,CG30054,CG17760,CG33156,CG33958,ACXD,CG32301,CG32305,Prat2,Galphai,CG8641,CG31183,CG3590,CG18528,CG6330,ATPsyn-gamma,CG15533,CG2246
GO:0009063	biological	cellular amino acid catabolic process	3	29	0.33544	CG8665,CG3267,CG6638
GO:0051011	molecular	microtubule minus-end binding	1	4	0.33546	Patronin
GO:0019208	molecular	phosphatase regulator activity	4	33	0.33564	mts,CG17124,CG12620,endos
GO:0004252	molecular	serine-type endopeptidase activity	17	276	0.33568	CG34171,scaf,CG14760,CG30371,CG30002,CG1773,CG33465,CG11192,ru,CG3505,CG43335,CG43336,CG31205,CG34129,amon,CG7829,Jon99Ciii,Jon99Fii
GO:0051282	biological	regulation of sequestering of calcium ion	1	4	0.33592	trp
GO:0007552	biological	metamorphosis	4	34	0.33688	Cyp18a1,EcR,Eip63E,jar
GO:0042771	biological	intrinsic apoptotic signaling pathway in response to DNA damage by p53 class mediator	1	4	0.33724	spel1
GO:0072331	biological	signal transduction by p53 class mediator	1	4	0.33724	spel1
GO:0072332	biological	intrinsic apoptotic signaling pathway by p53 class mediator	1	4	0.33724	spel1
GO:0031012	cellular	extracellular matrix	11	86	0.33726	Ten-a,Muc14A,Mur18B,Muc18B,LanB1,CG31619,mspo,CG5550,mp,CG14869,TwdlM,TwdlT
GO:0006638	biological	neutral lipid metabolic process	2	14	0.33844	pdgy,mdy
GO:0006639	biological	acylglycerol metabolic process	2	14	0.33844	pdgy,mdy
GO:0014015	biological	positive regulation of gliogenesis	1	3	0.33856	pyr
GO:0060252	biological	positive regulation of glial cell proliferation	1	3	0.33856	pyr
GO:0051231	biological	spindle elongation	6	79	0.339	RpL17,RpS6,Ef2b,Eb1,RpS11,Patronin
GO:0017169	molecular	CDP-alcohol phosphatidyltransferase activity	1	6	0.33916	Pis
GO:0070887	biological	cellular response to chemical stimulus	19	174	0.33964	CHES-1-like,Ulp1,Herp,r2d2,Ggamma30A,Vha68-1,p38b,Hr38,Hr39,EcR,trpl,shn,pyr,ths,L,Ptp61F,Mrtf,sfl,msi,sima
GO:0010043	biological	response to zinc ion	1	3	0.34012	ZnT35C
GO:0004364	molecular	glutathione transferase activity	2	39	0.3405	GstE11,GstO3,se,GstO2,GstO1
GO:0010646	biological	regulation of cell communication	55	493	0.3406	dm,Rala,Fas2,ct,e(r),rdgA,pdgy,hiw,CG43658,stas,Sh,Frq2,upd2,upd3,Slob,mts,Snoo,bun,kek1,Tor,p38b,CG12620,Arr1,MESR3,spi,clumsy,dimm,Gprk1,CG30440,Src42A,Epac,Dgk,Uba1,CG10459,sqa,drk,L,kn,Alk,edl,hppy,Ptp61F,alpha-Spec,msn,Fife,Shab,sty,srw,NT1,RhoGEF64C,vn,sfl,Ank2,nmo,Dys,BRWD3,tld,gro
GO:0035284	biological	brain segmentation	2	4	0.34072	oc,vvl
GO:0048667	biological	cell morphogenesis involved in neuron differentiation	3	15	0.34092	Fas2,Lar,msn
GO:0070922	biological	small RNA loading onto RISC	1	6	0.34104	r2d2
GO:0016879	molecular	ligase activity, forming carbon-nitrogen bonds	13	162	0.34118	Gclc,APC4,hiw,CG8184,lmgA,CG9934,bur,CG17486,Uba1,Roc2,CG9875,CG5191,CG2218
GO:0007541	biological	sex determination, primary response to X:A ratio	1	6	0.34132	gro
GO:0019098	biological	reproductive behavior	17	125	0.3418	ogre,eag,para,Sh,Rack1,Btk29A,Pde1c,ppk,btv,Acp36DE,mle,Cyp6a17,Poxn,mbl,orb2,Oamb,5-HT7
GO:0035146	biological	tube fusion	5	21	0.34288	esg,form3,foi,dys,hdc
GO:0035147	biological	branch fusion, open tracheal system	5	21	0.34288	esg,form3,foi,dys,hdc
GO:0050807	biological	regulation of synapse organization	9	69	0.34314	Fas2,hiw,Cul-2,Src42A,tbce,alpha-Spec,Cip4,nmo,oa2
GO:0004555	molecular	alpha,alpha-trehalase activity	1	3	0.3433	CG16965
GO:0015927	molecular	trehalase activity	1	3	0.3433	CG16965
GO:0005248	molecular	voltage-gated sodium channel activity	1	3	0.34358	para
GO:0032446	biological	protein modification by small protein conjugation	7	67	0.34364	hiw,CG8184,CG9934,Hakai,Uba1,Roc2,CG2218
GO:0005678	cellular	chromatin assembly complex	1	5	0.34378	Caf1-180
GO:0034620	biological	cellular response to unfolded protein	1	8	0.3442	Herp
GO:0035967	biological	cellular response to topologically incorrect protein	1	8	0.3442	Herp
GO:0051983	biological	regulation of chromosome segregation	1	7	0.34474	BubR1
GO:0015199	molecular	amino-acid betaine transmembrane transporter activity	1	6	0.34546	CG6006,CG8925
GO:0015226	molecular	carnitine transmembrane transporter activity	1	6	0.34546	CG6006,CG8925
GO:0005080	molecular	protein kinase C binding	1	5	0.34662	Rack1
GO:0004703	molecular	G-protein coupled receptor kinase activity	1	4	0.34702	Gprk1
GO:0035225	biological	determination of genital disc primordium	3	10	0.34702	spi,Abd-B,pnt
GO:0007009	biological	plasma membrane organization	2	13	0.34704	grh,alpha-Spec
GO:0016201	biological	synaptic target inhibition	1	2	0.34708	Tl
GO:0016021	cellular	integral to membrane	100	1126	0.34728	AlstR,Fas2,Proc-R,CG14439,ogre,fz4,Ir7b,Ir7c,Ir7d,CG15221,m,CG15890,eag,CG9240,para,Sh,CG7536,CG33639,CCKLR-17D1,CCKLR-17D3,CG14196,Ddr,CG13089,Sema-1a,Toll-4,Oatp30B,Rh5,kek1,ACXC,TM9SF4,nimC3,ZnT35C,kek3,Or35a,beat-Ib,beat-Ic,BicC,trpgamma,CadN2,dnt,CG13078,CG13077,spi,Lar,Ret,Tsp39D,Gr39b,Ac3,Ir40a,Ir41a,CG11665,Gp210,CG11163,Or42a,Tsp42A,Or42b,CG7882,CG7881,CCHa2r,Ptr,Tsp42Ej,Tsp42Ek,Tsp42El,…
GO:0007430	biological	terminal branching, open tracheal system	3	16	0.34792	Zpr1,sty,hdc
GO:0007352	biological	zygotic specification of dorsal/ventral axis	2	8	0.34818	tld,Tl
GO:0006750	biological	glutathione biosynthetic process	1	7	0.3483	Gclc
GO:0019184	biological	nonribosomal peptide biosynthetic process	1	7	0.3483	Gclc
GO:0043043	biological	peptide biosynthetic process	1	7	0.3483	Gclc
GO:0016198	biological	axon choice point recognition	7	29	0.34864	Sema-1a,beat-Ib,beat-Ic,beat-Ia,fra,alpha-Spec,beat-IIa
GO:0003697	molecular	single-stranded DNA binding	2	16	0.3491	mei-9,mtSSB
GO:2000241	biological	regulation of reproductive process	10	89	0.34974	Sh,Acer,spel1,mdy,EcR,bab1,enc,endos,Oamb,mld
GO:0035065	biological	regulation of histone acetylation	1	7	0.34996	dik
GO:1901983	biological	regulation of protein acetylation	1	7	0.34996	dik
GO:2000756	biological	regulation of peptidyl-lysine acetylation	1	7	0.34996	dik
GO:0048168	biological	regulation of neuronal synaptic plasticity	2	8	0.35076	NT1,Dys
GO:0019220	biological	regulation of phosphate metabolic process	17	166	0.35104	Muc14A,CG17124,kek1,Tor,p38b,CG12620,sky,CycK,Epac,dap,drk,Alk,edl,Ptp61F,msn,endos,boss
GO:0051174	biological	regulation of phosphorus metabolic process	17	166	0.35104	Muc14A,CG17124,kek1,Tor,p38b,CG12620,sky,CycK,Epac,dap,drk,Alk,edl,Ptp61F,msn,endos,boss
GO:0032456	biological	endocytic recycling	1	7	0.35174	Tor
GO:0055069	biological	zinc ion homeostasis	1	4	0.35204	ZnT63C
GO:0046716	biological	muscle cell homeostasis	5	27	0.3527	wupA,Rack1,CG7845,mbl,Dys
GO:0008361	biological	regulation of cell size	7	53	0.35272	dm,Sema-1a,Tor,p38b,Alk,hppy,Cad96Ca
GO:0002052	biological	positive regulation of neuroblast proliferation	2	10	0.35322	dpn,aPKC
GO:0045494	biological	photoreceptor cell maintenance	3	16	0.35368	rdgA,Arr1,CDase
GO:0004725	molecular	protein tyrosine phosphatase activity	6	41	0.35434	l(1)G0232,cdc14,Lar,Ptp61F,CG14903,Ptp99A
GO:0005047	molecular	signal recognition particle binding	1	4	0.35466	SrpRbeta
GO:0007486	biological	imaginal disc-derived female genitalia development	2	5	0.3547	lz,Abd-B
GO:0030540	biological	female genitalia development	2	5	0.3547	lz,Abd-B
GO:0005785	cellular	signal recognition particle receptor complex	1	4	0.35474	SrpRbeta
GO:0042734	cellular	presynaptic membrane	3	11	0.35514	Fas2,Ten-a,Ank2
GO:0042749	biological	regulation of circadian sleep/wake cycle	4	23	0.35536	Sh,Acer,EcR,mld
GO:0035074	biological	pupation	1	4	0.35602	Cyp18a1
GO:0019899	molecular	enzyme binding	13	133	0.35606	ec,spri,Rack1,Cul-2,CycK,CG42748,CG14590,pnut,mars,Cdc37,Spn,eIF5B,Cip4,ca
GO:0030286	cellular	dynein complex	5	41	0.35632	ctp,CG1571,CG10839,btv,CG10834
GO:0070838	biological	divalent metal ion transport	5	34	0.35654	Ca-alpha1T,Ca-alpha1D,trpgamma,trpl
GO:0072511	biological	divalent inorganic cation transport	5	34	0.35654	Ca-alpha1T,Ca-alpha1D,trpgamma,trpl
GO:0006944	biological	cellular membrane fusion	2	18	0.3571	p115,CDase
GO:0061025	biological	membrane fusion	2	18	0.3571	p115,CDase
GO:0070603	cellular	SWI/SNF superfamily-type complex	3	32	0.35752	dalao,Arp8,CG8677
GO:0006518	biological	peptide metabolic process	3	54	0.35794	Gclc,GstE11,GstO3,se,GstO2,GstO1
GO:0000940	cellular	condensed chromosome outer kinetochore	1	8	0.35826	BubR1
GO:0006084	biological	acetyl-CoA metabolic process	1	6	0.35844	CG11876
GO:0031105	cellular	septin complex	1	6	0.35888	pnut
GO:0045926	biological	negative regulation of growth	9	66	0.35928	Mnt,hiw,Src42A,EcR,Cip4,Sdr,oa2,scrib,sima
GO:0045935	biological	positive regulation of nucleobase-containing compound metabolic process	31	242	0.35956	dm,ovo,org-1,oc,HP1b,dalao,lz,nej,dik,Taf8,esg,wor,dimm,Nipped-B,ap,mle,EcR,shn,vg,chn,grh,Mrtf,aly,TfIIEbeta,vvl,Pdp1,Doc1,tara,Abd-B,pnt,dys,sima
GO:0004966	molecular	galanin receptor activity	1	1	0.35988	AlstR
GO:0022008	biological	neurogenesis	41	564	0.36032	dm,ctp,bys,CG2260,CG7246,CG32708,CG7033,Ost48,l(1)G0232,nej,CG2577,CG8086,salr,CG6686,kek1,Cas,spi,Cul-2,CycK,BubR1,tbce,ubl,RpS11,Roe1,link,Rcd1,Cpsf160,SMC2,Ciao1,U3-55K,Inr-a,GstE11,CG9975,CG4038,CG42741,Cdc37,CG11583,TfIIEbeta,CG33514,CG11350,foi,SrpRbeta,Pxd,4EHP,Dis3,Npl4,IntS11,CG18404,hdc,Rpt6R
GO:0000079	biological	regulation of cyclin-dependent protein serine/threonine kinase activity	2	17	0.36038	CycK,dap
GO:0005736	cellular	DNA-directed RNA polymerase I complex	1	6	0.36052	Tif-IA
GO:0045171	cellular	intercellular bridge	3	20	0.3609	Btk29A,pnut,jar
GO:0005338	molecular	nucleotide-sugar transmembrane transporter activity	1	8	0.36212	CG14511
GO:0008266	molecular	poly(U) RNA binding	1	5	0.36226	Prp18
GO:0007421	biological	stomatogastric nervous system development	1	3	0.36266	spi
GO:0003674	molecular	molecular_function	382	9732	0.36272	kirre,dm,AlstR,Mnt,Rala,tlk,HIP-R,Crg-1,fd3F,ec,CG43689,CG6414,Fas2,mei-9,CG2982,mRpL33,CG32773,Pp2C1,ctp,Proc-R,CG12682,CG42594,ovo,CG33080,CG32758,Grip,Ca-alpha1T,CG32750,vanin-like,Btd,CG3815,CG12219,CG3823,PpV,CG33664,CG33669,CG33668,CG42340,CG34417,CG17717,RpL17,CG4586,ogre,fz4,CG9650,CG43287,CHES-1-like,Hira,NELF-B,CG1402,CG10920,Ir7b,dec-1,Ir7c,Ir7d,p115,RpS6,bys,dpr14,CG1444,Upf2,CG1571,C…
GO:0005513	biological	detection of calcium ion	1	3	0.36298	Acam
GO:0051592	biological	response to calcium ion	1	3	0.36298	Acam
GO:0014074	biological	response to purine-containing compound	1	5	0.36316	Cyp6a2
GO:0031000	biological	response to caffeine	1	5	0.36316	Cyp6a2
GO:0019903	molecular	protein phosphatase binding	4	28	0.36334	ec,CG42748,mars,Spn
GO:0010959	biological	regulation of metal ion transport	2	13	0.36344	Teh4,Teh2,Teh3,Cnx99A
GO:0060967	biological	negative regulation of gene silencing by RNA	1	6	0.36408	ca
GO:0005213	molecular	structural constituent of chorion	1	9	0.3642	2016-12-01
GO:0048644	biological	muscle organ morphogenesis	2	5	0.36422	Grip,salm
GO:0007254	biological	JNK cascade	4	27	0.36436	Btk29A,Src42A,hppy,msn
GO:0006909	biological	phagocytosis	3	21	0.36458	TM9SF4,nimC3,Src42A
GO:0043933	biological	macromolecular complex subunit organization	38	631	0.36492	ctp,RpL17,Hira,RpS6,Caf1-180,rdgA,CG7033,His3.3B,c12.1,m,eag,Sh,r2d2,mts,SmE,dgt2,msl-1,Hakai,ik2,Mcm10,l(2)k14505,His1:CG33801,His2B:CG33910,His4:CG33909,His3:CG33803,His1:CG31617,His2B:CG17949,His2A:CG31618,His4:CG31611,His3:CG31613,His1:CG33804,His2B:CG33908,His4:CG33907,His3:CG33806,His1:CG33807,His2B:CG33906,His2A:CG33808,His4:CG33905,His3:CG33809,His1:CG33810,His2B:CG33904,His4:CG33903,His3…
GO:0055080	biological	cation homeostasis	5	44	0.36508	fh,Cbp53E,ZnT63C,Oamb,Fer2LCH
GO:0007560	biological	imaginal disc morphogenesis	10	60	0.3654	ap,EcR,Pkn,dap,vg,bab1,bab2,dlt,pnt,jar,scrib
GO:0007349	biological	cellularization	9	94	0.36542	ctp,slam,Btk29A,CLIP-190,EcR,Pld,pnut,fan,jar
GO:0072553	biological	terminal button organization	1	3	0.36562	Fas2
GO:0042479	biological	positive regulation of eye photoreceptor cell development	1	2	0.36586	oc
GO:0044704	biological	single-organism reproductive behavior	4	30	0.36586	ogre,ppk,Acp36DE,Cyp6a17
GO:0045315	biological	positive regulation of compound eye photoreceptor development	1	2	0.36586	oc
GO:0016829	molecular	lyase activity	11	123	0.3659	CG1402,CG32698,CG12264,ACXC,phr6-4,Ac3,CG33958,CG9235,ACXD,CG32301,CG32305,CG31183,CG14877,CG3590
GO:0010648	biological	negative regulation of cell communication	24	185	0.3663	dm,Rala,Fas2,ct,pdgy,hiw,Snoo,bun,kek1,Tor,Arr1,MESR3,Gprk1,Src42A,CG10459,drk,L,hppy,Ptp61F,msn,sty,Ank2,nmo,gro
GO:0015238	molecular	drug transmembrane transporter activity	2	14	0.36634	Mdr49,CG10226,Mdr65
GO:0031589	biological	cell-substrate adhesion	3	17	0.36656	m,Ten-a,dyl
GO:0006144	biological	purine nucleobase metabolic process	2	14	0.36688	Aprt,Prat2
GO:0043161	biological	proteasomal ubiquitin-dependent protein catabolic process	2	23	0.36698	APC4,lmgA
GO:0007589	biological	body fluid secretion	1	5	0.3671	trpl
GO:0048753	biological	pigment granule organization	2	11	0.36722	Shroom,ca
GO:0009997	biological	negative regulation of cardioblast cell fate specification	2	7	0.36728	Abd-B,pnt
GO:2000044	biological	negative regulation of cardiac cell fate specification	2	7	0.36728	Abd-B,pnt
GO:0030071	biological	regulation of mitotic metaphase/anaphase transition	3	33	0.36788	APC4,lmgA,BubR1
GO:0035267	cellular	NuA4 histone acetyltransferase complex	1	5	0.36792	DMAP1
GO:0033044	biological	regulation of chromosome organization	3	30	0.36818	HP1b,dik,BubR1
GO:0035277	biological	spiracle morphogenesis, open tracheal system	5	18	0.3687	ct,salm,spi,RhoGEF64C,Abd-B
GO:0006813	biological	potassium ion transport	7	37	0.36904	CG42594,CG42340,eag,Sh,nrv3,CG34396,Shab
GO:0044441	cellular	cilium part	1	7	0.3691	CG14870
GO:0004768	molecular	stearoyl-CoA 9-desaturase activity	1	7	0.36922	CG15531
GO:0007525	biological	somatic muscle development	8	48	0.36958	org-1,salm,ap,pyr,ths,vg,kn,mbl,insc
GO:0016043	biological	cellular component organization	134	1921	0.36982	kirre,dm,Mnt,tlk,Crg-1,fd3F,Fas2,ctp,ovo,fs(1)M3,Grip,Btd,Pat1,RpL17,CHES-1-like,Hira,p115,RpS6,Upf2,sdt,oc,Caf1-180,rdgA,CG7033,fh,dalao,His3.3B,Ost48,c12.1,l(1)G0232,nej,Ten-a,eag,hiw,Arp8,Sh,dik,wupA,Frq2,CCKLR-17D1,Ulp1,Hs3st-B,rictor,slam,r2d2,LanB1,Rack1,mts,SmE,Btk29A,Sema-1a,zuc,dgt2,escl,CG12264,Tor,TM9SF4,CG9008,p38b,spel1,wor,BicC,Cas,CG13284,btv,Arr1,msl-1,ham,Hakai,Lar,CoIV,ik2,Hr38,…
GO:0006289	biological	nucleotide-excision repair	2	24	0.37018	mei-9,Ercc1
GO:0016585	cellular	chromatin remodeling complex	1	7	0.37046	dalao
GO:0022607	biological	cellular component assembly	43	571	0.371	kirre,ctp,fs(1)M3,Hira,sdt,Caf1-180,fh,His3.3B,nej,Ten-a,eag,Sh,rictor,r2d2,LanB1,mts,SmE,Sema-1a,CG12264,Tor,btv,msl-1,Lar,Mcm10,CG8678,l(2)k14505,His1:CG33801,His2B:CG33910,His4:CG33909,His3:CG33803,His1:CG31617,His2B:CG17949,His2A:CG31618,His4:CG31611,His3:CG31613,His1:CG33804,His2B:CG33908,His4:CG33907,His3:CG33806,His1:CG33807,His2B:CG33906,His2A:CG33808,His4:CG33905,His3:CG33809,His1:CG3381…
GO:0030234	molecular	enzyme regulator activity	33	376	0.371	CG7766,spri,Muc14A,CG43658,RhoGAP16F,mts,Spn28Da,Spn28Db,CG31609,CG17124,Pde1c,Sfp33A3,CG31704,CG44008,CG6734,CG12620,sky,bur,CycK,CG30440,Epac,dap,Spn47C,Roe1,Asx,hppy,Cdc37,msn,Acp62F,CG43367,axo,RhoGEF64C,CG8629,CG15829,CG8628,Dbi,endos,Hexim,boss,ca
GO:0051726	biological	regulation of cell cycle	20	213	0.37118	dm,Mnt,tlk,APC4,nej,lmgA,spel1,esg,bru,Mcm10,CycK,BubR1,CG15237,dap,dgt5,vg,mars,endos,exo84,scrib
GO:0000124	cellular	SAGA complex	2	22	0.37196	dik,Ada1-2,Ada1-1
GO:0070461	cellular	SAGA-type complex	2	22	0.37196	dik,Ada1-2,Ada1-1
GO:0032147	biological	activation of protein kinase activity	2	13	0.3721	Alk,msn
GO:0008641	molecular	small protein activating enzyme activity	1	7	0.37236	Uba1
GO:0043096	biological	purine nucleobase salvage	1	7	0.3726	Aprt
GO:0015399	molecular	primary active transmembrane transporter activity	13	139	0.3727	CG9281,Vha100-5,Vha68-1,CG31731,nrv3,tomboy40,Mdr49,CG3701,CG10226,Mdr65,Ank2,CG33970,CG9990,ATPsyn-gamma
GO:0015405	molecular	P-P-bond-hydrolysis-driven transmembrane transporter activity	13	139	0.3727	CG9281,Vha100-5,Vha68-1,CG31731,nrv3,tomboy40,Mdr49,CG3701,CG10226,Mdr65,Ank2,CG33970,CG9990,ATPsyn-gamma
GO:0051013	biological	microtubule severing	1	7	0.37282	Patronin
GO:0016333	biological	morphogenesis of follicular epithelium	2	10	0.37302	jar,scrib
GO:0045815	biological	positive regulation of gene expression, epigenetic	2	14	0.3736	dik,tara
GO:0018130	biological	heterocycle biosynthetic process	28	361	0.37382	Zpr1,Taf8,CG13090,ACXC,nht,Nf-YB,bur,Ac3,lt,ap,mip120,CG33156,CG33958,bab1,bab2,Aprt,ACXD,CG32301,CG32305,aly,TfIIEbeta,Prat2,Pdp1,se,ear,CG31183,CG3590,P5cr,ATPsyn-gamma,ca,CG2246
GO:0016635	molecular	oxidoreductase activity, acting on the CH-CH group of donors, quinone or related compound as acceptor	1	7	0.37394	SdhB
GO:0015280	molecular	ligand-gated sodium channel activity	1	4	0.3742	ppk
GO:0046460	biological	neutral lipid biosynthetic process	1	4	0.37422	mdy
GO:0046463	biological	acylglycerol biosynthetic process	1	4	0.37422	mdy
GO:0044769	molecular	ATPase activity, coupled to transmembrane movement of ions, rotational mechanism	3	28	0.3743	Vha100-5,Vha68-1,ATPsyn-gamma
GO:0019825	molecular	oxygen binding	1	4	0.37454	glob1
GO:0001106	molecular	RNA polymerase II transcription corepressor activity	1	4	0.37458	gro
GO:0035206	biological	regulation of hemocyte proliferation	6	38	0.37476	CG15221,EcR,Pkc53E,sls,msl-3,pxb
GO:0045921	biological	positive regulation of exocytosis	1	4	0.37536	jar
GO:0042600	cellular	chorion	3	38	0.37576	dec-1,CG13113,CG13114,Pxd
GO:1900074	biological	negative regulation of neuromuscular synaptic transmission	1	4	0.37604	Ank2
GO:0048870	biological	cell motility	32	230	0.37608	Rala,nej,spri,slam,LanB1,salm,bun,esg,BicC,btv,spi,Hakai,Src42A,EcR,jing,pyr,ths,fra,Mdr49,mip120,Shroom,unc-5,ru,Mrtf,vn,sfl,foi,cp309,Abd-B,pnt,jar,lobo,dys,scrib
GO:0004402	molecular	histone acetyltransferase activity	2	22	0.37638	nej,dik
GO:0042802	molecular	identical protein binding	13	89	0.3764	ctp,oc,bun,Adh,Lac,Roe1,Khc-73,grh,Pdp1,se,CG13624,E(spl)m5-HLH,E(spl)m8-HLH,trp
GO:0006986	biological	response to unfolded protein	1	9	0.37644	Herp
GO:0035966	biological	response to topologically incorrect protein	1	9	0.37644	Herp
GO:0031224	cellular	intrinsic to membrane	101	1146	0.3765	AlstR,Fas2,Proc-R,CG14439,ogre,fz4,Ir7b,Ir7c,Ir7d,CG15221,m,CG15890,eag,CG9240,para,Sh,CG7536,CG33639,CCKLR-17D1,CCKLR-17D3,CG14196,Ddr,CG13089,Sema-1a,Toll-4,Oatp30B,Rh5,kek1,ACXC,TM9SF4,nimC3,ZnT35C,kek3,Or35a,beat-Ib,beat-Ic,BicC,trpgamma,CadN2,dnt,CG13078,CG13077,spi,Lar,Ret,Tsp39D,Gr39b,Ac3,Ir40a,Ir41a,CG11665,Gp210,CG11163,Or42a,Tsp42A,Or42b,CG7882,CG7881,CCHa2r,Ptr,Tsp42Ej,Tsp42Ek,Tsp42El,…
GO:0000904	biological	cell morphogenesis involved in differentiation	7	44	0.37658	Fas2,ct,r2d2,Lar,aPKC,grh,msn
GO:0005057	molecular	receptor signaling protein activity	6	47	0.377	p38b,Drl-2,Alk,hppy,msn,nmo
GO:0001104	molecular	RNA polymerase II transcription cofactor activity	4	42	0.37716	CG32971,shn,Mrtf,gro
GO:0046068	biological	cGMP metabolic process	3	13	0.3775	Pde1c,Pde11,CG33958
GO:0030915	cellular	Smc5-Smc6 complex	1	8	0.37762	CG5524
GO:0046928	biological	regulation of neurotransmitter secretion	3	14	0.37762	Frq2,Fife,Dys
GO:0051588	biological	regulation of neurotransmitter transport	3	14	0.37762	Frq2,Fife,Dys
GO:0046332	molecular	SMAD binding	1	1	0.37764	Snoo
GO:0008532	molecular	N-acetyllactosaminide beta-1,3-N-acetylglucosaminyltransferase activity	1	3	0.37768	CG15483
GO:0044420	cellular	extracellular matrix part	3	17	0.37786	LanB1,wb,mp
GO:0008277	biological	regulation of G-protein coupled receptor protein signaling pathway	4	27	0.37824	rdgA,Arr1,Gprk1,Dgk
GO:0007032	biological	endosome organization	1	6	0.37848	Hs3st-B
GO:0007374	biological	posterior midgut invagination	1	5	0.37898	cta
GO:0050678	biological	regulation of epithelial cell proliferation	1	3	0.37964	scrib
GO:0005871	cellular	kinesin complex	3	29	0.37986	Pat1,Khc-73,osm-1
GO:0051346	biological	negative regulation of hydrolase activity	3	35	0.37992	Spn28Db,CG44008,Spn47C
GO:0090163	biological	establishment of epithelial cell planar polarity	1	4	0.38004	aPKC
GO:0060255	biological	regulation of macromolecule metabolic process	107	1138	0.38048	dm,Mnt,Crg-1,fd3F,CG43689,ovo,fz4,ct,CHES-1-like,Hira,NELF-B,org-1,oc,e(r),HP1b,CG6999,dalao,lz,nej,eag,hiw,OdsH,dik,Taf8,r2d2,Spn28Da,Spn28Db,Snoo,Samuel,salr,salm,Pde1c,zuc,bun,nub,kek1,Tor,p38b,CG32971,spel1,noc,CG15262,nht,esg,wor,BicC,msl-1,ham,Hr38,CG8677,Hr39,Mio,dimm,CycK,Tif-IA,Nipped-B,ap,mle,CG14590,EcR,bin3,jing,Epac,dpn,pdm3,dap,Spn47C,shn,CG13188,vg,drk,mip120,Asx,kn,chn,Poxn,Alk,mb…
GO:0000177	cellular	cytoplasmic exosome (RNase complex)	1	8	0.38056	Dis3
GO:0010522	biological	regulation of calcium ion transport into cytosol	1	1	0.38086	Cnx99A
GO:0035385	biological	Roundabout signaling pathway	1	3	0.38102	Lrt
GO:0007427	biological	epithelial cell migration, open tracheal system	7	33	0.38114	salm,esg,Hakai,ru,sfl,pnt,dys
GO:0010631	biological	epithelial cell migration	7	33	0.38114	salm,esg,Hakai,ru,sfl,pnt,dys
GO:0042682	biological	regulation of compound eye cone cell fate specification	1	3	0.38114	chn
GO:0042683	biological	negative regulation of compound eye cone cell fate specification	1	3	0.38114	chn
GO:0004601	molecular	peroxidase activity	3	24	0.38118	Irc,Pxd,CG5873
GO:0016684	molecular	oxidoreductase activity, acting on peroxide as acceptor	3	24	0.38118	Irc,Pxd,CG5873
GO:0051963	biological	regulation of synapse assembly	8	59	0.38134	Fas2,hiw,Cul-2,Src42A,tbce,Cip4,nmo,oa2
GO:0032506	biological	cytokinetic process	3	25	0.38138	bru,pnut,exo84
GO:0016679	molecular	oxidoreductase activity, acting on diphenols and related substances as donors	2	15	0.38144	CG32557,laccase2
GO:0006259	biological	DNA metabolic process	17	246	0.38162	dm,mei-9,Caf1-180,Btk29A,spel1,tos,phr6-4,Mcm10,mip120,SMC2,Ercc1,DMAP1,sls,Pdp1,Rad17,mtSSB,CG5524,CHKov1
GO:0010332	biological	response to gamma radiation	1	5	0.38164	Caf1-180
GO:0016861	molecular	intramolecular oxidoreductase activity, interconverting aldoses and ketoses	1	8	0.38166	Rpi
GO:0005705	cellular	polytene chromosome interband	2	23	0.38214	dik,CG8677
GO:2000021	biological	regulation of ion homeostasis	2	6	0.3822	Cnx99A,trp
GO:0051403	biological	stress-activated MAPK cascade	4	28	0.38294	Btk29A,Src42A,hppy,msn
GO:0000087	biological	M phase of mitotic cell cycle	1	5	0.38312	mars
GO:0000279	biological	M phase	1	5	0.38312	mars
GO:0035208	biological	positive regulation of hemocyte proliferation	1	5	0.38354	CG15221
GO:0008028	molecular	monocarboxylic acid transmembrane transporter activity	3	29	0.3836	CG14196,CG11665,CG6006,CG8925
GO:0090484	molecular	drug transporter activity	2	15	0.38382	Mdr49,CG10226,Mdr65
GO:0016337	biological	cell-cell adhesion	16	80	0.38392	kirre,Fas2,beat-Ib,beat-Ic,beat-IIIa,CadN2,Src42A,sns,Lac,alpha-Spec,Con,beat-IIa,pnt,Cad96Ca,beat-VI,Cad99C
GO:0001746	biological	Bolwig's organ morphogenesis	2	9	0.3842	Fas2,beat-Ia
GO:0070192	biological	chromosome organization involved in meiosis	1	8	0.38436	BubR1
GO:0005732	cellular	small nucleolar ribonucleoprotein complex	1	5	0.3845	CG4038
GO:0031985	cellular	Golgi cisterna	2	17	0.38486	sfl,CG14511
GO:0000900	molecular	translation repressor activity, nucleic acid binding	2	8	0.38502	orb2,msi
GO:0090079	molecular	translation regulator activity, nucleic acid binding	2	8	0.38502	orb2,msi
GO:0043649	biological	dicarboxylic acid catabolic process	1	5	0.3855	CG8665
GO:0042463	biological	ocellus photoreceptor cell development	1	2	0.3856	oc
GO:0006560	biological	proline metabolic process	1	7	0.38608	P5cr
GO:0010508	biological	positive regulation of autophagy	1	5	0.38668	Atg14
GO:0035051	biological	cardiocyte differentiation	4	15	0.38668	EcR,pyr,Doc1,pnt
GO:0015672	biological	monovalent inorganic cation transport	16	149	0.38712	CG42594,CG42340,eag,para,Sh,Vha100-5,Vha68-1,ppk,nrv3,Nach,CG34396,ppk12,Shab,Rh50,VhaM9.7-d,ATPsyn-gamma
GO:0030198	biological	extracellular matrix organization	3	29	0.38712	fs(1)M3,LanB1,Cad99C
GO:0009790	biological	embryo development	15	104	0.3879	dm,Crg-1,fd3F,fz4,CHES-1-like,oc,phm,Ca-alpha1D,Lar,drk,kn,chn,mbl,Eip63E,spo,Doc1
GO:0060966	biological	regulation of gene silencing by RNA	2	15	0.38806	r2d2,ca
GO:0000776	cellular	kinetochore	3	33	0.3883	CLIP-190,BubR1,yemalpha
GO:0000018	biological	regulation of DNA recombination	1	5	0.38832	spel1
GO:0006727	biological	ommochrome biosynthetic process	2	19	0.38834	lt,ca
GO:0008055	biological	ocellus pigment biosynthetic process	2	19	0.38834	lt,ca
GO:0046152	biological	ommochrome metabolic process	2	19	0.38834	lt,ca
GO:0046158	biological	ocellus pigment metabolic process	2	19	0.38834	lt,ca
GO:0043228	cellular	non-membrane-bounded organelle	38	512	0.38846	ctp,CG34417,RpS6,CG7033,Zpr1,dik,mts,zuc,dgt2,spel1,nht,CLIP-190,msl-1,Cen,bur,CG8677,RpL5,CG17493,RpL38,p120ctn,Nipped-B,BubR1,mle,EcR,pnut,CG8545,dgt5,mars,mip120,tej,Shroom,Patronin,bab2,alpha-Spec,sls,Rcd5,CG11583,msl-3,cp309,CG42788,mtSSB,Dys,CG5728,asp,yemalpha,tmod
GO:0043232	cellular	intracellular non-membrane-bounded organelle	38	512	0.38846	ctp,CG34417,RpS6,CG7033,Zpr1,dik,mts,zuc,dgt2,spel1,nht,CLIP-190,msl-1,Cen,bur,CG8677,RpL5,CG17493,RpL38,p120ctn,Nipped-B,BubR1,mle,EcR,pnut,CG8545,dgt5,mars,mip120,tej,Shroom,Patronin,bab2,alpha-Spec,sls,Rcd5,CG11583,msl-3,cp309,CG42788,mtSSB,Dys,CG5728,asp,yemalpha,tmod
GO:0006267	biological	pre-replicative complex assembly	1	7	0.38872	Mcm10
GO:0040037	biological	negative regulation of fibroblast growth factor receptor signaling pathway	1	2	0.38926	sty
GO:0023051	biological	regulation of signaling	54	490	0.3907	dm,Rala,Fas2,ct,e(r),rdgA,pdgy,hiw,CG43658,stas,Sh,Frq2,upd2,upd3,Slob,mts,Snoo,bun,kek1,p38b,CG12620,Arr1,MESR3,spi,clumsy,dimm,Gprk1,CG30440,Src42A,Epac,Dgk,Uba1,CG10459,sqa,drk,L,kn,Alk,edl,hppy,Ptp61F,alpha-Spec,msn,Fife,Shab,sty,srw,NT1,RhoGEF64C,vn,sfl,Ank2,nmo,Dys,BRWD3,tld,gro
GO:0051482	biological	elevation of cytosolic calcium ion concentration involved in phospholipase C-activating G-protein coupled signaling pathway	1	2	0.391	Oamb
GO:0031594	cellular	neuromuscular junction	8	42	0.39106	Fas2,Grip,Ten-a,sky,alpha-Spec,Con,Ank2,scrib
GO:0015215	molecular	nucleotide transmembrane transporter activity	1	9	0.39124	CG14511
GO:0022414	biological	reproductive process	74	756	0.39154	dm,Crg-1,fd3F,Fas2,ctp,ovo,fs(1)M3,ogre,fz4,dec-1,mei-P26,lz,eag,para,Sh,phm,Cyp18a1,r2d2,LanB1,Rack1,mts,Btk29A,CG13113,Samuel,salr,salm,Pde1c,zuc,bun,kek1,ACXC,Tor,wb,ppk,nht,BicC,mdy,btv,Acp36DE,Mst36Fb,Mst36Fa,Lar,Cul-2,scaf,mle,EcR,dpn,sns,dap,mip120,Cyp6a17,aPKC,Poxn,mbl,bab1,bab2,Ptp61F,alpha-Spec,msn,Acp62F,aly,sty,enc,spo,fan,foi,orb2,endos,Abd-B,Pxd,Oamb,pnt,twin,jar,tld,asp,lobo,gro,ex…
GO:0008395	molecular	steroid hydroxylase activity	1	5	0.39222	phm,Cyp18a1
GO:0008150	biological	biological_process	383	9602	0.39234	kirre,dm,AlstR,Mnt,Rala,tlk,HIP-R,Crg-1,fd3F,ec,CG43689,Fas2,mei-9,CG2982,mRpL33,CG32773,Pp2C1,ctp,Proc-R,CG42594,ovo,CG33080,CG32758,fs(1)M3,Grip,Ca-alpha1T,CG32750,vanin-like,Btd,CG3823,PpV,CG33664,CG33669,CG33668,CG42340,CG34417,Pat1,RpL17,CG14439,CG32732,CG4586,ogre,fz4,CG43287,CHES-1-like,Hira,NELF-B,CG1409,Ir7b,dec-1,Ir7c,Ir7d,p115,RpS6,bys,dpr14,CG1444,Upf2,CG1571,CG2254,Gclc,CG2260,sdt,nA…
GO:0005251	molecular	delayed rectifier potassium channel activity	2	5	0.3926	Sh,Shab
GO:0043280	biological	positive regulation of cysteine-type endopeptidase activity involved in apoptotic process	2	16	0.39264	ik2,Hr39
GO:2001056	biological	positive regulation of cysteine-type endopeptidase activity	2	16	0.39264	ik2,Hr39
GO:0010212	biological	response to ionizing radiation	2	17	0.39306	Caf1-180,spel1
GO:0010037	biological	response to carbon dioxide	1	4	0.39336	Ggamma30A
GO:0005267	molecular	potassium channel activity	6	28	0.39422	CG42594,CG42340,eag,Sh,CG34396,Shab
GO:0035002	biological	liquid clearance, open tracheal system	1	6	0.39546	Nach
GO:0048790	biological	maintenance of presynaptic active zone structure	1	6	0.39548	alpha-Spec
GO:0033179	cellular	proton-transporting V-type ATPase, V0 domain	2	18	0.3955	Vha100-5,VhaM9.7-d
GO:0004872	molecular	receptor activity	56	452	0.39572	AlstR,Proc-R,fz4,Ir7c,mgl,eag,CG33639,CCKLR-17D1,CCKLR-17D3,Ddr,Sema-1a,Toll-4,Rh5,Or35a,CG5888,CadN2,dnt,Lar,Hr38,Ret,clumsy,Hr39,Gr39b,Ir40a,Ir41a,Or42a,Or42b,CCHa2r,EcR,Ptr,Or45a,CG13229,Sr-CII,fra,Dh31-R1,unc-5,Alk,CG33958,18w,CG1887,DmsR-2,DmsR-1,Gr64e,Gr64d,Gr64f,Toll-6,Sdr,CG31183,CG14877,CG31221,Ir92a,Oamb,oa2,Cad96Ca,CcapR,boss,CG12290,Tl,NepYr,Or98a,Or98b,Ptp99A,Takr99D,5-HT7
GO:0007043	biological	cell-cell junction assembly	7	44	0.39638	kirre,sdt,sns,Lac,aPKC,Galphai,scrib
GO:0005509	molecular	calcium ion binding	25	206	0.39662	mgl,para,Frq2,CadN2,Ret,CG17493,pwn,Dgk,Nox,Cbp53E,CG11041,alpha-Spec,CG14861,Scp2,Dys,Naam,CG4704,tld,Cad96Ca,CG5024,CG17770,Acam,alpha-Man-Ib,Cnx99A,Cad99C,CG31202,aralar1
GO:0004674	molecular	protein serine/threonine kinase activity	19	187	0.39702	tlk,CG2577,Pk17E,p38b,CG7094,ik2,Gprk1,Stlk,CG17528,BubR1,Pkn,sqa,aPKC,Strn-Mlck,Pkc53E,hppy,sls,msn,Eip63E,nmo
GO:0007286	biological	spermatid development	5	42	0.39702	EcR,sns,aly,jar,exo84
GO:0042626	molecular	ATPase activity, coupled to transmembrane movement of substances	11	115	0.39736	CG9281,Vha100-5,Vha68-1,CG31731,nrv3,Mdr49,CG3701,CG10226,Mdr65,CG33970,CG9990,ATPsyn-gamma
GO:0043492	molecular	ATPase activity, coupled to movement of substances	11	115	0.39736	CG9281,Vha100-5,Vha68-1,CG31731,nrv3,Mdr49,CG3701,CG10226,Mdr65,CG33970,CG9990,ATPsyn-gamma
GO:0051173	biological	positive regulation of nitrogen compound metabolic process	33	267	0.39754	dm,ovo,org-1,oc,HP1b,dalao,lz,nej,dik,Taf8,esg,wor,dimm,Nipped-B,ap,mle,EcR,shn,vg,chn,grh,Mrtf,aly,TfIIEbeta,vvl,Pdp1,Doc1,tara,Abd-B,pnt,dys,scrib,Tl,sima
GO:0016624	molecular	oxidoreductase activity, acting on the aldehyde or oxo group of donors, disulfide as acceptor	1	7	0.39756	CG11876
GO:0000145	cellular	exocyst	1	8	0.39802	exo84
GO:0001667	biological	ameboidal cell migration	8	40	0.39812	salm,esg,Hakai,ru,Mrtf,sfl,pnt,dys
GO:0008045	biological	motor neuron axon guidance	9	43	0.39814	fend,Lar,fra,unc-5,NT1,vvl,mp,side,Ptp99A
GO:0030154	biological	cell differentiation	59	704	0.39842	kirre,dm,ctp,ovo,bys,CG2260,CG7246,CG32708,CG7033,Ost48,lz,l(1)G0232,nej,CG2577,CG8086,salr,salm,CG6686,bun,kek1,Cas,spi,Cul-2,CycK,BubR1,tbce,EcR,ubl,sns,pyr,ths,RpS11,Roe1,link,Rcd1,Cpsf160,SMC2,Ciao1,U3-55K,Inr-a,mbl,GstE11,CG9975,insc,CG4038,CG42741,Cdc37,aly,CG11583,TfIIEbeta,CG33514,CG11350,l(3)mbn,foi,SrpRbeta,Doc1,Pxd,pnt,4EHP,Dis3,asp,Npl4,boss,scrib,IntS11,CG18404,hdc,Rpt6R
GO:0043189	cellular	H4/H2A histone acetyltransferase complex	1	6	0.39874	DMAP1
GO:0050878	biological	regulation of body fluid levels	2	15	0.39882	trpl,Fer2LCH
GO:1901136	biological	carbohydrate derivative catabolic process	9	104	0.39892	Rala,Idgf4,Idgf1,CG40005,cta,pnut,CG30054,CG17760,Galphai,CG8641,CG18528
GO:0070491	molecular	repressing transcription factor binding	3	15	0.39898	EcR,pnt,gro
GO:0015355	molecular	secondary active monocarboxylate transmembrane transporter activity	1	6	0.39918	CG14196
GO:0015114	molecular	phosphate ion transmembrane transporter activity	3	26	0.39932	CG7881,NaPi-T,Picot
GO:1901575	biological	organic substance catabolic process	29	408	0.39936	Rala,ec,CG4586,Upf2,APC4,Idgf4,pdgy,Cyp18a1,lmgA,CG9934,Adh,Idgf1,CG8665,Cul-2,CG40005,cta,CG3267,pnut,CG30054,CG17760,Galphai,CG8641,RNaseX25,CG6638,twin,Dis3,CG18528,Npl4,CG6330,CG15533,CDase,Rpt6R
GO:0010557	biological	positive regulation of macromolecule biosynthetic process	31	250	0.40002	dm,ovo,org-1,oc,HP1b,dalao,lz,nej,dik,Taf8,esg,wor,dimm,Nipped-B,ap,mle,EcR,shn,vg,chn,grh,Mrtf,aly,TfIIEbeta,vvl,Pdp1,Doc1,tara,Abd-B,pnt,dys,sima
GO:0006999	biological	nuclear pore organization	1	8	0.4003	Gp210
GO:0008241	molecular	peptidyl-dipeptidase activity	1	6	0.40032	Acer
GO:0007474	biological	imaginal disc-derived wing vein specification	8	44	0.4005	Hs3st-B,Gprk1,jing,kn,vn,sfl,nmo,Dys
GO:0019902	molecular	phosphatase binding	4	32	0.40056	ec,CG42748,mars,Spn
GO:0031513	cellular	nonmotile primary cilium	1	6	0.4006	osm-1
GO:0072372	cellular	primary cilium	1	6	0.4006	osm-1
GO:0000289	biological	nuclear-transcribed mRNA poly(A) tail shortening	1	8	0.40072	twin
GO:0032504	biological	multicellular organism reproduction	16	197	0.40076	PPYR1,OdsH,Spn28Da,Spn28Db,Sfp33A4,Sfp33A2,Pde1c,Sfp33A3,CG31704,CG44008,Acp36DE,CG34051,CG13965,CG17472,CG31680,Sfp38D,Spn47C,CG9975,Obp56e,Acp62F,RNaseX25,CG33259,CG31418,CG31419,BG642167,CG34129
GO:0061318	biological	renal filtration cell differentiation	4	12	0.40132	kirre,sns,pyr,pnt
GO:0061319	biological	nephrocyte differentiation	4	12	0.40132	kirre,sns,pyr,pnt
GO:0030312	cellular	external encapsulating structure	3	42	0.40154	dec-1,CG13113,CG13114,Pxd
GO:0005832	cellular	chaperonin-containing T-complex	1	8	0.4016	CG7033
GO:0042384	biological	cilium assembly	4	37	0.40188	nompB,osm-1,BBS1,CG14870
GO:0044782	biological	cilium organization	4	37	0.40188	nompB,osm-1,BBS1,CG14870
GO:0070372	biological	regulation of ERK1 and ERK2 cascade	1	3	0.40198	Alk
GO:0070374	biological	positive regulation of ERK1 and ERK2 cascade	1	3	0.40198	Alk
GO:0046425	biological	regulation of JAK-STAT cascade	4	38	0.40214	upd2,upd3,kn,Ptp61F,BRWD3
GO:0009593	biological	detection of chemical stimulus	11	133	0.4023	Ir7b,Ir7c,Ir7d,Tor,Or35a,Ir40a,Ir41a,Or42a,Or45a,Gr64e,Gr64d,Gr64f,Ir92a,Acam,Or98a
GO:0035601	biological	protein deacylation	1	8	0.4023	Sirt2
GO:0043086	biological	negative regulation of catalytic activity	5	54	0.40234	Spn28Db,Sfp33A3,CG44008,kek1,Spn47C,drk
GO:0032844	biological	regulation of homeostatic process	2	7	0.40276	Cnx99A,trp
GO:0034399	cellular	nuclear periphery	1	5	0.40282	koi
GO:0005355	molecular	glucose transmembrane transporter activity	2	15	0.4032	CG7882,Tret1-1
GO:0010592	biological	positive regulation of lamellipodium assembly	1	7	0.40428	aPKC
GO:0005622	cellular	intracellular	30	300	0.40456	CG12682,CG3823,CG9650,CG7246,mei-P26,CG34104,Muc14A,CG43658,CG6769,RhoGAP16F,CG6891,CG9932,CG16863,noc,wor,Ntf-2r,CG10462,CG10631,sky,CG17082,CG30440,CG13188,chn,sty,CG33514,RhoGEF64C,sfl,CG6765,CG4360,CG18528,ca
GO:0045477	biological	regulation of nurse cell apoptotic process	1	5	0.4048	mdy
GO:0006790	biological	sulfur compound metabolic process	6	85	0.40508	Gclc,CG12264,CG3267,GstE11,sfl,GstO3,se,GstO2,GstO1
GO:0031010	cellular	ISWI-type complex	1	10	0.40562	CG8677
GO:0008652	biological	cellular amino acid biosynthetic process	4	49	0.4057	Gclc,CG12264,CG17486,P5cr
GO:0016207	molecular	4-coumarate-CoA ligase activity	1	5	0.40586	CG5568
GO:0045610	biological	regulation of hemocyte differentiation	4	23	0.4059	kn,Alk,pnt,Tl
GO:0070888	molecular	E-box binding	1	2	0.40598	h
GO:0007382	biological	specification of segmental identity, maxillary segment	1	2	0.40634	jing
GO:0016215	molecular	acyl-CoA desaturase activity	1	8	0.40742	CG9747,CG15531
GO:0008105	biological	asymmetric protein localization	5	38	0.4076	aPKC,insc,Galphai,jar,scrib
GO:0006625	biological	protein targeting to peroxisome	1	7	0.40764	CG7609
GO:0043574	biological	peroxisomal transport	1	7	0.40764	CG7609
GO:0072663	biological	establishment of protein localization to peroxisome	1	7	0.40764	CG7609
GO:0044237	biological	cellular metabolic process	144	2766	0.40836	dm,Rala,tlk,HIP-R,ec,mei-9,mRpL33,Pp2C1,ctp,ovo,Btd,PpV,RpL17,CG4586,RpS6,Upf2,Gclc,Caf1-180,rdgA,CG7246,APC4,CG7033,CG7766,Ost48,Zpr1,c12.1,l(1)G0232,nej,CG2577,CG14411,Flo-2,pdgy,hiw,CG9240,Pis,CG8184,dik,scu,Taf8,phm,Cyp18a1,Pk17E,Ulp1,Ddr,r2d2,cdc14,CG7115,Rack1,mts,SmE,Btk29A,CG13097,CG13089,mRpL51,CG13090,lmgA,Pde1c,CG6686,zuc,escl,CG12264,ACXC,Vha68-1,Tor,CG9934,p38b,bgm,spel1,Adh,nht,mdy,…
GO:0043401	biological	steroid hormone mediated signaling pathway	3	18	0.40844	Hr38,Hr39,EcR
GO:0006952	biological	defense response	20	239	0.40892	Rala,CG32706,lz,Flo-2,r2d2,Toll-4,TM9SF4,p38b,sick,Hf,ik2,Eb1,Sr-CII,kn,aPKC,18w,CG16799,CG1887,Toll-6,Tl,Fer2LCH
GO:0000902	biological	cell morphogenesis	13	106	0.4092	Fas2,ct,m,r2d2,Lar,ik2,Shroom,aPKC,grh,msn,scrib,CG5484
GO:0035203	biological	regulation of lamellocyte differentiation	1	4	0.40954	kn
GO:0070403	molecular	NAD+ binding	1	7	0.40958	Sirt2
GO:0005671	cellular	Ada2/Gcn5/Ada3 transcription activator complex	1	11	0.40968	dik
GO:0005881	cellular	cytoplasmic microtubule	2	10	0.4101	Eb1,Khc-73
GO:0005918	cellular	septate junction	4	28	0.41016	sdt,vlc,Lac,scrib
GO:0001895	biological	retina homeostasis	1	2	0.41018	Cnx99A
GO:0097038	cellular	perinuclear endoplasmic reticulum	1	2	0.41018	Cnx99A
GO:0000077	biological	DNA damage checkpoint	6	79	0.4103	mei-9,CHES-1-like,spel1,Rcd1,Rcd5,BRWD3
GO:2000177	biological	regulation of neural precursor cell proliferation	3	18	0.41042	mts,dpn,aPKC
GO:0006464	biological	cellular protein modification process	54	675	0.41106	tlk,Pp2C1,Btd,PpV,Ost48,l(1)G0232,nej,CG2577,hiw,CG8184,dik,Pk17E,Ulp1,Ddr,cdc14,CG7115,mts,Btk29A,CG13089,escl,CG9934,p38b,CG7094,msl-1,dnt,Hakai,Lar,CG18810,ik2,bur,Ret,Gprk1,Stlk,CG17528,BubR1,Src42A,Pkn,Uba1,sqa,Roc2,Drl-2,Asx,aPKC,Strn-Mlck,Alk,Pkc53E,CG17287,hppy,DMAP1,Ptp61F,msn,Eip63E,nmo,ptip,Sdr,CG14903,Sirt2,Cad96Ca,CG6036,Ptp99A,CG2218,PH4alphaEFB,PH4alphaMP
GO:0036211	biological	protein modification process	54	675	0.41106	tlk,Pp2C1,Btd,PpV,Ost48,l(1)G0232,nej,CG2577,hiw,CG8184,dik,Pk17E,Ulp1,Ddr,cdc14,CG7115,mts,Btk29A,CG13089,escl,CG9934,p38b,CG7094,msl-1,dnt,Hakai,Lar,CG18810,ik2,bur,Ret,Gprk1,Stlk,CG17528,BubR1,Src42A,Pkn,Uba1,sqa,Roc2,Drl-2,Asx,aPKC,Strn-Mlck,Alk,Pkc53E,CG17287,hppy,DMAP1,Ptp61F,msn,Eip63E,nmo,ptip,Sdr,CG14903,Sirt2,Cad96Ca,CG6036,Ptp99A,CG2218,PH4alphaEFB,PH4alphaMP
GO:0006396	biological	RNA processing	22	351	0.41114	RpS6,CG7246,c12.1,r2d2,Rack1,SmE,CG13097,CG6686,CG7849,CG8545,Cpsf160,U3-55K,Inr-a,hrg,CG4038,ZC3H3,CG16941,Prp18,twin,CG5728,Dis3,CG18528,CG13625,msi,ymp,IntS11
GO:0016241	biological	regulation of macroautophagy	1	4	0.41188	Tor
GO:0009636	biological	response to toxic substance	3	22	0.41236	para,Cyp6a2,Cyp6g2
GO:0048088	biological	regulation of male pigmentation	1	1	0.41334	bab1
GO:0048092	biological	negative regulation of male pigmentation	1	1	0.41334	bab1
GO:0014812	biological	muscle cell migration	1	2	0.4137	pyr,ths
GO:0051451	biological	myoblast migration	1	2	0.4137	pyr,ths
GO:0031325	biological	positive regulation of cellular metabolic process	38	336	0.41398	dm,ovo,org-1,oc,HP1b,dalao,lz,nej,dik,Taf8,Tor,p38b,esg,wor,dimm,Nipped-B,ap,mle,EcR,shn,vg,chn,Alk,grh,msn,Mrtf,aly,TfIIEbeta,vvl,Pdp1,Doc1,tara,Abd-B,pnt,dys,scrib,Tl,Atg14,sima
GO:0001077	molecular	RNA polymerase II core promoter proximal region sequence-specific DNA binding transcription factor activity involved in positive regulation of transcription	7	41	0.4149	oc,nub,EcR,Mrtf,vvl,Pdp1,pnt
GO:0001228	molecular	RNA polymerase II transcription regulatory region sequence-specific DNA binding transcription factor activity involved in positive regulation of transcription	7	41	0.4149	oc,nub,EcR,Mrtf,vvl,Pdp1,pnt
GO:0046626	biological	regulation of insulin receptor signaling pathway	2	11	0.41504	pdgy,hppy
GO:1900076	biological	regulation of cellular response to insulin stimulus	2	11	0.41504	pdgy,hppy
GO:0007355	biological	anterior region determination	1	3	0.41524	oc
GO:0019706	molecular	protein-cysteine S-palmitoleyltransferase activity	2	21	0.41548	CG18810,CG17287
GO:0019707	molecular	protein-cysteine S-acyltransferase activity	2	21	0.41548	CG18810,CG17287
GO:0031098	biological	stress-activated protein kinase signaling cascade	4	31	0.41558	Btk29A,Src42A,hppy,msn
GO:0065007	biological	biological regulation	224	2941	0.41558	kirre,dm,AlstR,Mnt,Rala,tlk,Crg-1,fd3F,CG43689,Fas2,ctp,Proc-R,ovo,CG32758,Pat1,ogre,fz4,CHES-1-like,Hira,NELF-B,org-1,e(r),rdgA,HP1b,APC4,CG6999,fh,dalao,Zpr1,lz,mgl,nej,CG34104,spri,CG15221,CG14407,pdgy,eag,hiw,Pis,Muc14A,CG43658,X11L,stas,OdsH,Sh,dik,scu,RhoGAP16F,Taf8,wupA,Frq2,CG33639,upd2,upd3,phm,Cyp18a1,CCKLR-17D1,CCKLR-17D3,CG6961,Hs3st-B,Ddr,Slob,Herp,r2d2,CG7115,Rack1,mts,Spn28Da,Spn28…
GO:0010528	biological	regulation of transposition	1	9	0.41562	tej
GO:0010529	biological	negative regulation of transposition	1	9	0.41562	tej
GO:0019226	biological	transmission of nerve impulse	1	3	0.41598	axo
GO:0035637	biological	multicellular organismal signaling	1	3	0.41598	axo
GO:0008603	molecular	cAMP-dependent protein kinase regulator activity	1	6	0.416	Epac
GO:0051298	biological	centrosome duplication	5	68	0.4162	RpL17,RpS6,CG7033,mts,His2A:CG31618
GO:0030422	biological	production of siRNA involved in RNA interference	1	8	0.4171	r2d2
GO:0031050	biological	dsRNA fragmentation	1	8	0.4171	r2d2
GO:0043331	biological	response to dsRNA	1	8	0.4171	r2d2
GO:0070918	biological	production of small RNA involved in gene silencing by RNA	1	8	0.4171	r2d2
GO:0071359	biological	cellular response to dsRNA	1	8	0.4171	r2d2
GO:0030159	molecular	receptor signaling complex scaffold activity	1	3	0.41722	Prosap
GO:0032947	molecular	protein complex scaffold	1	3	0.41722	Prosap
GO:0045169	cellular	fusome	4	33	0.41722	CLIP-190,alpha-Spec,scrib,tmod
GO:0007140	biological	male meiosis	3	33	0.41724	His3.3B,w-cup,BubR1
GO:0035310	biological	notum cell fate specification	2	5	0.41728	salm,vn
GO:0030014	cellular	CCR4-NOT complex	1	8	0.4173	twin
GO:0042326	biological	negative regulation of phosphorylation	3	20	0.41738	kek1,drk,Ptp61F
GO:0007428	biological	primary branching, open tracheal system	3	15	0.41772	grh,sfl,pnt
GO:0040036	biological	regulation of fibroblast growth factor receptor signaling pathway	1	3	0.418	sty
GO:0016820	molecular	hydrolase activity, acting on acid anhydrides, catalyzing transmembrane movement of substances	11	117	0.41844	CG9281,Vha100-5,Vha68-1,CG31731,nrv3,Mdr49,CG3701,CG10226,Mdr65,CG33970,CG9990,ATPsyn-gamma
GO:0000302	biological	response to reactive oxygen species	2	22	0.41882	fh,p38b
GO:0007295	biological	growth of a germarium-derived egg chamber	1	5	0.41906	Cul-2
GO:0051188	biological	cofactor biosynthetic process	4	56	0.41946	pdgy,CG13090,CG33156,CG11876
GO:0046580	biological	negative regulation of Ras protein signal transduction	3	17	0.4195	MESR3,msn,sty
GO:0051058	biological	negative regulation of small GTPase mediated signal transduction	3	17	0.4195	MESR3,msn,sty
GO:0042387	biological	plasmatocyte differentiation	1	5	0.4196	l(3)mbn
GO:0033043	biological	regulation of organelle organization	15	169	0.41966	HP1b,APC4,nej,dik,Btk29A,lmgA,bru,ik2,BubR1,Pld,dgt5,mars,Patronin,alpha-Spec,endos,jar,exo84
GO:0005010	molecular	insulin-like growth factor-activated receptor activity	1	2	0.41982	Sdr
GO:0008236	molecular	serine-type peptidase activity	18	299	0.42004	CG9240,CG34171,scaf,CG14760,CG30371,CG30002,CG1773,CG33465,CG11192,ru,CG3505,CG43335,CG43336,CG31205,CG34129,amon,CG7829,Jon99Ciii,Jon99Fii
GO:0007204	biological	elevation of cytosolic calcium ion concentration	1	3	0.42006	Oamb
GO:0061041	biological	regulation of wound healing	1	3	0.42022	grh
GO:0046680	biological	response to DDT	1	4	0.42048	para
GO:0010604	biological	positive regulation of macromolecule metabolic process	35	303	0.42128	dm,ovo,org-1,oc,HP1b,dalao,lz,nej,dik,Taf8,Tor,p38b,esg,wor,dimm,Nipped-B,ap,mle,EcR,shn,vg,chn,Alk,grh,msn,Mrtf,aly,TfIIEbeta,vvl,Pdp1,Doc1,tara,Abd-B,pnt,dys,sima
GO:0033314	biological	mitotic DNA replication checkpoint	1	5	0.4215	Claspin
GO:0010498	biological	proteasomal protein catabolic process	2	26	0.42212	APC4,lmgA
GO:0006355	biological	regulation of transcription, DNA-dependent	79	736	0.42264	dm,Mnt,Crg-1,fd3F,CG43689,ovo,fz4,ct,CHES-1-like,Hira,NELF-B,org-1,oc,e(r),HP1b,dalao,lz,nej,eag,hiw,OdsH,dik,Taf8,Snoo,Samuel,salr,salm,bun,nub,CG32971,noc,CG15262,esg,wor,ham,Hr38,CG8677,Hr39,Mio,dimm,CycK,Tif-IA,Nipped-B,ap,mle,EcR,jing,dpn,pdm3,shn,CG13188,vg,drk,mip120,Asx,kn,chn,Poxn,grh,CG10910,edl,DMAP1,otp,dve,CG42741,bab1,bab2,Mrtf,aly,sty,TfIIEbeta,vvl,Pdp1,exex,Doc1,Hexim,ear,tara,Abd…
GO:2001141	biological	regulation of RNA biosynthetic process	79	736	0.42264	dm,Mnt,Crg-1,fd3F,CG43689,ovo,fz4,ct,CHES-1-like,Hira,NELF-B,org-1,oc,e(r),HP1b,dalao,lz,nej,eag,hiw,OdsH,dik,Taf8,Snoo,Samuel,salr,salm,bun,nub,CG32971,noc,CG15262,esg,wor,ham,Hr38,CG8677,Hr39,Mio,dimm,CycK,Tif-IA,Nipped-B,ap,mle,EcR,jing,dpn,pdm3,shn,CG13188,vg,drk,mip120,Asx,kn,chn,Poxn,grh,CG10910,edl,DMAP1,otp,dve,CG42741,bab1,bab2,Mrtf,aly,sty,TfIIEbeta,vvl,Pdp1,exex,Doc1,Hexim,ear,tara,Abd…
GO:0016627	molecular	oxidoreductase activity, acting on the CH-CH group of donors	3	38	0.42272	CG4586,SdhB,CG6638
GO:0061134	molecular	peptidase regulator activity	8	103	0.42282	Spn28Da,Spn28Db,CG31609,Pde1c,CG31704,CG44008,bur,Spn47C,Asx,Acp62F,axo
GO:0006997	biological	nucleus organization	3	34	0.42384	ctp,Gp210,jar
GO:0008011	molecular	structural constituent of pupal chitin-based cuticle	1	7	0.42386	Cpr30B
GO:0065002	biological	intracellular protein transmembrane transport	2	20	0.42422	CG1409,CG7609
GO:0071806	biological	protein transmembrane transport	2	20	0.42422	CG1409,CG7609
GO:0006984	biological	ER-nucleus signaling pathway	1	10	0.425	Herp
GO:0008343	biological	adult feeding behavior	2	8	0.42506	ovo,Poxn
GO:0030971	molecular	receptor tyrosine kinase binding	1	2	0.4254	spri
GO:0000104	molecular	succinate dehydrogenase activity	1	7	0.42564	SdhB
GO:0005749	cellular	mitochondrial respiratory chain complex II	1	7	0.42564	SdhB
GO:0032093	molecular	SAM domain binding	1	2	0.42564	Lar
GO:0045257	cellular	succinate dehydrogenase complex (ubiquinone)	1	7	0.42564	SdhB
GO:0045281	cellular	succinate dehydrogenase complex	1	7	0.42564	SdhB
GO:0045283	cellular	fumarate reductase complex	1	7	0.42564	SdhB
GO:0035218	biological	leg disc development	2	8	0.42566	noc,ap
GO:0050916	biological	sensory perception of sweet taste	1	10	0.42586	Gr64e,Gr64d,Gr64f
GO:0001672	biological	regulation of chromatin assembly or disassembly	1	7	0.42614	HP1b
GO:0046686	biological	response to cadmium ion	1	7	0.42652	p38b
GO:0005581	cellular	collagen	1	3	0.42658	mp
GO:0000288	biological	nuclear-transcribed mRNA catabolic process, deadenylation-dependent decay	1	2	0.42664	twin
GO:0045502	molecular	dynein binding	1	7	0.42674	ctp
GO:0023056	biological	positive regulation of signaling	14	144	0.42698	e(r),stas,upd2,upd3,mts,spi,sqa,kn,Alk,hppy,alpha-Spec,srw,vn,BRWD3,tld
GO:0018990	biological	ecdysis, chitin-based cuticle	2	10	0.42702	EcR,CcapR
GO:0006414	biological	translational elongation	2	23	0.42708	Ef2b,EfTuM
GO:0022410	biological	circadian sleep/wake cycle process	4	25	0.42724	Sh,Acer,EcR,mld
GO:0007422	biological	peripheral nervous system development	13	82	0.42762	ct,bun,esg,spi,EcR,shn,chn,mbl,insc,vn,vvl,pnt,E(spl)m8-HLH
GO:0031323	biological	regulation of cellular metabolic process	109	1160	0.42862	dm,Mnt,Crg-1,fd3F,CG43689,ovo,fz4,ct,CHES-1-like,Hira,NELF-B,org-1,oc,e(r),HP1b,CG6999,dalao,lz,nej,eag,hiw,Muc14A,OdsH,dik,Taf8,r2d2,Spn28Da,Snoo,CG17124,Samuel,salr,salm,bun,nub,kek1,Tor,p38b,CG32971,spel1,noc,CG15262,esg,wor,BicC,CG12620,ham,Hr38,sky,CG8677,Hr39,Mio,dimm,CycK,Tif-IA,Nipped-B,ap,mle,EcR,bin3,jing,Epac,dpn,pdm3,dap,shn,CG13188,vg,drk,mip120,Asx,kn,chn,Poxn,Alk,mbl,grh,CG10910,ed…
GO:0045170	cellular	spectrosome	1	6	0.42884	alpha-Spec
GO:0001558	biological	regulation of cell growth	7	46	0.42904	dm,Mnt,bun,Tor,Lar,Orct2,sima
GO:0046529	biological	imaginal disc fusion, thorax closure	2	14	0.4296	Src42A,msn
GO:0033057	biological	multicellular organismal reproductive behavior	11	86	0.43004	para,Rack1,Pde1c,btv,Acp36DE,mle,Poxn,mbl,orb2,Oamb,5-HT7
GO:0035042	biological	fertilization, exchange of chromosomal proteins	1	3	0.43052	Hira
GO:0017171	molecular	serine hydrolase activity	18	301	0.43056	CG9240,CG34171,scaf,CG14760,CG30371,CG30002,CG1773,CG33465,CG11192,ru,CG3505,CG43335,CG43336,CG31205,CG34129,amon,CG7829,Jon99Ciii,Jon99Fii
GO:0047555	molecular	3',5'-cyclic-GMP phosphodiesterase activity	2	5	0.43062	Pde1c,Pde11
GO:0033206	biological	cytokinesis after meiosis	2	24	0.4307	bru,exo84
GO:0022857	molecular	transmembrane transporter activity	60	742	0.4315	CG42594,Ca-alpha1T,CG42340,ogre,CG10920,Ir7b,Ir7c,Ir7d,nAcRalpha-7E,CG33181,CG15221,eag,CG9281,para,Sh,CG14196,Oatp30B,Vha100-5,Vha68-1,CG31731,ppk,ZnT35C,CG4587,Ca-alpha1D,trpgamma,CoIV,clumsy,nrv3,Ir40a,Ir41a,CG11665,CG11163,CG7882,CG7881,tomboy40,trpl,Tret1-1,Mdr49,NaPi-T,Nach,Picot,CG43066,CG34396,ppk12,CG3701,CG1139,Shab,ZnT63C,Rh50,CG10226,Mdr65,Ank2,foi,CG14160,CG32053,CG6006,CG8925,VhaM9.…
GO:0090162	biological	establishment of epithelial cell polarity	3	13	0.4316	mts,aPKC,scrib
GO:0035297	biological	regulation of Malpighian tubule diameter	1	3	0.43186	EcR
GO:0003014	biological	renal system process	2	7	0.4321	kirre,sns
GO:0043277	biological	apoptotic cell clearance	1	6	0.43218	Src42A
GO:0008540	cellular	proteasome regulatory particle, base subcomplex	1	11	0.43252	Rpt6R
GO:0051036	biological	regulation of endosome size	1	6	0.43264	Hs3st-B
GO:0010165	biological	response to X-ray	1	6	0.4329	spel1
GO:0018345	biological	protein palmitoylation	2	22	0.43314	CG18810,CG17287
GO:0090100	biological	positive regulation of transmembrane receptor protein serine/threonine kinase signaling pathway	2	11	0.43328	srw,tld
GO:0010647	biological	positive regulation of cell communication	14	145	0.4349	e(r),stas,upd2,upd3,mts,spi,sqa,kn,Alk,hppy,alpha-Spec,srw,vn,BRWD3,tld
GO:0005214	molecular	structural constituent of chitin-based cuticle	7	139	0.4358	m,Cpr30B,Cpr64Aa,Cpr64Ab,dyl,l(3)mbn,Lcp65Ag3,Cpr65Au,Lcp65Ag2,Lcp65Ag1,Lcp65Af,Lcp65Ae,Cpr65Av,Cpr65Aw,Lcp65Ad,Lcp65Ac,Lcp65Ab2,Cpr65Ax1,Lcp65Ab1,Cpr65Ax2,Lcp65Aa,Acp65Aa,Cpr65Ay,TwdlM,TwdlT
GO:0017177	cellular	glucosidase II complex	1	5	0.43586	CG33080
GO:0030308	biological	negative regulation of cell growth	2	11	0.43634	Mnt,sima
GO:0000796	cellular	condensin complex	1	8	0.43654	SMC2
GO:0008080	molecular	N-acetyltransferase activity	4	53	0.43656	nej,dik,CG17681,CG5783,CG1969
GO:0009968	biological	negative regulation of signal transduction	22	174	0.43728	dm,Rala,Fas2,ct,pdgy,hiw,Snoo,bun,kek1,Arr1,MESR3,Gprk1,Src42A,CG10459,drk,L,hppy,Ptp61F,msn,sty,nmo,gro
GO:0031519	cellular	PcG protein complex	3	24	0.4373	escl,jing,Asx
GO:0006301	biological	postreplication repair	1	6	0.4375	spel1
GO:0005938	cellular	cell cortex	8	66	0.43816	spri,CLIP-190,aPKC,insc,alpha-Spec,msn,Galphai,jar
GO:0060179	biological	male mating behavior	8	55	0.43824	para,Pde1c,btv,mle,Poxn,orb2,Oamb,5-HT7
GO:0009893	biological	positive regulation of metabolic process	38	341	0.43886	dm,ovo,org-1,oc,HP1b,dalao,lz,nej,dik,Taf8,Tor,p38b,esg,wor,dimm,Nipped-B,ap,mle,EcR,shn,vg,chn,Alk,grh,msn,Mrtf,aly,TfIIEbeta,vvl,Pdp1,Doc1,tara,Abd-B,pnt,dys,scrib,Tl,Atg14,sima
GO:0035058	biological	nonmotile primary cilium assembly	2	15	0.43886	nompB,osm-1
GO:0032876	biological	negative regulation of DNA endoreduplication	1	2	0.439	esg
GO:0034329	biological	cell junction assembly	7	45	0.43902	kirre,sdt,sns,Lac,aPKC,Galphai,scrib
GO:0042579	cellular	microbody	3	33	0.43902	CG4586,CG17018,CG7609
GO:0004722	molecular	protein serine/threonine phosphatase activity	4	40	0.43918	Pp2C1,PpV,CG7115,mts,CG6036
GO:0007559	biological	histolysis	2	14	0.43964	ap,Atg2
GO:0016271	biological	tissue death	2	14	0.43964	ap,Atg2
GO:0008332	molecular	low voltage-gated calcium channel activity	1	2	0.43972	Ca-alpha1T
GO:0035207	biological	negative regulation of hemocyte proliferation	1	5	0.44008	pxb
GO:0042686	biological	regulation of cardioblast cell fate specification	2	8	0.44022	Abd-B,pnt
GO:2000043	biological	regulation of cardiac cell fate specification	2	8	0.44022	Abd-B,pnt
GO:0051270	biological	regulation of cellular component movement	4	25	0.44024	Pat1,wb,Lar,Lrt
GO:0044773	biological	mitotic DNA damage checkpoint	5	69	0.44042	mei-9,CHES-1-like,Rcd1,Rcd5,BRWD3
GO:1901607	biological	alpha-amino acid biosynthetic process	3	37	0.4408	CG12264,CG17486,P5cr
GO:0048634	biological	regulation of muscle organ development	10	69	0.44108	kirre,Fas2,hiw,Cul-2,Src42A,tbce,Cip4,nmo,Abd-B,oa2
GO:0008158	molecular	hedgehog receptor activity	1	7	0.44252	Ptr
GO:0044260	biological	cellular macromolecule metabolic process	105	1891	0.44302	dm,tlk,HIP-R,ec,mei-9,mRpL33,Pp2C1,Btd,PpV,RpL17,RpS6,Upf2,Caf1-180,CG7246,APC4,CG7033,CG7766,Ost48,Zpr1,c12.1,l(1)G0232,nej,CG2577,hiw,CG9240,CG8184,dik,Taf8,Pk17E,Ulp1,Ddr,r2d2,cdc14,CG7115,Rack1,mts,SmE,Btk29A,CG13097,CG13089,mRpL51,lmgA,CG6686,zuc,escl,CG9934,p38b,spel1,nht,CG7094,tos,msl-1,dnt,Hakai,Lar,Nf-YB,phr6-4,CG18810,ik2,bur,Mcm10,Ret,Cul-2,Ef2b,lt,Gprk1,RpL38,Stlk,CG17528,ap,BubR1,Sr…
GO:0006955	biological	immune response	17	181	0.44312	Rala,tlk,RpS6,Flo-2,upd3,p38b,Hf,Eb1,Sr-CII,kn,aPKC,18w,CG16799,LysE,LysP,LysS,Tl,Vps16B,Fer2LCH
GO:0032873	biological	negative regulation of stress-activated MAPK cascade	2	14	0.44312	Rala,L
GO:0046329	biological	negative regulation of JNK cascade	2	14	0.44312	Rala,L
GO:0070303	biological	negative regulation of stress-activated protein kinase signaling cascade	2	14	0.44312	Rala,L
GO:0045448	biological	mitotic cell cycle, embryonic	3	28	0.4432	tlk,BubR1,Asx
GO:0007498	biological	mesoderm development	11	74	0.44324	CG34417,CG4500,CG17470,pyr,ths,Alk,sls,Cip4,foi,CG3987,Abd-B,E(spl)m8-HLH
GO:0048038	molecular	quinone binding	1	4	0.44342	CG11913
GO:0015075	molecular	ion transmembrane transporter activity	47	553	0.44346	CG42594,Ca-alpha1T,CG42340,Ir7b,Ir7c,Ir7d,nAcRalpha-7E,CG33181,CG15221,eag,para,Sh,CG14196,Oatp30B,Vha100-5,Vha68-1,ppk,ZnT35C,CG4587,Ca-alpha1D,trpgamma,CoIV,clumsy,nrv3,Ir40a,Ir41a,CG11665,CG11163,CG7881,trpl,NaPi-T,Nach,Picot,CG43066,CG34396,ppk12,CG3701,CG1139,Shab,ZnT63C,Rh50,foi,CG6006,CG8925,VhaM9.7-d,Ir92a,Orct2,CG14511,ATPsyn-gamma,CG9702,CG9717,Ctr1C
GO:0006470	biological	protein dephosphorylation	9	82	0.44392	Pp2C1,PpV,l(1)G0232,cdc14,CG7115,mts,Lar,Ptp61F,CG14903,CG6036,Ptp99A
GO:0004842	molecular	ubiquitin-protein ligase activity	8	102	0.44426	APC4,hiw,CG8184,lmgA,CG9934,Uba1,Roc2,CG2218
GO:0090066	biological	regulation of anatomical structure size	12	111	0.4453	dm,Hs3st-B,Rack1,Btk29A,Sema-1a,Tor,p38b,Lac,Alk,hppy,Cad96Ca,Cad99C
GO:0043666	biological	regulation of phosphoprotein phosphatase activity	1	4	0.44564	CG12620
GO:0044267	biological	cellular protein metabolic process	68	996	0.44628	tlk,HIP-R,mRpL33,Pp2C1,Btd,PpV,RpL17,RpS6,CG7033,Ost48,l(1)G0232,nej,CG2577,hiw,CG9240,CG8184,dik,Pk17E,Ulp1,Ddr,cdc14,CG7115,mts,Btk29A,CG13089,mRpL51,escl,CG9934,p38b,CG7094,msl-1,dnt,Hakai,Lar,CG18810,ik2,bur,Ret,Ef2b,lt,Gprk1,RpL38,Stlk,CG17528,BubR1,Src42A,Pkn,Uba1,sqa,Roc2,RpS11,Drl-2,Roe1,Asx,aPKC,Strn-Mlck,Alk,Pkc53E,CG17287,hppy,DMAP1,Ptp61F,CG12020,msn,Eip63E,mRpS6,nmo,ptip,Sdr,CG14903,…
GO:0044430	cellular	cytoskeletal part	40	539	0.44632	Fas2,ctp,CG34417,Pat1,CG1571,rdgA,CG7033,scu,wupA,Herp,Rack1,mts,dgt2,CG12264,Adh,CG10839,CG12288,CLIP-190,btv,Lar,Cen,Ef2b,CG10834,p120ctn,CG17528,Eb1,SdhB,pnut,dgt5,mars,Prosap,Shroom,SMC2,Khc-73,Strn-Mlck,Patronin,alpha-Spec,sls,osm-1,cp309,Tm2,jar,asp,Acam,CG11876,Rpt6R
GO:0009888	biological	tissue development	21	147	0.44662	Crg-1,fd3F,CG34417,CHES-1-like,wupA,LanB1,bun,CG4500,wb,Hakai,CG17470,Hr38,EcR,jing,shn,pyr,ths,Alk,sls,Cip4,foi,CG3987,Abd-B,E(spl)m8-HLH
GO:0000235	cellular	astral microtubule	1	4	0.44666	Khc-73
GO:0035287	biological	head segmentation	3	12	0.44668	oc,kn,h
GO:0005249	molecular	voltage-gated potassium channel activity	4	21	0.44684	eag,Sh,CG34396,Shab
GO:0046112	biological	nucleobase biosynthetic process	2	16	0.44744	Aprt,Prat2
GO:0006629	biological	lipid metabolic process	22	316	0.44786	CG4586,rdgA,CG1986,pdgy,Pis,scu,phm,Cyp18a1,CG13089,bgm,mdy,CG31810,CG31809,CG10268,CG2201,CG6675,CG3267,Dgk,Cyp6t3,spo,mld,CG9747,CG15531,CG15533,CDase
GO:0003998	molecular	acylphosphatase activity	1	6	0.44802	CG34161
GO:0046685	biological	response to arsenic-containing substance	1	10	0.44804	p38b
GO:0035235	biological	ionotropic glutamate receptor signaling pathway	1	4	0.44828	Ir41a
GO:0016796	molecular	exonuclease activity, active with either ribo- or deoxyribonucleic acids and producing 5'-phosphomonoesters	2	25	0.44844	tos,Dis3
GO:0031330	biological	negative regulation of cellular catabolic process	1	9	0.44898	Tor
GO:0035060	cellular	brahma complex	1	9	0.44898	dalao
GO:0023057	biological	negative regulation of signaling	23	183	0.44908	dm,Rala,Fas2,ct,pdgy,hiw,Snoo,bun,kek1,Arr1,MESR3,Gprk1,Src42A,CG10459,drk,L,hppy,Ptp61F,msn,sty,Ank2,nmo,gro
GO:0006555	biological	methionine metabolic process	1	6	0.44912	CG3267
GO:0044427	cellular	chromosomal part	19	392	0.44958	CG3815,HP1b,His3.3B,Arp8,dik,CLIP-190,msl-1,CG8677,His1:CG33801,His2B:CG33910,His4:CG33909,His3:CG33803,His1:CG31617,His2B:CG17949,His2A:CG31618,His4:CG31611,His3:CG31613,His1:CG33804,His2B:CG33908,His4:CG33907,His3:CG33806,His1:CG33807,His2B:CG33906,His2A:CG33808,His4:CG33905,His3:CG33809,His1:CG33810,His2B:CG33904,His4:CG33903,His3:CG33812,His1:CG33813,His2B:CG33902,His2A:CG33814,His4:CG33901,H…
GO:0051252	biological	regulation of RNA metabolic process	84	805	0.44974	dm,Mnt,Crg-1,fd3F,CG43689,ovo,fz4,ct,CHES-1-like,Hira,NELF-B,org-1,oc,e(r),HP1b,CG6999,dalao,lz,nej,eag,hiw,OdsH,dik,Taf8,r2d2,Snoo,Samuel,salr,salm,bun,nub,CG32971,noc,CG15262,esg,wor,ham,Hr38,CG8677,Hr39,Mio,dimm,CycK,Tif-IA,Nipped-B,ap,mle,EcR,jing,dpn,pdm3,shn,CG13188,vg,drk,mip120,Asx,kn,chn,Poxn,mbl,grh,CG10910,edl,DMAP1,otp,dve,CG42741,bab1,bab2,Mrtf,aly,sty,TfIIEbeta,vvl,Pdp1,exex,Doc1,He…
GO:0035013	molecular	myosuppressin receptor activity	1	2	0.45022	DmsR-2,DmsR-1
GO:0045932	biological	negative regulation of muscle contraction	1	2	0.45022	DmsR-2,DmsR-1
GO:0006811	biological	ion transport	36	374	0.45024	CG42594,Ca-alpha1T,CG42340,nAcRalpha-7E,CG33181,eag,para,Sh,Oatp30B,Vha100-5,Vha68-1,ppk,ZnT35C,Ca-alpha1D,trpgamma,clumsy,nrv3,CG11163,trpl,NaPi-T,Nach,Picot,CG34396,dve,ppk12,CG3701,CG1139,Shab,ZnT63C,Rh50,foi,VhaM9.7-d,Orct2,ATPsyn-gamma,capa,Fer2LCH,CG9702,CG9717,Ctr1C
GO:0051304	biological	chromosome separation	1	11	0.45098	mei-9
GO:0005578	cellular	proteinaceous extracellular matrix	7	54	0.45126	Ten-a,CG31619,mspo,CG5550,CG14869,TwdlM,TwdlT
GO:0032991	cellular	macromolecular complex	123	2295	0.45142	dm,HIP-R,Crg-1,fd3F,mei-9,mRpL33,ctp,CG33080,Ca-alpha1T,CG3815,CG34417,Pat1,RpL17,CHES-1-like,NELF-B,CG1409,RpS6,CG1571,Gclc,sdt,nAcRalpha-7E,rdgA,APC4,CG7033,CG7766,dalao,His3.3B,c12.1,nej,Flo-2,eag,CG9240,CG9281,para,Arp8,Sh,dik,scu,CG7192,Taf8,wupA,Ulp1,Herp,r2d2,Rack1,mts,SmE,CG8086,CG13097,mRpL51,lmgA,Ggamma30A,jp,Vha100-5,CG6686,zuc,dgt2,escl,Ada1-2,Ada1-1,CG12264,Vha68-1,CG9934,CG31731,CG3…
GO:0009891	biological	positive regulation of biosynthetic process	33	278	0.4515	dm,ovo,org-1,oc,HP1b,dalao,lz,nej,dik,Taf8,esg,wor,dimm,Nipped-B,ap,mle,EcR,shn,vg,chn,grh,Mrtf,aly,TfIIEbeta,vvl,Pdp1,Doc1,tara,Abd-B,pnt,dys,scrib,Tl,sima
GO:0031328	biological	positive regulation of cellular biosynthetic process	33	278	0.4515	dm,ovo,org-1,oc,HP1b,dalao,lz,nej,dik,Taf8,esg,wor,dimm,Nipped-B,ap,mle,EcR,shn,vg,chn,grh,Mrtf,aly,TfIIEbeta,vvl,Pdp1,Doc1,tara,Abd-B,pnt,dys,scrib,Tl,sima
GO:0016717	molecular	oxidoreductase activity, acting on paired donors, with oxidation of a pair of donors resulting in the reduction of molecular oxygen to two molecules of water	1	10	0.45168	CG9747,CG15531
GO:1901605	biological	alpha-amino acid metabolic process	7	98	0.45236	CG12264,CG8665,CG17486,CG3267,CG6638,P5cr,PH4alphaEFB,PH4alphaMP
GO:0034643	biological	establishment of mitochondrion localization, microtubule-mediated	1	6	0.45246	jar
GO:0047497	biological	mitochondrion transport along microtubule	1	6	0.45246	jar
GO:0051654	biological	establishment of mitochondrion localization	1	6	0.45246	jar
GO:0007379	biological	segment specification	7	41	0.4529	upd2,salm,jing,kn,otp,Abd-B,danr
GO:0004935	molecular	adrenergic receptor activity	1	3	0.45292	oa2
GO:0071875	biological	adrenergic receptor signaling pathway	1	3	0.45292	oa2
GO:0000976	molecular	transcription regulatory region sequence-specific DNA binding	11	73	0.4532	fd3F,ct,CHES-1-like,Hr38,Hr39,ap,EcR,otp,vvl,h,Abd-B
GO:0004529	molecular	exodeoxyribonuclease activity	1	8	0.45344	tos
GO:0016895	molecular	exodeoxyribonuclease activity, producing 5'-phosphomonoesters	1	8	0.45344	tos
GO:0003682	molecular	chromatin binding	9	112	0.45366	Hira,HP1b,dik,msl-1,Mcm10,mle,Asx,DMAP1,msl-3
GO:0044666	cellular	MLL3/4 complex	1	10	0.45368	ptip
GO:0003684	molecular	damaged DNA binding	2	20	0.4554	spel1,Ercc1
GO:0006123	biological	mitochondrial electron transport, cytochrome c to oxygen	1	12	0.45604	CoIV
GO:0051297	biological	centrosome organization	9	122	0.45616	RpL17,RpS6,CG7033,mts,His2A:CG31618,Rcd1,Rcd5,cp309,asp
GO:0009126	biological	purine nucleoside monophosphate metabolic process	2	16	0.45638	bur,Prat2
GO:0009127	biological	purine nucleoside monophosphate biosynthetic process	2	16	0.45638	bur,Prat2
GO:0009167	biological	purine ribonucleoside monophosphate metabolic process	2	16	0.45638	bur,Prat2
GO:0009168	biological	purine ribonucleoside monophosphate biosynthetic process	2	16	0.45638	bur,Prat2
[truncated: 6,611 more rows]
