# Supplementary material for: Ethanol resistance in Drosophila melanogaster has increased in parallel cold‐adapted populations and shows a variable genetic architecture within and between populations
Source: Ecol Evol. 2021 Oct 20;11(21):15364–76. doi: 10.1002/ece3.8228 (PMC8571616; doi:10.1002/ece3.8228)
Supplement: Supplementary file 7 — Table S7 [file ECE3-11-15364-s002.xlsx]

## Sheet: Sheet1
Table S7. Top results from genotype-phenotype association testing of SNPs from QTL regions of less than 2 Mb in length (left) and only SNPs from population genetic outliers windows (right). The flanking genes are overlapping genes and the next gene upstream or downstream from a given SNP. Raw trait data for each France line is given below.
Testing Full QTL Regions						Testing Population Genetic Outlier Regions Only
ChromArm	Position	–log P-value	Flanking Gene(s)			ChromArm	Position	–log P-value	Flanking Gene(s)
Chr3L	15363174	4.42914	Toll-6,CG33259			Chr3L	14017907	3.56185	upSET,Ptip,endos
ChrX	15192027	4.4066	CG5877,gce,Top1			Chr2L	11047644	2.79003	dUTPase,Samuel,CG14915
Chr2R	12777826	4.34862	CG6435,CG8910,inaC			Chr3L	15073376	2.43418	Sytbeta,Plp,GlyRS
Chr2R	12781780	4.34862	CG6435,CG8910,inaC			Chr3L	15367575	2.42627	Toll-6,CG33259
Chr2L	11963318	3.89438	mir-bft,GC16965			Chr2L	7909634	2.37365	Spn28Db,Snoo,CG7321
ChrX	15305935	3.86452	CG9164,Cng1,Scamp			Chr3L	15367689	2.30541	Toll-6,CG33259
Chr2R	12573969	3.84119	CG34458,Pgant9,Sfp53d			Chr2L	11579106	2.29464	CG43438,kek2
ChrX	14686366	3.78132	Ag5r,rut,CG14408			Chr2L	11047712	2.28555	dUTPase,Samuel,CG14915
Chr2R	12778172	3.75615	CG6435,CG8910,inaC			Chr3L	15367581	2.27254	Toll-6,CG33259
Chr2L	11142026	3.71661	hgo,Gyc32E,CG6287			Chr2L	12016298	2.27237	Rh5,Wdr81,dmGlut
Chr2L	11881427	3.60515	CycY,Pde1c,Or33a			Chr3L	15073422	2.20763	Sytbeta,Plp,GlyRS
Chr2R	12573968	3.59432	CG34458,Pgant9,Sfp53d			ChrX	14950502	2.18871	eag,hiw,ND-B18
Chr3L	14017907	3.56185	upSET,Ptip,endos			ChrX	14950639	2.18871	eag,hiw,ND-B18
Chr2L	13976311	3.56037	He,NimC1,Cyp28a5			ChrX	14950663	2.18871	eag,hiw,ND-B18
Chr2L	14080784	3.54848	CG18095,nAChRalpha5,CG46301			Chr3L	15367640	2.11933	Toll-6,CG33259
Chr2R	12573971	3.52094	CG34458,Pgant9,Idgf6			Chr3L	15367671	2.11933	Toll-6,CG33259
Chr2L	14172952	3.50327	CG43332,CG43333,Dyrk2			Chr2L	8256721	2.11605	CG43057,CG8086,Btk29A
Chr2L	11141159	3.4571	hgo,Gyc32E,CG6287			Chr3L	15367580	2.11472	Toll-6,CG33259
Chr2R	12736133	3.45084	Ugt37C1,IntS8			Chr3L	15073423	2.10725	Sytbeta,Plp,GlyRS
Chr2L	11881419	3.44994	CycY,Pde1c,Or33a			Chr2L	7914043	2.08611	Spn28Db,Snoo,CG7321
France Inbred Line	Average Immobilization Time (min)
FR208N	351.808
FR12N	341.385
FR302N	340.2
FR11N	327.6
FR34N	325.498
FR323N	305.263
FR128N	289.5
FR345N	274.5
FR126N	271.8
FR89N	271.5
FR59N	269.1
FR16N	268.8
FR296N	250.65
FR261N	241.405
FR252N	224.541
FR2N	211.472
FR151N	205.166
FR28N	201.769
FR135N	197.607
FR235N	195.814
FR112N	190.819
FR26N	181.65
FR248N	179.7
FR284N	174.15
FR216N	170.088
FR330N	162.188
FR299N	162.186
FR370N	154.9
FR364N	151.693
FR320N	151.674
FR360N	148.238
FR147N	144.866
FR32N	131.846
FR188N	126.331
FR48N	124.262
FR260N	112.205
FR222N	103.05
FR152N	101.1
FR109N	100.846
FR161N	100.131
FR213N	100.008
FR153N	81.9
FR162N	80.9101
FR113N	79.3579
FR357N	77.6251
FR5N	67.0027
FR54N	64.8
FR106N	64.007
FR257N	63.1017
FR279N	53.1
