# Supplementary material for: Ethanol resistance in Drosophila melanogaster has increased in parallel cold‐adapted populations and shows a variable genetic architecture within and between populations
Source: Ecol Evol. 2021 Oct 20;11(21):15364–76. doi: 10.1002/ece3.8228 (PMC8571616; doi:10.1002/ece3.8228)
Supplement: Supplementary file 8 — Table S8 [file ECE3-11-15364-s004.xlsx]

## Sheet: Sheet1
Table S8. The fit between empirical and simulated QTL mapping data sets based on four summary statistics. The mean sum of relative error for each parameter combination (number of QTLs per cross, gamma shape parameter for QTL effect sizes, and the proportion of environmental/random variance are given. The mean sum of relative error was calculated using the empirical data across both France crosses…
Parameter_Combination	Mean_Relative_err_Sum	Portion of Simulations
QTLsims_10QTLs_gamma4_v0.7	2.27459	n/a
QTLsims_10QTLs_gamma8_v0.7	2.27664	0.5025
QTLsims_10QTLs_gamma2_v0.7	2.31373	0.5139
QTLsims_10QTLs_gamma1_v0.8	2.49555	0.5579
QTLsims_20QTLs_gamma0.5_v0.7	2.40461	0.5588
QTLsims_10QTLs_gamma1_v0.7	2.4301	0.5591
QTLsims_20QTLs_gamma1_v0.7	2.39611	0.5676
QTLsims_20QTLs_gamma0.5_v0.8	2.46754	0.5696
QTLsims_10QTLs_gamma0.5_v0.8	2.61357	0.575
QTLsims_10QTLs_gamma2_v0.8	2.4885	0.5799
QTLsims_30QTLs_gamma0.5_v0.7	2.42598	0.5874
QTLsims_20QTLs_gamma2_v0.7	2.43322	0.6026
QTLsims_10QTLs_gamma4_v0.8	2.53205	0.6052
QTLsims_30QTLs_gamma0.5_v0.8	2.51976	0.6122
QTLsims_10QTLs_gamma8_v0.8	2.56264	0.6194
QTLsims_20QTLs_gamma1_v0.8	2.53494	0.6196
QTLsims_40QTLs_gamma0.5_v0.7	2.48033	0.63
QTLsims_30QTLs_gamma1_v0.7	2.49473	0.6331
QTLsims_20QTLs_gamma4_v0.7	2.48324	0.6379
QTLsims_40QTLs_gamma0.5_v0.8	2.59012	0.6453
QTLsims_10QTLs_gamma0.5_v0.7	2.68292	0.6465
QTLsims_20QTLs_gamma8_v0.7	2.51113	0.6561
QTLsims_20QTLs_gamma2_v0.8	2.62787	0.6615
QTLsims_50QTLs_gamma0.5_v0.7	2.54681	0.6737
QTLsims_30QTLs_gamma1_v0.8	2.63621	0.6758
QTLsims_50QTLs_gamma0.5_v0.8	2.65598	0.6842
QTLsims_30QTLs_gamma2_v0.7	2.57916	0.6938
QTLsims_20QTLs_gamma4_v0.8	2.67098	0.695
QTLsims_40QTLs_gamma1_v0.7	2.58533	0.6984
QTLsims_20QTLs_gamma8_v0.8	2.69035	0.6987
QTLsims_40QTLs_gamma1_v0.8	2.68407	0.708
QTLsims_30QTLs_gamma2_v0.8	2.70419	0.7136
QTLsims_50QTLs_gamma1_v0.8	2.73496	0.7269
QTLsims_30QTLs_gamma4_v0.7	2.63401	0.7271
QTLsims_30QTLs_gamma4_v0.8	2.74603	0.7293
QTLsims_50QTLs_gamma1_v0.7	2.65792	0.7351
QTLsims_40QTLs_gamma2_v0.8	2.758	0.7358
QTLsims_30QTLs_gamma8_v0.8	2.77195	0.7437
QTLsims_30QTLs_gamma8_v0.7	2.66199	0.7446
QTLsims_40QTLs_gamma2_v0.7	2.66737	0.7452
QTLsims_50QTLs_gamma2_v0.8	2.80059	0.7564
QTLsims_40QTLs_gamma4_v0.8	2.78963	0.7565
QTLsims_40QTLs_gamma8_v0.8	2.8111	0.7594
QTLsims_50QTLs_gamma4_v0.8	2.81584	0.7673
QTLsims_50QTLs_gamma2_v0.7	2.7428	0.7753
QTLsims_40QTLs_gamma4_v0.7	2.72197	0.7756
QTLsims_50QTLs_gamma8_v0.8	2.82731	0.7782
QTLsims_40QTLs_gamma8_v0.7	2.75509	0.783
QTLsims_50QTLs_gamma4_v0.7	2.78611	0.8011
QTLsims_50QTLs_gamma8_v0.7	2.81885	0.8145
QTLsims_10QTLs_gamma8_v0.6	3.29795	0.907
QTLsims_10QTLs_gamma4_v0.6	3.34901	0.9149
QTLsims_10QTLs_gamma2_v0.6	3.45117	0.9247
QTLsims_10QTLs_gamma1_v0.6	3.60176	0.9358
QTLsims_20QTLs_gamma0.5_v0.6	3.6127	0.9409
QTLsims_20QTLs_gamma1_v0.6	3.53331	0.9439
QTLsims_20QTLs_gamma2_v0.6	3.51616	0.9442
QTLsims_30QTLs_gamma0.5_v0.6	3.59366	0.9484
QTLsims_20QTLs_gamma4_v0.6	3.53306	0.9542
QTLsims_20QTLs_gamma8_v0.6	3.56688	0.9565
QTLsims_40QTLs_gamma0.5_v0.6	3.62864	0.9574
QTLsims_30QTLs_gamma1_v0.6	3.61118	0.9578
QTLsims_10QTLs_gamma0.5_v0.6	3.8866	0.9584
QTLsims_10QTLs_gamma0.5_v0.9	6.8583	0.9636
QTLsims_30QTLs_gamma2_v0.6	3.66249	0.964
QTLsims_50QTLs_gamma0.5_v0.6	3.69276	0.9653
QTLsims_40QTLs_gamma1_v0.6	3.70277	0.9683
QTLsims_10QTLs_gamma1_v0.9	8.12737	0.9701
QTLsims_30QTLs_gamma4_v0.6	3.73242	0.9702
QTLsims_50QTLs_gamma4_v0.9	7.60668	0.9725
QTLsims_20QTLs_gamma0.5_v0.9	5.65054	0.973
QTLsims_50QTLs_gamma8_v0.9	6.10799	0.973
QTLsims_30QTLs_gamma8_v0.6	3.74948	0.9737
QTLsims_30QTLs_gamma4_v0.9	5.68778	0.9739
QTLsims_30QTLs_gamma8_v0.9	6.29803	0.974
QTLsims_50QTLs_gamma1_v0.6	3.78847	0.9743
QTLsims_40QTLs_gamma0.5_v0.9	7.10091	0.9745
QTLsims_40QTLs_gamma8_v0.9	6.30835	0.9746
QTLsims_30QTLs_gamma0.5_v0.9	7.68878	0.9749
QTLsims_40QTLs_gamma1_v0.9	8.84346	0.975
QTLsims_10QTLs_gamma2_v0.9	6.83356	0.9751
QTLsims_10QTLs_gamma8_v0.9	8.40832	0.9751
QTLsims_50QTLs_gamma2_v0.9	6.55288	0.9756
QTLsims_30QTLs_gamma1_v0.9	7.06853	0.9759
QTLsims_30QTLs_gamma2_v0.9	6.86792	0.976
QTLsims_40QTLs_gamma4_v0.9	8.7996	0.9761
QTLsims_50QTLs_gamma1_v0.9	6.92027	0.9763
QTLsims_40QTLs_gamma2_v0.9	9.11557	0.9765
QTLsims_20QTLs_gamma2_v0.9	7.33695	0.9767
QTLsims_40QTLs_gamma2_v0.6	3.79101	0.9769
QTLsims_50QTLs_gamma0.5_v0.9	7.05531	0.977
QTLsims_10QTLs_gamma4_v0.9	9.22584	0.9771
QTLsims_20QTLs_gamma4_v0.9	7.1327	0.9777
QTLsims_20QTLs_gamma8_v0.9	8.05541	0.9778
QTLsims_20QTLs_gamma1_v0.9	7.1772	0.9783
QTLsims_50QTLs_gamma2_v0.6	3.87617	0.9786
QTLsims_40QTLs_gamma4_v0.6	3.84311	0.9797
QTLsims_40QTLs_gamma8_v0.6	3.88572	0.9808
QTLsims_50QTLs_gamma4_v0.6	3.92775	0.984
QTLsims_50QTLs_gamma8_v0.6	3.96627	0.986
QTLsims_10QTLs_gamma8_v0.5	4.38303	0.9911
QTLsims_10QTLs_gamma2_v0.5	4.55723	0.9932
QTLsims_10QTLs_gamma4_v0.5	4.4413	0.9935
QTLsims_10QTLs_gamma1_v0.5	4.70874	0.9959
QTLsims_20QTLs_gamma1_v0.5	4.67286	0.9962
QTLsims_20QTLs_gamma0.5_v0.5	4.74215	0.9964
QTLsims_10QTLs_gamma0.5_v0.5	4.98204	0.9972
QTLsims_20QTLs_gamma2_v0.5	4.67532	0.9973
QTLsims_30QTLs_gamma0.5_v0.5	4.73389	0.9973
QTLsims_20QTLs_gamma4_v0.5	4.68191	0.9976
QTLsims_20QTLs_gamma8_v0.5	4.7063	0.9976
QTLsims_30QTLs_gamma1_v0.5	4.78912	0.9976
QTLsims_40QTLs_gamma0.5_v0.5	4.79009	0.9977
QTLsims_50QTLs_gamma0.5_v0.5	4.87189	0.9979
QTLsims_30QTLs_gamma2_v0.5	4.85198	0.9982
QTLsims_40QTLs_gamma2_v0.5	5.00106	0.9986
QTLsims_40QTLs_gamma1_v0.5	4.90386	0.9987
QTLsims_30QTLs_gamma4_v0.5	4.90827	0.9987
QTLsims_50QTLs_gamma1_v0.5	4.99706	0.9987
QTLsims_30QTLs_gamma8_v0.5	4.94846	0.999
QTLsims_50QTLs_gamma2_v0.5	5.11232	0.999
QTLsims_40QTLs_gamma4_v0.5	5.07564	0.9991
QTLsims_40QTLs_gamma8_v0.5	5.11487	0.9992
QTLsims_50QTLs_gamma4_v0.5	5.18257	0.9996
QTLsims_50QTLs_gamma8_v0.5	5.22381	0.9996
