# Supplementary material for: Ethanol resistance in Drosophila melanogaster has increased in parallel cold‐adapted populations and shows a variable genetic architecture within and between populations
Source: Ecol Evol. 2021 Oct 20;11(21):15364–76. doi: 10.1002/ece3.8228 (PMC8571616; doi:10.1002/ece3.8228)
Supplement: Supplementary file 9 — Table S9 [file ECE3-11-15364-s005.xlsx]

## Sheet: Sheet1
Table S9. Population QTL frequency and QTL overlap from simulated versus empirical data.
		90% CI for QTL Overlap
QTL_Frequency	QTL_Overlap_Proportion	5%_Bound	95%_Bound
0.05	0.543084	0.230769	0.833333
0.1	0.557957	0.25	0.833333
0.15	0.574212	0.272727	0.857143
0.2	0.587007	0.272727	0.866667
0.25	0.599201	0.285714	0.875
0.3	0.611379	0.307692	0.888889
0.35	0.623275	0.333333	0.9
0.4	0.634283	0.333333	0.9
0.45	0.646351	0.363636	0.909091
0.5	0.656663	0.363636	0.909091
0.55	0.662783	0.363636	0.916667
0.6	0.66	0.37	0.92
0.65	0.682279	0.4	0.916667
0.7	0.69012	0.4	0.928571
0.75	0.696128	0.4	0.923077
0.8	0.7	0.41	0.93
0.85	0.710277	0.428571	0.941176
0.9	0.718612	0.444444	1
0.95	0.727263	0.444444	1
1	0.731034	0.444444	1
Empirical	0.444
